# Supplementary material for: Small RNA sequencing reveals various microRNAs involved in piperine biosynthesis in black pepper (Piper nigrum L.)
Source: BMC Genomics. 2021 Nov 19;22:838. doi: 10.1186/s12864-021-08154-4 (PMC8603596; doi:10.1186/s12864-021-08154-4)
Supplement: Supplementary file 4 — Additional file 4. [file 12864_2021_8154_MOESM4_ESM.xlsx]

## Sheet: Supplementary Table 1
Supplementary Table 1: MiRNAs detected in P. nigrum.
miRNA_name	seq	len	R	S	L	FL	FR1	FR2	FR3	FR4
Pn-miR156a-3p	GCTCACTGCTCTTTCTGTCAGA	22	0	0	0.0684932	0.025	0	0	0	0
Pn-miR156a-5p	TGACAGAAGAGAGTGAGCAC	20	4.45333	1.26846	0.993151	0.127083	0.116228	18.7269	20.8945	68.4077
Pn-miR156b-3p	TGCTCACCTCTCTTTCTGTCAGT	23	0.228889	0	0.136986	0	0.0219298	0.133333	0.0759494	0.0653153
Pn-miR156b-5p	TGACAGAAGAGAGTGAGCAC	20	1.98667	0.281879	0.787671	0.316667	0.175439	36.5914	154.103	13.4662
Pn-miR156c-5p	TGACAGAAGAGAGTGAGCAC	20	2.63556	0.232662	1.39726	0.2625	0.842105	55.4538	96.1055	43.7725
Pn-miR156d-5p	TGACAGAAGAGAGTGAGCAC	20	1.68889	0.0626398	0.808219	0.0583333	0.405702	43.2925	5.46203	55.0676
Pn-miR156e	TGACAGAAGAGAGTGAGCAC	20	3.63333	0.373602	0.787671	0.566667	0.245614	32.4882	43.8755	54.4347
Pn-miR156f-5p	TGACAGAAGAGAGTGAGCAC	20	0.477778	0.214765	0.184932	0.425	0.594298	4.27097	98.9114	74.7995
Pn-miR156g	CGACAGAAGAGAGTGAGCAC	20	0.0822222	0	0	0	0	0.954839	2.48101	1.52928
Pn-miR156h	TGACAGAAGAAAGAGAGCAC	20	0	0	0	0	0	0.0387097	0.0379747	0.310811
Pn-miR156i	TGACAGAAGAGAGAGAGCAG	20	2.05556	0.241611	0.203196	0.195833	0.307018	2.52043	2.90717	8.07207
Pn-miR156j	TGACAGAAGAGAGAGAGCAC	20	0	0.0604027	0	0.572917	1.10746	0.43871	0.913502	0.416667
Pn-miR157a-5p	TTGACAGAAGATAGAGAGCAC	21	9.05556	0.064877	1.11416	0.341667	0.0460526	0.116129	0.0189873	0.222973
Pn-miR157b-3p	GCTCTCTAGCCTTCTGTCATC	21	0.0244444	0	0	0	0	0	0	0
Pn-miR157b-5p	TTGACAGAAGATAGAGAGCAC	21	1.80222	0.12528	0.454338	0.160417	0.0723684	0.0580645	0.126582	0.0225225
Pn-miR157c-3p	GCTCTCTATACTTCTGTCACC	21	0.255556	0	0.0456621	0	0.0219298	0	0	0.0225225
Pn-miR157c-5p	TTGACAGAAGATAGAGAGCAC	21	3.57111	0.105145	0.639269	0.177083	0.0219298	0.0387097	0.0611814	0.0878378
Pn-miR157d	TGACAGAAGATAGAGAGCAC	20	0.235556	0	0	0	0	0	0.0189873	0.0225225
Pn-miR158a-3p	TCCCAAATGTAGACAAAGCA	20	0	0.0223714	0	0.254167	0.0241228	0	0	0
Pn-miR159a	TTTGGATTGAAGGGAGCTCTA	21	2700.06	801.038	1374.95	1066.03	1600.22	1190.31	3027.78	2108.23
Pn-miR159b-3p	TTTGGATTGAAGGGAGCTCTT	21	1878.67	1307.58	221.781	1019.6	149.864	631.68	774.226	401.376
Pn-miR159c	TTTGGATTGAAGGGAGCTCCT	21	465.12	207.277	169.808	266.167	252.217	266.763	612.654	252.61
Pn-miR160a-5p	TGCCTGGCTCCCTGTATGCCA	21	1.44889	2.71588	0.86758	6.31042	4.08772	2.07527	2.15401	1.0991
Pn-miR160b	TGCCTGGCTCCCTGTATGCCA	21	1.73333	0.758389	0.732877	1.67917	3.25877	1.43871	14.3671	2.27027
Pn-miR160c-5p	TGCCTGGCTCCCTGTATGCCA	21	4.21333	4.64653	1.8516	14.3063	7.87939	7.13118	11.4409	0.918919
Pn-miR162a-3p	TCGATAAACCTCTGCATCCAG	21	37.3022	17.217	9.79909	15.175	8.50219	5.46667	7.0865	2.06532
Pn-miR162b-3p	TCGATAAACCTCTGCATCCAG	21	20.1111	23.4855	9.97717	1.12292	11.3311	7.2	5.88819	1.55856
Pn-miR164a	TGGAGAAGCAGGGCACGTGCA	21	15.2578	2.69575	7.59589	16.0667	15.6689	32.5075	88.846	11.8806
Pn-miR164b-5p	TGGAGAAGCAGGGCACGTGCA	21	9.71778	7.19239	103.785	58.9021	15.2281	18.9699	27.943	8.54505
Pn-miR164c-5p	TGGAGAAGCAGGGCACGTGCG	21	26.0867	8.32886	80.3174	66.7229	37.0965	40.8602	70.2975	9.96847
Pn-miR165a-3p	TCGGACCAGGCTTCATCCCCC	21	5.51333	19.915	15.605	9.91458	5.69298	1.58495	3.71308	1.01126
Pn-miR165a-5p	GGAATGTTGTCTGGATCGAGG	21	69.7044	0.272931	0.388128	2.13542	148.596	16.6452	0.183544	0.286036
Pn-miR165b	TCGGACCAGGCTTCATCCCCC	21	19.9267	8.3915	26.5776	5.63958	7.98684	3.55484	2.82068	1.5045
Pn-miR166a-3p	TCGGACCAGGCTTCATTCCCC	21	207.751	15.4273	193.995	8.0375	110.91	31.2172	28.2152	10.6486
Pn-miR166a-5p	GGACTGTTGTCTGGCTCGAGG	21	51.4444	22.4407	33.1986	521.558	8.54605	20.9161	6.83544	20.9505
Pn-miR166b-3p	TCGGACCAGGCTTCATTCCCC	21	2.67556	9.99776	8.18721	18.425	58.4627	14.8925	71.8586	49.6937
Pn-miR166b-5p	GGACTGTTGTCTGGCTCGAGG	21	1.25778	46.8031	49.6804	8.09167	20.1557	18.1032	24.7194	0.722973
Pn-miR166c	TCGGACCAGGCTTCATTCCCC	21	73.9111	13.2327	68.9726	62.1	17.4342	48.3183	32.9958	2.62613
Pn-miR166d	TCGGACCAGGCTTCATTCCCC	21	121.033	52.8412	73.4338	79.0958	59.4364	19.1505	42.0886	45.4279
Pn-miR166e-3p	TCGGACCAGGCTTCATTCCCC	21	12.3378	41.6421	99.1438	77.5542	37.6952	20.043	146.981	37.4032
Pn-miR166e-5p	GGAATGTTGTCTGGCACGAGG	21	56.6511	0.626398	0.639269	333.356	53.6491	0.191398	13.3734	0.691441
Pn-miR166f	TCGGACCAGGCTTCATTCCCC	21	188.253	9.00447	70.4817	220.148	11.8772	25.2215	16.7637	6.27703
Pn-miR166g	TCGGACCAGGCTTCATTCCCC	21	81.1711	40.0694	181.377	36.1771	33.0482	143.86	103.097	62.5968
Pn-miR167a-5p	TGAAGCTGCCAGCATGATCTA	21	3.01333	0.357942	39.7032	0.904167	4.69079	3.1957	7.53165	4.19144
Pn-miR167b	TGAAGCTGCCAGCATGATCTA	21	0.353333	0.232662	27.5023	3.91042	1.52193	1.84086	4.29536	7.55856
Pn-miR167c-5p	TAAGCTGCCAGCATGATCTTG	21	0	0	0	0	0	0	0	0.0225225
Pn-miR167d	TGAAGCTGCCAGCATGATCTGG	22	23.8222	6.9217	230.662	27.2937	38.682	27.3011	62.0949	70.5068
Pn-miR168a-3p	CCCGCCTTGCATCAACTGAAT	21	64.2267	30.6376	75.3196	114.096	52.057	39.4903	33.0211	23.2027
Pn-miR168a-5p	TCGCTTGGTGCAGGTCGGGAA	21	5.10667	2.83669	6.95434	11.2125	8.73465	1.81935	7.04219	1.60811
Pn-miR168b-3p	CCCGTCTTGTATCAACTGAAT	21	0.0977778	0.0201342	0.0913242	0.0583333	0	0.0580645	0.0611814	0.0427928
Pn-miR168b-5p	TCGCTTGGTGCAGGTCGGGAA	21	10.5044	4.73602	11.2968	7.09375	12.3947	7.7828	3.16034	2.93468
Pn-miR169a-3p	GGCAAGTTGTCCTTGGCTAC	20	0	0	0.0228311	0.108333	0.245614	0.230108	0.14557	0.0720721
Pn-miR169a-5p	CAGCCAAGGATGACTTGCCGA	21	0	0.0380313	0.0228311	0	0.179825	0.230108	0.639241	0.135135
Pn-miR169b-5p	CAGCCAAGGATGACTTGCCGG	21	0	0.0223714	0	0.0583333	0.111842	0.0580645	0.35865	0.0675676
Pn-miR169c	CAGCCAAGGATGACTTGCCGG	21	0	0.0223714	0	0	0.364035	0.0387097	0.0801688	0
Pn-miR169g-5p	TGAGCCAAGGATGACTTGCCG	21	0	0	0	0	0	0	0	0.0225225
Pn-miR169k	TAGCCAAGGATGACTTGCCTG	21	0	0	0	0	0	0.0193548	0	0
Pn-miR169n	TAGCCAAGGATGACTTGCCTG	21	0	0	0.0228311	0	0.0219298	0	0	0
Pn-miR170-3p	TGATTGAGCCGTGTCAATATC	21	0	1.12528	0.719178	1.85833	3.91886	1.07097	0.0632911	1.94595
Pn-miR170-5p	TATTGGCCTGGTTCACTCAGA	21	0	0	0.0913242	0.025	2.02412	0.0946237	0.166667	0.0225225
Pn-miR171a-3p	TGATTGAGCCGCGCCAATATC	21	2.78222	0.816555	4.5	2.04167	15.5921	12.3097	35.8059	4.84234
Pn-miR171a-5p	TATTGGCCTGGTTCACTCAGA	21	0.0244444	0	0.0456621	1.125	1.80702	0.501075	0.0759494	0.137387
Pn-miR171b-3p	TTGAGCCGTGCCAATATCACG	21	0.0755556	0.612975	2.51142	0.479167	3.50219	1.47527	1.5	0.47973
Pn-miR171c-3p	TTGAGCCGTGCCAATATCACG	21	0.0288889	0.340045	1.78995	1.57292	5.00219	1.24301	1.98101	0.5
Pn-miR172a	AGAATCTTGATGATGCTGCAT	21	3.71333	16.1611	78.8356	13.0229	2.67325	3.55054	8.84388	4.27928
Pn-miR172b-3p	AGAATCTTGATGATGCTGCAT	21	13.1578	15.7159	91.1895	2.08542	4.97368	5.34624	7.93249	3.22072
Pn-miR172c	AGAATCTTGATGATGCTGCAG	21	2.48222	2.2774	17.3219	6.99167	0.177632	0.135484	1.79536	0.243243
Pn-miR172d-3p	AGAATCTTGATGATGCTGCAG	21	1.82889	2.85682	19.7466	0.802083	0.833333	0.51828	1.25527	0.504505
Pn-miR172e-3p	GGAATCTTGATGATGCTGCAT	21	4.18222	2.81655	2.41553	0.1125	3.82675	0.0387097	0.238397	0.0427928
Pn-miR319a	TTGGACTGAAGGGAGCTCCCT	21	134.404	21.3714	22.2192	28.8479	2.57237	1.72043	4.2173	2.30856
Pn-miR319b	TTGGACTGAAGGGAGCTCCCT	21	64.1956	107.152	31.0913	7.94792	2.72807	1.1871	1.64346	1.54279
Pn-miR319c	TTGGACTGAAGGGAGCTCCTT	21	19.14	13.1342	7.71005	9.04375	19.7654	9.9957	18.2743	6.13063
Pn-miR390a-3p	CGCTATCCATCCTGAGTTTCA	21	0	0.0223714	0	0.108333	0	0	0	0
Pn-miR390a-5p	AAGCTCAGGAGGGATAGCGCC	21	1.16667	2.26846	5.75342	6.78333	28.761	2.72903	1.99367	0.322072
Pn-miR390b-3p	CGCTATCCATCCTGAGTTCC	20	0.213333	2.97763	0.0228311	0.0583333	0.0219298	0.0580645	0	0
Pn-miR390b-5p	AAGCTCAGGAGGGATAGCGCC	21	1.18889	6.19463	2.84703	16.1417	14.6491	1.52688	0.820675	0.576577
Pn-miR393a-5p	TCCAAAGGGATCGCATTGATCC	22	0.0288889	0.0223714	0.184932	0.108333	0.0899123	0.191398	0.516878	0.0247748
Pn-miR393b-5p	TCCAAAGGGATCGCATTGATCC	22	0.0977778	0.284116	0.180365	0.05	0.223684	0.116129	0.398734	0.0225225
Pn-miR394a	TTGGCATTCTGTCCACCTCC	20	8.39333	2.74497	2.6758	4.26667	4.36404	11.6817	29.6034	3.82207
Pn-miR394b-5p	TTGGCATTCTGTCCACCTCC	20	7.90222	4.99553	3.96347	5.77083	12.7259	4.16989	3.38186	2.1036
Pn-miR395a	CTGAAGTGTTTGGGGGAACTC	21	9.21333	2.6264	9.28539	3.19583	0.565789	5.37204	11.4747	1.26577
Pn-miR395b	CTGAAGTGTTTGGGGGGACTC	21	1.05778	0.261745	0.315068	1.5875	0.339912	0.303226	0.179325	0.445946
Pn-miR395c	CTGAAGTGTTTGGGGGGACTC	21	0.44	0.9217	1.11872	0.625	0.245614	0.716129	0.708861	0.0900901
Pn-miR395d	CTGAAGTGTTTGGGGGAACTC	21	5.90889	2.24161	3.6895	16.5917	6.12939	8.76129	2.13924	0.961712
Pn-miR395e	CTGAAGTGTTTGGGGGAACTC	21	3.91778	4.75839	6.7968	8.16458	3.1864	3.0129	7.3481	4.3964
Pn-miR395f	CTGAAGTGTTTGGGGGGACTC	21	0.38	0.131991	0.248858	0.214583	0.399123	1.07527	1.44726	0.240991
Pn-miR396a-3p	GTTCAATAAAGCTGTGGGAAG	21	27.9333	24.5481	58.984	15.4062	16.4561	18.0172	17.384	5.16216
Pn-miR396a-5p	TTCCACAGCTTTCTTGAACTG	21	1426.08	825.609	746.721	679.752	449.09	509.462	966.348	318.766
Pn-miR396b-3p	GCTCAAGAAAGCTGTGGGAAA	21	0.111111	0.0447427	0.157534	0.102083	0.131579	0.305376	0.468354	0.240991
Pn-miR396b-5p	TTCCACAGCTTTCTTGAACTT	21	220.118	220.7	174.813	87.7438	151.327	123.391	234.793	84.0563
Pn-miR397a	TCATTGAGTGCAGCGTTGATG	21	0.0288889	0.700224	13.6872	4.10833	1.07018	0.419355	1.43882	1.55405
Pn-miR397b	TCATTGAGTGCATCGTTGATG	21	0	0	0.0228311	0	0	0	0	0
Pn-miR398a-3p	TGTGTTCTCAGGTCACCCCTT	21	0.822222	1.48322	3.42466	14.3271	7.86842	4.35054	8.07806	4.55631
Pn-miR398b-3p	TGTGTTCTCAGGTCACCCCTG	21	0.404444	3.38255	6.48858	13.5292	12.8092	37.0258	5.37553	33.0405
Pn-miR398c-3p	TGTGTTCTCAGGTCACCCCTG	21	0.54	8.82998	8.75571	325.913	75.8904	55.8495	185.627	89.7365
Pn-miR399a	TGCCAAAGGAGATTTGCCCTG	21	0.104444	0.138702	0.413242	0.0583333	0.0877193	0.0387097	0.120253	0.0653153
Pn-miR399b	TGCCAAAGGAGAGTTGCCCTG	21	0.764444	0.41387	0.634703	1.24583	0.184211	0.154839	0.864979	1.75
Pn-miR399c-3p	TGCCAAAGGAGAGTTGCCCTG	21	2.10667	0.340045	0.936073	0.460417	1.30702	0.113978	0.85443	1.44144
Pn-miR399f	TGCCAAAGGAGATTTGCCCGG	21	0.0822222	0.0201342	0	0	0.0241228	0	0.0189873	0
Pn-miR403-3p	TTAGATTCACGCACAAACTCG	21	0	0	0	0	0.0219298	0	0	0
Pn-miR408-3p	ATGCACTGCCTCTTCCCTGGC	21	0.0733333	1.42953	10.9132	10.3729	0.839912	13.8516	66.6603	54.3829
Pn-miR5021	TGAGAAGAAGAAGAAGAAAA	20	0	0	0	0.025	0.0219298	0	0	0
Pn-miR5658	ATGATGATGATGATGATGAAA	21	0	0	0	0	0.0219298	0	0	0
Pn-miR8175	GATCCCCGGCAACGGCGCCA	20	2.95556	6.21253	1.69635	1.57292	0.451754	2.4086	4.36287	3.3964
Pn-miR824-5p	TAGACCATTTGTGAGAAGGGA	21	0	0.0223714	0	0	0	0	0	0
Pn-miR827	TTAGATGACCATCAACAAACT	21	0.0577778	0.364653	0.593607	8.67917	6.33772	1.29677	2.55907	1.74324
Pn-miR828	TCTTGCTTAAATGAGTATTCCA	22	0	0	0	0	0.0438596	0.0193548	0.0189873	0
Pn-miR845a	CGGCTCTGATACCAATTGATG	21	0	0	0	0	0.0241228	0	0	0
Pn-miR858b	TTCGTTGTCTGTTCGACCTTG	21	0.0244444	0	0	0.025	0	0	0	0
Pn-miR399d	TGCCAAAGGAGATTTGCCCCG	21	0	0.0201342	0	0	0	0	0	0
novel_mir1	CTATAGTAAGGTTGTAAGGGT	21	12.86	8.31096	46.3425	47.9521	23.2456	11.871	16.7658	6.91667
novel_mir2	TTTGGCGAGGGAGAACATTGA	20	2.58222	0	0	0.99375	0.75	0	0	0
novel_mir3	TGGAGGTGCCATTGCATTGGA	21	0	0	27.9566	451.219	32.3728	3.72258	2.78903	0
novel_mir4	ACTGAAGGATGCCCCCTTGCCC	22	5.69778	34.4698	0	23.0312	10.4715	5.17634	4.75738	3.31306
novel_mir5	TGTGTTCTCAGGTCGCCCCTG	21	0	3.25727	9.05708	168.529	31.5614	9.22581	11.3439	5.59234
novel_mir6	TTCTCAGGTCGCCCCTGTTGC	21	0	0	0	1.37708	0.787281	0	0	0
novel_mir7	TTCGAAGTTCGTTCGAACTTTA	22	42.4067	36.2148	36.0365	322.104	204.57	48.1978	21.5549	18.9189
novel_mir8	ATTAAGAGGTTGATGATGAAGA	22	2.47111	0.651007	0.753425	5.15417	13.1579	0.574194	0.64557	0
novel_mir9	AGCTCCCCTCGATCCAACGTA	21	259.347	108.488	66.5114	16.7604	4.95614	2.11613	5.47679	4.18468
novel_mir10	GGAATTTCCCTATAATATTAT	21	34.7533	0	0	0	0	0	0	0
novel_mir11	CATCTCCTTGTATTATGCTCT	21	12.9378	5.51678	25.6187	45.6667	50.1206	12.329	6.30802	4.26351
novel_mir12	GTGTCGTTGGCGCCCCCCTTCT	22	1642.98	1617.43	315.459	568.544	534.292	1480.5	1660.69	1992.49
novel_mir13	GAAATGCTATACTTGGTGTGAA	22	15273.3	31191.1	5735.07	12702.3	21434.6	26850.8	22867.8	27504.5
novel_mir14	TGACTGAGGACTGCAGCACGC	21	591.529	576.709	144.911	193.087	602.443	778.062	788.639	617.448
novel_mir15	CGGCAACACAAGCCCGGGTGTA	22	798.249	383.434	66.0023	145.629	418.917	784.578	689.238	830.356
novel_mir16	TGGGGCACCAGAGAGGGTGAGA	22	2043.84	2807	500.018	478.5	1007.05	2199.35	2091.24	2564.17
novel_mir17	TTGCCCGTTGAACTGATGATTC	22	918.084	1623.88	290.358	449.66	438.417	656.465	860.93	1007.79
novel_mir18	GTTTGAAAACCTTGCTGACCC	21	0	0	0	193.142	0	0	0	0
miRNAs with TPM > 5 were marked by bold letters.
