# Supplementary material for: Small RNA sequencing reveals various microRNAs involved in piperine biosynthesis in black pepper (Piper nigrum L.)
Source: BMC Genomics. 2021 Nov 19;22:838. doi: 10.1186/s12864-021-08154-4 (PMC8603596; doi:10.1186/s12864-021-08154-4)
Supplement: Supplementary file 5 — Additional file 5. [file 12864_2021_8154_MOESM5_ESM.xlsx]

## Sheet: Supplementary Table 2
Supplementary Table 2: Log2 ratios of known and novel miRNAs (TPM>5 in at least 1 sample).
miR_name	log2(Ratio (Fruits/other tissues))
	FR1/R	FR2/R	FR3/R	FR4/R	FR1/S	FR2/S	FR3/S	FR4/S	FR1/L	FR2/L	FR3/L	FR4/L	FR1/FL	FR2/FL	FR3/FL	FR4/FL
Pn-miR156a-5p	-5.25986	2.07215	2.23017	3.9412	-3.44804	3.88396	4.04198	5.75301	-3.09505	4.23695	4.39497	6.106	-0.128816	7.20319	7.36121	9.07224
Pn-miR156b-5p	-3.50131	4.20308	6.2774	2.76092	-0.684111	7.02028	9.09461	5.57812	-2.16663	5.53777	7.61209	4.09561	-0.851999	6.8524	8.92672	5.41024
Pn-miR156c-5p	-1.64603	4.39511	5.18844	4.05385	1.85576	7.8969	8.69024	7.55564	-0.730528	5.31061	6.10395	4.96935	1.68168	7.72282	8.51616	7.38156
Pn-miR156d-5p	-2.05758	4.67997	1.69336	5.02706	2.69527	9.43282	6.44621	9.77991	-0.994327	5.74323	2.75662	6.09031	2.79803	9.53558	6.54897	9.88267
Pn-miR156e	-3.88683	3.16055	3.59405	3.90516	-0.605108	6.44227	6.87577	7.18688	-1.6812	5.36618	5.79968	6.11079	-1.20611	5.84127	6.27477	6.58588
Pn-miR156f-5p	0.314847	3.16015	7.69365	7.29055	1.46843	4.31373	8.84723	8.44413	1.6842	4.5295	9.063	8.65989	0.483724	3.32903	7.86253	7.45942
Pn-miR156i	-2.74314	0.294142	0.500089	1.97341	0.345637	3.38291	3.58886	5.06218	0.595447	3.63272	3.83867	5.31199	0.648695	3.68597	3.89192	5.36524
Pn-miR157a-5p	-7.61938	-6.285	-8.89762	-5.34386	-0.494423	0.839951	-1.77267	1.78109	-4.59652	-3.26215	-5.87477	-2.32101	-2.89123	-1.55686	-4.16948	-0.615721
Pn-miR157c-5p	-7.34733	-6.52753	-5.86714	-5.34539	-2.26142	-1.44162	-0.78122	-0.259471	-4.86546	-4.04566	-3.38526	-2.86351	-3.01346	-2.19366	-1.53326	-1.01151
Pn-miR159a	-0.75472	-1.18165	0.165271	-0.356961	0.998329	0.571394	1.91832	1.39609	0.218888	-0.208047	1.13888	0.616647	0.586028	0.159093	1.50602	0.983786
Pn-miR159b-3p	-3.64799	-1.57245	-1.27889	-2.22669	-3.12517	-1.04963	-0.75607	-1.70387	-0.56548	1.51006	1.80362	0.85582	-2.76628	-0.690741	-0.39718	-1.34498
Pn-miR159c	-0.882937	-0.802042	0.39747	-0.880689	0.283103	0.363998	1.56351	0.285351	0.57076	0.651655	1.85117	0.573008	-0.0776638	0.00323106	1.20274	-0.0754161
Pn-miR160a-5p	1.49635	0.518351	0.572077	-0.398625	0.589874	-0.388123	-0.334398	-1.3051	2.23623	1.25823	1.31196	0.341253	-0.626439	-1.60444	-1.55071	-2.52141
Pn-miR160b	0.910779	-0.268774	3.05115	0.389315	2.10332	0.923765	4.24369	1.58185	2.15269	0.973133	4.29305	1.63122	0.956583	-0.22297	3.09695	0.435119
Pn-miR160c-5p	0.903121	0.759179	1.44117	-2.19695	0.761929	0.617987	1.29998	-2.33815	2.08931	1.94537	2.62736	-1.01076	-0.86049	-1.00443	-0.322441	-3.96056
Pn-miR162a-3p	-2.13335	-2.77053	-2.39612	-4.17483	-1.01793	-1.6551	-1.28069	-3.0594	-0.204812	-0.841986	-0.467574	-2.24629	-0.83579	-1.47296	-1.09855	-2.87726
Pn-miR162b-3p	-0.8277	-1.48192	-1.7721	-3.68971	-1.05147	-1.7057	-1.99587	-3.91348	0.183591	-0.470634	-0.760807	-2.67842	3.33497	2.68075	2.39057	0.472961
Pn-miR164a	0.0383553	1.09123	2.54176	-0.360933	2.53914	3.59202	5.04255	2.13985	1.04461	2.09748	3.54802	0.64532	-0.0361705	1.0167	2.46724	-0.435459
Pn-miR164b-5p	0.648035	0.965013	1.52379	-0.185538	1.08219	1.39917	1.95794	0.248616	-2.7688	-2.45182	-1.89304	-3.60237	-1.95159	-1.63461	-1.07583	-2.78516
Pn-miR164c-5p	0.50797	0.647384	1.43016	-1.38787	2.15509	2.29451	3.07728	0.259253	-1.11443	-0.975015	-0.192239	-3.01027	-0.8469	-0.707486	0.0752904	-2.74274
Pn-miR165a-3p	0.0462598	-1.79849	-0.570308	-2.44677	-1.8066	-3.65135	-2.42317	-4.29963	-1.45475	-3.2995	-2.07132	-3.94778	-0.800367	-2.64512	-1.41694	-3.2934
Pn-miR165a-5p	1.09208	-2.06615	-8.56898	-7.92891	9.08865	5.93042	-0.572406	0.0676625	8.58065	5.42243	-1.0804	-0.440335	6.12074	2.96251	-3.54032	-2.90025
Pn-miR165b	-1.319	-2.48684	-2.82059	-3.72734	-0.0713033	-1.23914	-1.57289	-2.47964	-1.73452	-2.90236	-3.2361	-4.14285	0.502037	-0.665804	-0.999548	-1.9063
Pn-miR166a-3p	-0.905466	-2.73444	-2.88031	-4.28611	2.84583	1.01686	0.870987	-0.534815	-0.806632	-2.63561	-2.78148	-4.18728	3.7865	1.95752	1.81165	0.405852
Pn-miR166a-5p	-2.58969	-1.2984	-2.91191	-1.29603	-1.39279	-0.101503	-1.71501	-0.0991374	-1.95779	-0.666508	-2.28002	-0.664142	-5.93143	-4.64014	-6.25365	-4.63778
Pn-miR166b-3p	4.44961	2.47667	4.74725	4.21515	2.54784	0.574906	2.84548	2.31339	2.83607	0.863139	3.13372	2.60162	1.66585	-0.307081	1.9635	1.4314
Pn-miR166b-5p	4.00224	3.8473	4.2967	-0.798863	-1.21542	-1.37036	-0.920961	-6.01652	-1.30149	-1.45643	-1.00703	-6.10259	1.31668	1.16174	1.61114	-3.48442
Pn-miR166c	-2.08387	-0.613222	-1.16351	-4.81478	0.397818	1.86847	1.31818	-2.3331	-1.9841	-0.513454	-1.06374	-4.71502	-1.83267	-0.362024	-0.912312	-4.56359
Pn-miR166d	-1.02599	-2.65995	-1.5239	-1.41375	0.169685	-1.46428	-0.328232	-0.218083	-0.305097	-1.93906	-0.803014	-0.692865	-0.412255	-2.04622	-0.910172	-0.800022
Pn-miR166e-3p	1.6113	0.700017	3.57448	1.60008	-0.143661	-1.05494	1.81952	-0.154881	-1.39514	-2.30642	0.568035	-1.40636	-1.04082	-1.95211	0.922354	-1.05204
Pn-miR166e-5p	-0.0785497	-8.20939	-2.08274	-6.35635	6.42033	-1.71051	4.41614	0.142527	6.39099	-1.73985	4.3868	0.113183	-2.63544	-10.7663	-4.63962	-8.91324
Pn-miR166f	-3.98641	-2.89995	-3.48926	-4.90645	0.39948	1.48594	0.896628	-0.520561	-2.56906	-1.4826	-2.07191	-3.4891	-4.21221	-3.12575	-3.71506	-5.13225
Pn-miR166g	-1.29639	0.825629	0.344965	-0.374876	-0.277925	1.8441	1.36343	0.643591	-2.45634	-0.334322	-0.814986	-1.53483	-0.130502	1.99152	1.51085	0.791014
Pn-miR167a-5p	0.63847	0.0847712	1.3216	0.476086	3.71203	3.15833	4.39517	3.54965	-3.08135	-3.63505	-2.39822	-3.24374	2.37517	1.82147	3.0583	2.21279
Pn-miR167b	2.1068	2.38128	3.60368	4.41901	2.70959	2.98407	4.20647	5.0218	-4.17558	-3.9011	-2.6787	-1.86337	-1.36142	-1.08694	0.135456	0.950789
Pn-miR167d	0.699355	0.19665	1.38217	1.56545	2.48246	1.97976	3.16528	3.34856	-2.57605	-3.07875	-1.89323	-1.70995	0.503092	0.000387148	1.18591	1.36919
Pn-miR168a-3p	-0.30308	-0.701673	-0.959784	-1.46888	0.76479	0.366197	0.108086	-0.40101	-0.532933	-0.931527	-1.18964	-1.69873	-1.13208	-1.53068	-1.78879	-2.29788
Pn-miR168a-5p	0.774368	-1.48895	0.463643	-1.66702	1.62254	-0.640781	1.31182	-0.818844	0.328837	-1.93449	0.0181118	-2.11255	-0.360286	-2.62361	-0.671011	-2.80167
Pn-miR168b-5p	0.238728	-0.432639	-1.73285	-1.83972	1.38798	0.716614	-0.583596	-0.690469	0.133813	-0.537554	-1.83776	-1.94464	0.805107	0.13374	-1.16647	-1.27334
Pn-miR170-3p	1.97043	0.098915	-3.98185	0.960472	1.80015	-0.0713685	-4.15214	0.790188	2.44601	0.574494	-3.50627	1.43605	1.07642	-0.795094	-4.87586	0.0664623
Pn-miR171a-3p	2.48651	2.14548	3.68589	0.799467	4.25512	3.9141	5.4545	2.56808	1.79282	1.4518	2.9922	0.10578	2.933	2.59197	4.13238	1.24596
Pn-miR171b-3p	5.53458	4.2873	4.31128	2.66661	2.51436	1.26708	1.29106	-0.353607	0.479758	-0.767523	-0.743538	-2.38821	2.86966	1.62238	1.64636	0.0016943
Pn-miR171c-3p	7.4359	5.42718	6.09958	4.11334	3.87876	1.87004	2.54244	0.556204	1.48264	-0.526084	0.146315	-1.83992	1.66912	-0.339603	0.332796	-1.65344
Pn-miR172a	-0.474122	-0.0646773	1.25196	0.204653	-2.59586	-2.18641	-0.869771	-1.91708	-4.88218	-4.47274	-3.1561	-4.20341	-2.28439	-1.87494	-0.558301	-1.60561
Pn-miR172b-3p	-1.40353	-1.29932	-0.73007	-2.03046	-1.65984	-1.55563	-0.986378	-2.28677	-4.19648	-4.09227	-3.52302	-4.82341	1.25398	1.35819	1.92744	0.627048
Pn-miR172c	-3.80467	-4.19544	-0.46736	-3.35116	-3.68043	-4.0712	-0.343119	-3.22692	-6.60757	-6.99833	-3.27025	-6.15406	-5.29868	-5.68944	-1.96136	-4.84516
Pn-miR172d-3p	-1.134	-1.81916	-0.542965	-1.85803	-1.77745	-2.46261	-1.18641	-2.50147	-4.56656	-5.25173	-3.97553	-5.29059	0.0551416	-0.630022	0.646179	-0.668885
Pn-miR172e-3p	-0.128148	-6.75543	-4.13283	-6.61076	0.44219	-6.18509	-3.5625	-6.04042	0.663784	-5.9635	-3.3409	-5.81883	5.08812	-1.53916	1.08344	-1.39449
Pn-miR319a	-5.70734	-6.28767	-4.99412	-5.86344	-3.05451	-3.63484	-2.34129	-3.21061	-3.11064	-3.69096	-2.39741	-3.26674	-3.4873	-4.06763	-2.77408	-3.6434
Pn-miR319b	-4.55652	-5.75696	-5.28767	-5.37886	-5.29564	-6.49608	-6.02678	-6.11797	-3.51056	-4.711	-4.2417	-4.3329	-1.5427	-2.74314	-2.27384	-2.36503
Pn-miR319c	0.0463827	-0.937211	-0.0667777	-1.64248	0.589642	-0.393952	0.476482	-1.09922	1.35816	0.374568	1.245	-0.330704	1.12798	0.144386	1.01482	-0.560886
Pn-miR390a-5p	4.62365	1.226	0.773035	-1.85694	3.66433	0.266679	-0.186284	-2.81626	2.32162	-1.07603	-1.52899	-4.15897	2.08405	-1.3136	-1.76657	-4.39654
Pn-miR390b-5p	3.62313	0.360974	-0.534731	-1.04403	1.24172	-2.02043	-2.91614	-3.42543	2.36328	-0.89887	-1.79458	-2.30387	-0.139975	-3.40213	-4.29783	-4.80713
Pn-miR394a	-0.943581	0.476937	1.81845	-1.13489	0.668874	2.08939	3.4309	0.477566	0.705693	2.12621	3.46772	0.514385	0.0325533	1.45307	2.79458	-0.158754
Pn-miR394b-5p	0.687435	-0.922248	-1.22444	-1.9094	1.34906	-0.260626	-0.562821	-1.24777	1.68293	0.073246	-0.228949	-0.913901	1.14091	-0.468769	-0.770964	-1.45592
Pn-miR395a	-4.02539	-0.778252	0.316659	-2.86371	-2.21475	1.03239	2.1273	-1.05308	-4.03662	-0.789491	0.30542	-2.87495	-2.49785	0.749279	1.84419	-1.33618
Pn-miR395d	0.0528557	0.568256	-1.46579	-2.61921	1.45121	1.96661	-0.0674371	-1.22086	0.732318	1.24772	-0.786326	-1.93975	-1.43664	-0.921244	-2.95529	-4.10871
Pn-miR395e	-0.298107	-0.378881	0.907336	0.166286	-0.578544	-0.659319	0.626898	-0.114152	-1.09293	-1.1737	0.112515	-0.628535	-1.35745	-1.43822	-0.152008	-0.893058
Pn-miR396a-3p	-0.763362	-0.632613	-0.68423	-2.43594	-0.576985	-0.446236	-0.497854	-2.24956	-1.8417	-1.71095	-1.76257	-3.51428	0.0951103	0.225859	0.174242	-1.57747
Pn-miR396a-5p	-1.66698	-1.48501	-0.561438	-2.16148	-0.878454	-0.696482	0.227085	-1.37296	-0.733566	-0.551595	0.371973	-1.22807	-0.598004	-0.416033	0.507534	-1.09251
Pn-miR396b-5p	-0.540609	-0.835034	0.0931153	-1.38885	-0.544421	-0.838846	0.0893028	-1.39266	-0.208144	-0.502569	0.42558	-1.05638	0.786299	0.491874	1.42002	-0.0619403
Pn-miR397a	5.21119	3.85958	5.63823	5.74938	0.611959	-0.739644	1.039	1.15015	-3.67691	-5.02851	-3.24987	-3.13872	-1.94071	-3.29231	-1.51367	-1.40252
Pn-miR398a-3p	3.25847	2.40359	3.29641	2.47026	2.40734	1.55246	2.44527	1.61913	1.20011	0.345234	1.23805	0.411905	-0.864599	-1.71948	-0.826664	-1.65281
Pn-miR398b-3p	4.9851	6.51645	3.73239	6.35215	1.921	3.45235	0.668295	3.28805	0.981206	2.51256	-0.271497	2.34826	-0.0788914	1.45246	-1.33159	1.28816
Pn-miR398c-3p	7.13481	6.69244	8.42523	7.37659	3.10343	2.66106	4.39385	3.34521	3.11562	2.67325	4.40604	3.3574	-2.1025	-2.54487	-0.812081	-1.86072
Pn-miR408-3p	3.5177	7.56137	9.82814	9.53447	-0.767231	3.27644	5.54322	5.24954	-3.6997	0.343974	2.61075	2.31707	-3.62644	0.417232	2.68401	2.39033
Pn-miR8175	-2.70982	-0.295233	0.561848	0.200576	-3.78157	-1.36698	-0.509903	-0.871176	-1.90882	0.505765	1.36285	1.00157	-1.79983	0.614754	1.47183	1.11056
Pn-miR827	6.77731	4.48827	5.46896	4.91512	4.11937	1.83033	2.81102	2.25718	3.41638	1.12735	2.10804	1.55419	-0.453593	-2.74263	-1.76194	-2.31578
novel_mir1	0.854068	-0.115453	0.382633	-0.894742	1.48387	0.51435	1.01244	-0.264939	-0.995376	-1.9649	-1.46681	-2.74419	-1.04463	-2.01416	-1.51607	-2.79344
novel_mir3	5.01671	1.8963	1.47976	0	5.01671	1.8963	1.47976	0	0.211592	-2.90881	-3.32535	-4.80512	-3.80097	-6.92138	-7.33792	-8.81768
novel_mir4	0.877996	-0.138466	-0.260231	-0.782234	-1.71887	-2.73533	-2.85709	-3.3791	3.3884	2.37193	2.25017	1.72817	-1.13713	-2.15359	-2.27535	-2.79736
novel_mir5	4.98009	3.20568	3.50384	2.48345	3.27643	1.50201	1.80018	0.779789	1.80104	0.0266294	0.324797	-0.695593	-2.41677	-4.19118	-3.89301	-4.9134
novel_mir7	2.27023	0.184678	-0.976278	-1.16446	2.49795	0.412391	-0.748565	-0.936748	2.50506	0.419509	-0.741447	-0.92963	-0.654931	-2.74049	-3.90144	-4.08963
novel_mir8	2.4127	-2.10555	-1.93652	-1.30516	4.33711	-0.181135	-0.0120997	0.619256	4.12632	-0.391926	-0.222891	0.408465	1.35212	-3.16613	-2.99709	-2.36574
novel_mir9	-5.70952	-6.93731	-5.56541	-5.95362	-4.45217	-5.67996	-4.30806	-4.69627	-3.74631	-4.9741	-3.6022	-3.99041	-1.75777	-2.98556	-1.61365	-2.00187
novel_mir10	-5.11908	-5.11908	-5.11908	-5.11908	0	0	0	0	0	0	0	0	0	0	0	0
novel_mir11	1.95381	-0.0695303	-1.03633	-1.60148	3.18351	1.16016	0.19336	-0.371783	0.968206	-1.05514	-2.02194	-2.58708	0.134263	-1.88908	-2.85588	-3.42103
novel_mir12	-1.62062	-0.150231	0.0154695	0.278256	-1.59801	-0.127619	0.0380815	0.300868	0.760175	2.23056	2.39626	2.65905	-0.0896439	1.38074	1.54644	1.80923
novel_mir13	0.488932	0.813957	0.58231	0.848659	-0.541194	-0.216169	-0.447816	-0.181467	1.90206	2.22708	1.99543	2.26178	0.754845	1.07987	0.848223	1.11457
novel_mir14	0.0263761	0.395437	0.414917	0.0618695	0.0629807	0.432042	0.451522	0.0984741	2.05566	2.42472	2.4442	2.09115	1.64157	2.01063	2.03011	1.67706
novel_mir15	-0.930175	-0.0249208	-0.211836	0.0568911	0.127685	1.03294	0.846025	1.11475	2.66608	3.57133	3.38442	3.65314	1.52436	2.42962	2.2427	2.51143
novel_mir16	-1.02115	0.105797	0.0330799	0.327212	-1.4789	-0.351954	-0.424671	-0.130539	1.01008	2.13702	2.06431	2.35844	1.07354	2.20049	2.12777	2.4219
novel_mir17	-1.06632	-0.48391	-0.0927303	0.134497	-1.88907	-1.30666	-0.915478	-0.68825	0.594468	1.17688	1.56806	1.79529	-0.0365332	0.545881	0.937061	1.16429
novel_mir18	0	0	0	0	0	0	0	0	0	0	0	0	-7.59352	-7.59352	-7.59352	-7.59352
