# Supplementary material for: Small RNA sequencing reveals various microRNAs involved in piperine biosynthesis in black pepper (Piper nigrum L.)
Source: BMC Genomics. 2021 Nov 19;22:838. doi: 10.1186/s12864-021-08154-4 (PMC8603596; doi:10.1186/s12864-021-08154-4)
Supplement: Supplementary file 6 — Additional file 6. [file 12864_2021_8154_MOESM6_ESM.xlsx]

## Sheet: Supplementary Table 3
Supplementary Table 3: Predicted targets and annotations.
miRNA id	Target id	targetfinder	psRobot	annotation	KEGG	GO
Pn-miR156a-3p	Pn5.3080	#N/A	2.5	ESW25422.1	-	-
Pn-miR156a-3p	Pn11.893	3.5	2	#N/A	-	-
Pn-miR156a-3p	Pn3.4783	4	2.5	XP_010243031.1	-	-
Pn-miR156a-3p	Pn57.12	3	1.5	#N/A	-	-
Pn-miR156a-3p	Pn5.3233	3	1.5	#N/A	-	-
Pn-miR156a-3p	Pn6.2465	4	#N/A	#N/A	-	-
Pn-miR156a-5p	Pn17.1041	3	2	XP_017441999.1	-	-
Pn-miR156a-5p	Pn2.2503	4	2.2	OAY32455.1	K10251	GO:0031224,GO:0031224,GO:0016616,GO:0031224,GO:0044710,GO:0016616,GO:0031224,GO:0044710,GO:0031224,GO:0044710,GO:0003824,GO:0031224,GO:0031224,GO:0031224,GO:0031224,GO:0031224,GO:0031224,GO:0016616,GO:0043231,GO:0044710,GO:0031224,GO:0033764,GO:0031224,GO:0031224,GO:0044710,GO:0003824,GO:0031224,GO:0031224,GO:0031224,GO:0031224,GO:0031224,GO:0031224,GO:0031224,
Pn-miR156a-5p	Pn24.859	4	2	EEF47294.1	-	-
Pn-miR156a-5p	Pn4.2537	3	2	XP_008801848.1	-	-
Pn-miR156a-5p	Pn14.677	#N/A	2.5	OAY64083.1	-	GO:0016020,GO:0016020,GO:0016020,GO:0016020,GO:0016020,GO:0016020,GO:0016020,GO:0016020,GO:0016020,GO:0016020,GO:0016020,GO:0016020,GO:0016020,GO:0016020,GO:0016020,GO:0016020,GO:0016020,GO:0016020,GO:0016020,GO:0016020,GO:0016020,
Pn-miR156a-5p	Pn15.544	#N/A	2.5	KEH29511.1	K13420	GO:0016740,
Pn-miR156a-5p	Pn3.426	1	1	XP_010265853.1	K13415	GO:0043231,GO:0003676,
Pn-miR156a-5p	Pn3.4074	1	1	XP_010653907.1	K13415	GO:0043231,
Pn-miR156a-5p	Pn6.475	1	1	KJB49222.1	K13415	GO:0005488,GO:0006351,
Pn-miR156a-5p	Pn5.2135	1	1	#N/A	-	-
Pn-miR156a-5p	Pn19.85	1	1	XP_010265853.1	K13415	GO:0043231,GO:0003676,
Pn-miR156a-5p	Pn15.136	1	1	XP_010265853.1	K13415	GO:0043231,GO:0003676,
Pn-miR156a-5p	Pn13.776	1.5	1.5	XP_010264332.1	K13415	-
Pn-miR156a-5p	Pn8.2451	#N/A	1	XP_010264332.1	K13415	-
Pn-miR156a-5p	Pn7.344	1	1	XP_010250660.1	-	-
Pn-miR156a-5p	Pn1.2504	1	1	XP_010250660.1	-	-
Pn-miR156a-5p	Pn11.1178	1	1	XP_010264332.1	K13415	GO:0005488,GO:0006351,
Pn-miR156a-5p	Pn2.939	1	1	XP_010257970.1	K13415	GO:0005488,GO:0006351,GO:0043231,GO:0003676,GO:0043231,GO:0003676,GO:0005488,GO:0006351,GO:0043231,GO:0003676,
Pn-miR156a-5p	Pn6.937	1	1	KJB49222.1	K13415	GO:0005488,GO:0006351,
Pn-miR156a-5p	Pn14.164	1	1	XP_010265853.1	-	-
Pn-miR156a-5p	Pn11.893	0	0	#N/A	-	-
Pn-miR156a-5p	Pn3.1618	0.5	0.5	XP_010250660.1	-	-
Pn-miR156a-5p	Pn2.1033	0.5	0.5	XP_010257970.1	-	-
Pn-miR156a-5p	Pn57.12	0	0	#N/A	-	-
Pn-miR156a-5p	Pn5.3233	0	0	#N/A	-	-
Pn-miR156a-5p	Pn6.2921	4	#N/A	XP_011093873.1	-	-
Pn-miR156a-5p	Pn7.1092	4	#N/A	ABK92874.1	-	-
Pn-miR156a-5p	Pn13.821	4	#N/A	GAV68148.1	-	-
Pn-miR156a-5p	Pn18.1408	4	#N/A	OIT37859.1	-	-
Pn-miR156a-5p	Pn7.1082	4	#N/A	ABK92874.1	-	-
Pn-miR156a-5p	Pn26.782	4	#N/A	CBI17904.3	-	-
Pn-miR156a-5p	Pn15.513	4	#N/A	EER93475.1	-	-
Pn-miR156a-5p	Pn4.108	4	#N/A	XP_020593839.1	-	-
Pn-miR156a-5p	Pn5.2859	4	#N/A	XP_019073049.1	-	-
Pn-miR156a-5p	Pn21.1417	#N/A	#N/A	XP_010265853.1	-	-
Pn-miR156a-5p	Pn2.1339	2	#N/A	XP_010257970.1	-	-
Pn-miR156b-3p	Pn2.310	#N/A	2.5	XP_010276037.1	-	GO:0000902,GO:0055028,GO:0015631,GO:0050879,
Pn-miR156b-3p	Pn2.398	4	2.5	XP_010276037.1	-	-
Pn-miR156b-3p	Pn1.2968	#N/A	2.5	OAY71397.1	K10841	-
Pn-miR156b-3p	Pn57.12	2	1	#N/A	-	-
Pn-miR156b-3p	Pn5.3233	2	1	#N/A	-	-
Pn-miR156b-3p	Pn11.893	3	1.8	#N/A	-	-
Pn-miR156b-5p	Pn4.2537	3	2	XP_008801848.1	-	-
Pn-miR156b-5p	Pn15.544	#N/A	2.5	KEH29511.1	K13420	GO:0016740,
Pn-miR156b-5p	Pn15.513	4	2.5	EER93475.1	-	-
Pn-miR156b-5p	Pn17.1041	3	2	XP_017441999.1	-	-
Pn-miR156b-5p	Pn14.677	#N/A	2.5	OAY64083.1	-	GO:0016020,GO:0016020,GO:0016020,GO:0016020,GO:0016020,GO:0016020,GO:0016020,GO:0016020,GO:0016020,GO:0016020,GO:0016020,GO:0016020,GO:0016020,GO:0016020,GO:0016020,GO:0016020,GO:0016020,GO:0016020,GO:0016020,GO:0016020,GO:0016020,
Pn-miR156b-5p	Pn2.2503	#N/A	2.2	OAY32455.1	K10251	GO:0031224,GO:0031224,GO:0016616,GO:0031224,GO:0044710,GO:0016616,GO:0031224,GO:0044710,GO:0031224,GO:0044710,GO:0003824,GO:0031224,GO:0031224,GO:0031224,GO:0031224,GO:0031224,GO:0031224,GO:0016616,GO:0043231,GO:0044710,GO:0031224,GO:0033764,GO:0031224,GO:0031224,GO:0044710,GO:0003824,GO:0031224,GO:0031224,GO:0031224,GO:0031224,GO:0031224,GO:0031224,GO:0031224,
Pn-miR156b-5p	Pn24.859	4	2	EEF47294.1	-	-
Pn-miR156b-5p	Pn15.136	1	1	XP_010265853.1	K13415	GO:0043231,GO:0003676,
Pn-miR156b-5p	Pn19.85	1	1	XP_010265853.1	K13415	GO:0043231,GO:0003676,
Pn-miR156b-5p	Pn3.4074	1	1	XP_010653907.1	K13415	GO:0043231,
Pn-miR156b-5p	Pn11.1178	1	1	XP_010264332.1	K13415	GO:0005488,GO:0006351,
Pn-miR156b-5p	Pn2.939	1	1	XP_010257970.1	K13415	GO:0005488,GO:0006351,GO:0043231,GO:0003676,GO:0043231,GO:0003676,GO:0005488,GO:0006351,GO:0043231,GO:0003676,
Pn-miR156b-5p	Pn13.776	1.5	1.5	XP_010264332.1	K13415	-
Pn-miR156b-5p	Pn5.2135	1	1	#N/A	-	-
Pn-miR156b-5p	Pn14.164	1	1	XP_010265853.1	-	-
Pn-miR156b-5p	Pn21.1417	1	1	XP_010265853.1	-	-
Pn-miR156b-5p	Pn2.1339	1	1	XP_010257970.1	-	-
Pn-miR156b-5p	Pn6.475	1	1	KJB49222.1	K13415	GO:0005488,GO:0006351,
Pn-miR156b-5p	Pn6.937	1	1	KJB49222.1	K13415	GO:0005488,GO:0006351,
Pn-miR156b-5p	Pn7.344	1	1	XP_010250660.1	-	-
Pn-miR156b-5p	Pn8.2451	#N/A	1	XP_010264332.1	K13415	-
Pn-miR156b-5p	Pn11.893	0	0	#N/A	-	-
Pn-miR156b-5p	Pn2.1033	0.5	0.5	XP_010257970.1	-	-
Pn-miR156b-5p	Pn3.1618	0.5	0.5	XP_010250660.1	-	-
Pn-miR156b-5p	Pn5.3233	0	0	#N/A	-	-
Pn-miR156b-5p	Pn57.12	0	0	#N/A	-	-
Pn-miR156b-5p	Pn18.1408	4	#N/A	OIT37859.1	-	-
Pn-miR156b-5p	Pn7.1092	4	#N/A	ABK92874.1	-	-
Pn-miR156b-5p	Pn26.782	4	#N/A	CBI17904.3	-	-
Pn-miR156b-5p	Pn6.2921	4	#N/A	XP_011093873.1	-	-
Pn-miR156b-5p	Pn7.1082	4	#N/A	ABK92874.1	-	-
Pn-miR156b-5p	Pn1.2504	#N/A	#N/A	XP_010250660.1	-	-
Pn-miR156b-5p	Pn3.426	#N/A	#N/A	XP_010265853.1	K13415	GO:0043231,GO:0003676,
Pn-miR156c-5p	Pn4.2537	3	2	XP_008801848.1	-	-
Pn-miR156c-5p	Pn15.513	4	2.5	EER93475.1	-	-
Pn-miR156c-5p	Pn24.859	4	2	EEF47294.1	-	-
Pn-miR156c-5p	Pn14.677	#N/A	2.5	OAY64083.1	-	GO:0016020,GO:0016020,GO:0016020,GO:0016020,GO:0016020,GO:0016020,GO:0016020,GO:0016020,GO:0016020,GO:0016020,GO:0016020,GO:0016020,GO:0016020,GO:0016020,GO:0016020,GO:0016020,GO:0016020,GO:0016020,GO:0016020,GO:0016020,GO:0016020,
Pn-miR156c-5p	Pn17.1041	3	2	XP_017441999.1	-	-
Pn-miR156c-5p	Pn15.544	#N/A	2.5	KEH29511.1	K13420	GO:0016740,
Pn-miR156c-5p	Pn2.2503	#N/A	2.2	OAY32455.1	K10251	GO:0031224,GO:0031224,GO:0016616,GO:0031224,GO:0044710,GO:0016616,GO:0031224,GO:0044710,GO:0031224,GO:0044710,GO:0003824,GO:0031224,GO:0031224,GO:0031224,GO:0031224,GO:0031224,GO:0031224,GO:0016616,GO:0043231,GO:0044710,GO:0031224,GO:0033764,GO:0031224,GO:0031224,GO:0044710,GO:0003824,GO:0031224,GO:0031224,GO:0031224,GO:0031224,GO:0031224,GO:0031224,GO:0031224,
Pn-miR156c-5p	Pn7.344	1	1	XP_010250660.1	-	-
Pn-miR156c-5p	Pn6.475	1	1	KJB49222.1	K13415	GO:0005488,GO:0006351,
Pn-miR156c-5p	Pn2.939	1	1	XP_010257970.1	K13415	GO:0005488,GO:0006351,GO:0043231,GO:0003676,GO:0043231,GO:0003676,GO:0005488,GO:0006351,GO:0043231,GO:0003676,
Pn-miR156c-5p	Pn19.85	1	1	XP_010265853.1	K13415	GO:0043231,GO:0003676,
Pn-miR156c-5p	Pn6.937	1	1	KJB49222.1	K13415	GO:0005488,GO:0006351,
Pn-miR156c-5p	Pn11.1178	1	1	XP_010264332.1	K13415	GO:0005488,GO:0006351,
Pn-miR156c-5p	Pn3.426	1	1	XP_010265853.1	K13415	GO:0043231,GO:0003676,
Pn-miR156c-5p	Pn3.4074	1	1	XP_010653907.1	K13415	GO:0043231,
Pn-miR156c-5p	Pn8.2451	#N/A	1	XP_010264332.1	K13415	-
Pn-miR156c-5p	Pn15.136	1	1	XP_010265853.1	K13415	GO:0043231,GO:0003676,
Pn-miR156c-5p	Pn1.2504	1	1	XP_010250660.1	-	-
Pn-miR156c-5p	Pn21.1417	1	1	XP_010265853.1	-	-
Pn-miR156c-5p	Pn14.164	1	1	XP_010265853.1	-	-
Pn-miR156c-5p	Pn2.1033	0.5	0.5	XP_010257970.1	-	-
Pn-miR156c-5p	Pn5.3233	0	0	#N/A	-	-
Pn-miR156c-5p	Pn11.893	0	0	#N/A	-	-
Pn-miR156c-5p	Pn3.1618	0.5	0.5	XP_010250660.1	-	-
Pn-miR156c-5p	Pn57.12	0	0	#N/A	-	-
Pn-miR156c-5p	Pn11.2177	3	#N/A	XP_011093873.1	-	-
Pn-miR156c-5p	Pn7.1092	4	#N/A	ABK92874.1	-	-
Pn-miR156c-5p	Pn5.2859	4	#N/A	XP_019073049.1	-	-
Pn-miR156c-5p	Pn6.2921	4	#N/A	XP_011093873.1	-	-
Pn-miR156c-5p	Pn7.1082	4	#N/A	ABK92874.1	-	-
Pn-miR156c-5p	Pn4.108	4	#N/A	XP_020593839.1	-	-
Pn-miR156c-5p	Pn18.1408	4	#N/A	OIT37859.1	-	-
Pn-miR156c-5p	Pn5.2135	2	#N/A	#N/A	-	-
Pn-miR156c-5p	Pn2.1339	#N/A	#N/A	XP_010257970.1	-	-
Pn-miR156d-5p	Pn15.544	#N/A	2.5	KEH29511.1	K13420	GO:0016740,
Pn-miR156d-5p	Pn4.2537	3	2	XP_008801848.1	-	-
Pn-miR156d-5p	Pn24.859	4	2	EEF47294.1	-	-
Pn-miR156d-5p	Pn2.2503	#N/A	2.2	OAY32455.1	K10251	GO:0031224,GO:0031224,GO:0016616,GO:0031224,GO:0044710,GO:0016616,GO:0031224,GO:0044710,GO:0031224,GO:0044710,GO:0003824,GO:0031224,GO:0031224,GO:0031224,GO:0031224,GO:0031224,GO:0031224,GO:0016616,GO:0043231,GO:0044710,GO:0031224,GO:0033764,GO:0031224,GO:0031224,GO:0044710,GO:0003824,GO:0031224,GO:0031224,GO:0031224,GO:0031224,GO:0031224,GO:0031224,GO:0031224,
Pn-miR156d-5p	Pn15.513	4	2.5	EER93475.1	-	-
Pn-miR156d-5p	Pn17.1041	3	2	XP_017441999.1	-	-
Pn-miR156d-5p	Pn19.85	1	1	XP_010265853.1	K13415	GO:0043231,GO:0003676,
Pn-miR156d-5p	Pn7.344	1	1	XP_010250660.1	-	-
Pn-miR156d-5p	Pn6.475	1	1	KJB49222.1	K13415	GO:0005488,GO:0006351,
Pn-miR156d-5p	Pn14.164	1	1	XP_010265853.1	-	-
Pn-miR156d-5p	Pn3.4074	1	1	XP_010653907.1	K13415	GO:0043231,
Pn-miR156d-5p	Pn2.939	1	1	XP_010257970.1	K13415	GO:0005488,GO:0006351,GO:0043231,GO:0003676,GO:0043231,GO:0003676,GO:0005488,GO:0006351,GO:0043231,GO:0003676,
Pn-miR156d-5p	Pn15.136	1	1	XP_010265853.1	K13415	GO:0043231,GO:0003676,
Pn-miR156d-5p	Pn2.1339	1	1	XP_010257970.1	-	-
Pn-miR156d-5p	Pn3.426	1	1	XP_010265853.1	K13415	GO:0043231,GO:0003676,
Pn-miR156d-5p	Pn13.776	1.5	1.5	XP_010264332.1	K13415	-
Pn-miR156d-5p	Pn6.937	1	1	KJB49222.1	K13415	GO:0005488,GO:0006351,
Pn-miR156d-5p	Pn11.1178	1	1	XP_010264332.1	K13415	GO:0005488,GO:0006351,
Pn-miR156d-5p	Pn21.1417	1	1	XP_010265853.1	-	-
Pn-miR156d-5p	Pn5.2135	1	1	#N/A	-	-
Pn-miR156d-5p	Pn8.2451	#N/A	1	XP_010264332.1	K13415	-
Pn-miR156d-5p	Pn1.2504	1	1	XP_010250660.1	-	-
Pn-miR156d-5p	Pn57.12	0	0	#N/A	-	-
Pn-miR156d-5p	Pn5.3233	0	0	#N/A	-	-
Pn-miR156d-5p	Pn3.1618	0.5	0.5	XP_010250660.1	-	-
Pn-miR156d-5p	Pn11.893	0	0	#N/A	-	-
Pn-miR156d-5p	Pn2.1033	0.5	0.5	XP_010257970.1	-	-
Pn-miR156d-5p	Pn6.2921	4	#N/A	XP_011093873.1	-	-
Pn-miR156d-5p	Pn4.108	4	#N/A	XP_020593839.1	-	-
Pn-miR156d-5p	Pn5.2859	4	#N/A	XP_019073049.1	-	-
Pn-miR156d-5p	Pn18.1408	4	#N/A	OIT37859.1	-	-
Pn-miR156d-5p	Pn26.782	4	#N/A	CBI17904.3	-	-
Pn-miR156d-5p	Pn7.1092	4	#N/A	ABK92874.1	-	-
Pn-miR156d-5p	Pn7.1082	4	#N/A	ABK92874.1	-	-
Pn-miR156e	Pn15.544	#N/A	2.5	KEH29511.1	K13420	GO:0016740,
Pn-miR156e	Pn24.859	#N/A	2	EEF47294.1	-	-
Pn-miR156e	Pn14.677	#N/A	2.5	OAY64083.1	-	GO:0016020,GO:0016020,GO:0016020,GO:0016020,GO:0016020,GO:0016020,GO:0016020,GO:0016020,GO:0016020,GO:0016020,GO:0016020,GO:0016020,GO:0016020,GO:0016020,GO:0016020,GO:0016020,GO:0016020,GO:0016020,GO:0016020,GO:0016020,GO:0016020,
Pn-miR156e	Pn17.1041	3	2	XP_017441999.1	-	-
Pn-miR156e	Pn4.2537	3	2	XP_008801848.1	-	-
Pn-miR156e	Pn15.513	4	2.5	EER93475.1	-	-
Pn-miR156e	Pn2.2503	#N/A	2.2	OAY32455.1	K10251	GO:0031224,GO:0031224,GO:0016616,GO:0031224,GO:0044710,GO:0016616,GO:0031224,GO:0044710,GO:0031224,GO:0044710,GO:0003824,GO:0031224,GO:0031224,GO:0031224,GO:0031224,GO:0031224,GO:0031224,GO:0016616,GO:0043231,GO:0044710,GO:0031224,GO:0033764,GO:0031224,GO:0031224,GO:0044710,GO:0003824,GO:0031224,GO:0031224,GO:0031224,GO:0031224,GO:0031224,GO:0031224,GO:0031224,
Pn-miR156e	Pn14.164	2	1	XP_010265853.1	-	-
Pn-miR156e	Pn2.1339	1	1	XP_010257970.1	-	-
Pn-miR156e	Pn8.2451	#N/A	1	XP_010264332.1	K13415	-
Pn-miR156e	Pn2.939	1	1	XP_010257970.1	K13415	GO:0005488,GO:0006351,GO:0043231,GO:0003676,GO:0043231,GO:0003676,GO:0005488,GO:0006351,GO:0043231,GO:0003676,
Pn-miR156e	Pn19.85	1	1	XP_010265853.1	K13415	GO:0043231,GO:0003676,
Pn-miR156e	Pn11.1178	2	1	XP_010264332.1	K13415	GO:0005488,GO:0006351,
Pn-miR156e	Pn6.937	1	1	KJB49222.1	K13415	GO:0005488,GO:0006351,
Pn-miR156e	Pn3.426	1	1	XP_010265853.1	K13415	GO:0043231,GO:0003676,
Pn-miR156e	Pn15.136	1	1	XP_010265853.1	K13415	GO:0043231,GO:0003676,
Pn-miR156e	Pn7.344	1	1	XP_010250660.1	-	-
Pn-miR156e	Pn21.1417	1	1	XP_010265853.1	-	-
Pn-miR156e	Pn13.776	0.5	1.5	XP_010264332.1	K13415	-
Pn-miR156e	Pn3.4074	1	1	XP_010653907.1	K13415	GO:0043231,
Pn-miR156e	Pn6.475	1	1	KJB49222.1	K13415	GO:0005488,GO:0006351,
Pn-miR156e	Pn1.2504	1	1	XP_010250660.1	-	-
Pn-miR156e	Pn2.1033	0.5	0.5	XP_010257970.1	-	-
Pn-miR156e	Pn3.1618	0.5	0.5	XP_010250660.1	-	-
Pn-miR156e	Pn57.12	0	0	#N/A	-	-
Pn-miR156e	Pn11.893	0	0	#N/A	-	-
Pn-miR156e	Pn5.3233	0	0	#N/A	-	-
Pn-miR156e	Pn4.108	4	#N/A	XP_020593839.1	-	-
Pn-miR156e	Pn6.2921	2	#N/A	XP_011093873.1	-	-
Pn-miR156e	Pn11.2177	#N/A	#N/A	XP_011093873.1	-	-
Pn-miR156e	Pn26.782	4	#N/A	CBI17904.3	-	-
Pn-miR156e	Pn7.1092	4	#N/A	ABK92874.1	-	-
Pn-miR156e	Pn13.821	4	#N/A	GAV68148.1	-	-
Pn-miR156e	Pn7.1082	4	#N/A	ABK92874.1	-	-
Pn-miR156e	Pn5.2135	#N/A	#N/A	#N/A	-	-
Pn-miR156f-5p	Pn24.859	#N/A	2	EEF47294.1	-	-
Pn-miR156f-5p	Pn4.2537	3	2	XP_008801848.1	-	-
Pn-miR156f-5p	Pn15.544	#N/A	2.5	KEH29511.1	K13420	GO:0016740,
Pn-miR156f-5p	Pn17.1041	3	2	XP_017441999.1	-	-
Pn-miR156f-5p	Pn14.677	#N/A	2.5	OAY64083.1	-	GO:0016020,GO:0016020,GO:0016020,GO:0016020,GO:0016020,GO:0016020,GO:0016020,GO:0016020,GO:0016020,GO:0016020,GO:0016020,GO:0016020,GO:0016020,GO:0016020,GO:0016020,GO:0016020,GO:0016020,GO:0016020,GO:0016020,GO:0016020,GO:0016020,
Pn-miR156f-5p	Pn2.2503	#N/A	2.2	OAY32455.1	K10251	GO:0031224,GO:0031224,GO:0016616,GO:0031224,GO:0044710,GO:0016616,GO:0031224,GO:0044710,GO:0031224,GO:0044710,GO:0003824,GO:0031224,GO:0031224,GO:0031224,GO:0031224,GO:0031224,GO:0031224,GO:0016616,GO:0043231,GO:0044710,GO:0031224,GO:0033764,GO:0031224,GO:0031224,GO:0044710,GO:0003824,GO:0031224,GO:0031224,GO:0031224,GO:0031224,GO:0031224,GO:0031224,GO:0031224,
Pn-miR156f-5p	Pn15.513	4	2.5	EER93475.1	-	-
Pn-miR156f-5p	Pn15.136	1	1	XP_010265853.1	K13415	GO:0043231,GO:0003676,
Pn-miR156f-5p	Pn3.426	2	1	XP_010265853.1	K13415	GO:0043231,GO:0003676,
Pn-miR156f-5p	Pn21.1417	2	1	XP_010265853.1	-	-
Pn-miR156f-5p	Pn19.85	1	1	XP_010265853.1	K13415	GO:0043231,GO:0003676,
Pn-miR156f-5p	Pn11.1178	2	1	XP_010264332.1	K13415	GO:0005488,GO:0006351,
Pn-miR156f-5p	Pn8.2451	#N/A	1	XP_010264332.1	K13415	-
Pn-miR156f-5p	Pn2.1339	1	1	XP_010257970.1	-	-
Pn-miR156f-5p	Pn1.2504	2	1	XP_010250660.1	-	-
Pn-miR156f-5p	Pn14.164	1	1	XP_010265853.1	-	-
Pn-miR156f-5p	Pn6.937	2	1	KJB49222.1	K13415	GO:0005488,GO:0006351,
Pn-miR156f-5p	Pn2.939	2	1	XP_010257970.1	K13415	GO:0005488,GO:0006351,GO:0043231,GO:0003676,GO:0043231,GO:0003676,GO:0005488,GO:0006351,GO:0043231,GO:0003676,
Pn-miR156f-5p	Pn6.475	1	1	KJB49222.1	K13415	GO:0005488,GO:0006351,
Pn-miR156f-5p	Pn3.4074	1	1	XP_010653907.1	K13415	GO:0043231,
Pn-miR156f-5p	Pn5.3233	1	0	#N/A	-	-
Pn-miR156f-5p	Pn57.12	1	0	#N/A	-	-
Pn-miR156f-5p	Pn2.1033	0.5	0.5	XP_010257970.1	-	-
Pn-miR156f-5p	Pn3.1618	0.5	0.5	XP_010250660.1	-	-
Pn-miR156f-5p	Pn11.893	0	0	#N/A	-	-
Pn-miR156f-5p	Pn5.2859	4	#N/A	XP_019073049.1	-	-
Pn-miR156f-5p	Pn26.782	4	#N/A	CBI17904.3	-	-
Pn-miR156f-5p	Pn7.1082	4	#N/A	ABK92874.1	-	-
Pn-miR156f-5p	Pn13.821	4	#N/A	GAV68148.1	-	-
Pn-miR156f-5p	Pn7.1092	4	#N/A	ABK92874.1	-	-
Pn-miR156f-5p	Pn6.2921	3	#N/A	XP_011093873.1	-	-
Pn-miR156f-5p	Pn13.776	#N/A	#N/A	XP_010264332.1	K13415	-
Pn-miR156f-5p	Pn7.344	2	#N/A	XP_010250660.1	-	-
Pn-miR156g	Pn24.859	#N/A	2.5	EEF47294.1	-	-
Pn-miR156g	Pn4.2537	4	2.5	XP_008801848.1	-	-
Pn-miR156g	Pn13.776	3.5	2	XP_010264332.1	K13415	-
Pn-miR156g	Pn31.241	#N/A	2.5	#N/A	-	-
Pn-miR156g	Pn21.1417	2	1.5	XP_010265853.1	-	-
Pn-miR156g	Pn19.85	2	1.5	XP_010265853.1	K13415	GO:0043231,GO:0003676,
Pn-miR156g	Pn1.2504	2	1.5	XP_010250660.1	-	-
Pn-miR156g	Pn5.2135	1	1.5	#N/A	-	-
Pn-miR156g	Pn3.1618	1.5	1	XP_010250660.1	-	-
Pn-miR156g	Pn3.426	1	1.5	XP_010265853.1	K13415	GO:0043231,GO:0003676,
Pn-miR156g	Pn11.1178	0	1.5	XP_010264332.1	K13415	GO:0005488,GO:0006351,
Pn-miR156g	Pn6.475	2	1.5	KJB49222.1	K13415	GO:0005488,GO:0006351,
Pn-miR156g	Pn6.937	2	1.5	KJB49222.1	K13415	GO:0005488,GO:0006351,
Pn-miR156g	Pn2.939	2	1.5	XP_010257970.1	K13415	GO:0005488,GO:0006351,GO:0043231,GO:0003676,GO:0043231,GO:0003676,GO:0005488,GO:0006351,GO:0043231,GO:0003676,
Pn-miR156g	Pn3.4074	2	1.5	XP_010653907.1	K13415	GO:0043231,
Pn-miR156g	Pn2.1339	1	1.5	XP_010257970.1	-	-
Pn-miR156g	Pn7.344	1	1.5	XP_010250660.1	-	-
Pn-miR156g	Pn2.1033	1.5	1	XP_010257970.1	-	-
Pn-miR156g	Pn8.2451	#N/A	1.5	XP_010264332.1	K13415	-
Pn-miR156g	Pn5.3233	3	0.5	#N/A	-	-
Pn-miR156g	Pn11.893	1	0.5	#N/A	-	-
Pn-miR156g	Pn57.12	3	0.5	#N/A	-	-
Pn-miR156g	Pn2.2503	#N/A	#N/A	OAY32455.1	K10251	GO:0031224,GO:0031224,GO:0016616,GO:0031224,GO:0044710,GO:0016616,GO:0031224,GO:0044710,GO:0031224,GO:0044710,GO:0003824,GO:0031224,GO:0031224,GO:0031224,GO:0031224,GO:0031224,GO:0031224,GO:0016616,GO:0043231,GO:0044710,GO:0031224,GO:0033764,GO:0031224,GO:0031224,GO:0044710,GO:0003824,GO:0031224,GO:0031224,GO:0031224,GO:0031224,GO:0031224,GO:0031224,GO:0031224,
Pn-miR156g	Pn17.1041	#N/A	#N/A	XP_017441999.1	-	-
Pn-miR156g	Pn30.293	4	#N/A	XP_004508530.1	-	-
Pn-miR156g	Pn19.1029	4	#N/A	#N/A	-	-
Pn-miR156g	Pn38.50	4	#N/A	#N/A	-	-
Pn-miR156g	Pn14.164	#N/A	#N/A	XP_010265853.1	-	-
Pn-miR156h	Pn5.3233	2	2	#N/A	-	-
Pn-miR156h	Pn24.921	#N/A	2.5	XP_019073685.1	K03032	GO:0019941,GO:0005838,GO:0009536,GO:0031224,GO:0043234,GO:0098772,GO:0009894,GO:0065009,GO:0044424,GO:0031224,GO:0043234,GO:0098772,GO:0009894,GO:0065009,GO:0031224,GO:0043234,GO:0098772,GO:0009894,GO:0065009,GO:0031224,GO:0043234,GO:0098772,GO:0009894,GO:0065009,GO:0031224,GO:0043234,GO:0098772,GO:0009894,GO:0065009,GO:0044424,GO:0031224,GO:0043234,GO:0098772,GO:0009894,GO:0065009,GO:0009894,GO:…
Pn-miR156h	Pn16.765	4	2	KRH28805.1	-	-
Pn-miR156h	Pn19.690	#N/A	2.5	#N/A	-	-
Pn-miR156h	Pn3.45	3.5	2	XP_012470121.1	-	-
Pn-miR156h	Pn57.12	2	2	#N/A	-	-
Pn-miR156h	Pn19.678	#N/A	2.5	GAV64034.1	-	-
Pn-miR156h	Pn19.708	#N/A	2.5	XP_018678817.1	K19613	-
Pn-miR156h	Pn3.2575	3.5	2.5	JAT54667.1	-	-
Pn-miR156h	Pn16.1067	3	2.5	XP_010268825.1	-	-
Pn-miR156h	Pn3.2774	4	2.5	XP_010279585.1	-	-
Pn-miR156h	Pn24.859	#N/A	2.5	EEF47294.1	-	-
Pn-miR156h	Pn19.731	#N/A	2.5	XP_008798039.1	-	-
Pn-miR156h	Pn19.736	#N/A	2.5	XP_008798039.1	-	-
Pn-miR156h	Pn3.1618	1	2	XP_010250660.1	-	-
Pn-miR156h	Pn24.483	#N/A	2.5	XP_010920174.1	K12173	GO:0043207,GO:0005737,GO:0031224,GO:0005737,GO:0016020,
Pn-miR156h	Pn17.1041	4	2	XP_017441999.1	-	-
Pn-miR156h	Pn19.728	#N/A	2.5	#N/A	-	-
Pn-miR156h	Pn5.2135	1	1	#N/A	-	-
Pn-miR156h	Pn13.776	3.5	1.5	XP_010264332.1	K13415	-
Pn-miR156h	Pn2.1339	1	1	XP_010257970.1	-	-
Pn-miR156h	Pn3.426	0	1	XP_010265853.1	K13415	GO:0043231,GO:0003676,
Pn-miR156h	Pn8.2451	#N/A	1	XP_010264332.1	K13415	-
Pn-miR156h	Pn6.475	2	1	KJB49222.1	K13415	GO:0005488,GO:0006351,
Pn-miR156h	Pn21.1417	1	1	XP_010265853.1	-	-
Pn-miR156h	Pn19.85	1	1	XP_010265853.1	K13415	GO:0043231,GO:0003676,
Pn-miR156h	Pn2.939	0	1	XP_010257970.1	K13415	GO:0005488,GO:0006351,GO:0043231,GO:0003676,GO:0043231,GO:0003676,GO:0005488,GO:0006351,GO:0043231,GO:0003676,
Pn-miR156h	Pn7.344	2	1	XP_010250660.1	-	-
Pn-miR156h	Pn1.2504	1	1	XP_010250660.1	-	-
Pn-miR156h	Pn15.136	1	1	XP_010265853.1	K13415	GO:0043231,GO:0003676,
Pn-miR156h	Pn6.937	1	1	KJB49222.1	K13415	GO:0005488,GO:0006351,
Pn-miR156h	Pn2.1356	#N/A	1.8	ONI08889.1	-	-
Pn-miR156h	Pn26.382	4	#N/A	#N/A	-	-
Pn-miR156h	Pn18.1408	4	#N/A	OIT37859.1	-	-
Pn-miR156h	Pn16.760	#N/A	#N/A	KRH28805.1	-	-
Pn-miR156h	Pn16.763	#N/A	#N/A	XP_008781004.1	-	-
Pn-miR156h	Pn16.766	#N/A	#N/A	KRH28805.1	-	-
Pn-miR156h	Pn11.893	3.5	#N/A	#N/A	-	-
Pn-miR156h	Pn19.767	#N/A	#N/A	#N/A	-	-
Pn-miR156h	Pn2.1033	3	#N/A	XP_010257970.1	-	-
Pn-miR156h	Pn3.4074	#N/A	#N/A	XP_010653907.1	K13415	GO:0043231,
Pn-miR156h	Pn11.1178	#N/A	#N/A	XP_010264332.1	K13415	GO:0005488,GO:0006351,
Pn-miR156i	Pn28.71	#N/A	2.5	XP_010278817.1	K10523	GO:0009987,GO:0009628,GO:0006950,
Pn-miR156i	Pn31.202	4	2.2	XP_010274475.1	K19937	GO:0044424,
Pn-miR156i	Pn1.1352	4	2.5	#N/A	-	-
Pn-miR156i	Pn4.2537	4	2.5	XP_008801848.1	-	-
Pn-miR156i	Pn4.615	#N/A	2.5	XP_010907396.1	K01166	GO:0003676,GO:0090501,GO:0016892,GO:0005737,GO:0016787,GO:0003676,GO:0090501,GO:0016892,GO:0044421,GO:0003676,GO:0090501,GO:0016020,GO:0030312,GO:0016892,GO:0009813,GO:0003676,GO:0090501,GO:0016020,GO:0030312,GO:0016892,GO:0090501,GO:0004540,GO:0071944,GO:0003676,GO:0090501,GO:0016892,GO:0003676,GO:0090501,GO:0016892,GO:0030312,GO:0009813,GO:0009267,GO:0044767,GO:0009755,GO:0004518,GO:0016020,GO:…
Pn-miR156i	Pn8.1102	3.5	2.2	XP_020113268.1	-	-
Pn-miR156i	Pn6.2921	4	2	XP_011093873.1	-	-
Pn-miR156i	Pn2.2865	#N/A	2.2	XP_010269665.1	K13428	GO:0009536,GO:0016301,GO:0016740,GO:0016740,GO:0016740,GO:0016740,GO:0016301,GO:0016301,GO:0016301,GO:0016301,GO:0016301,GO:0033554,GO:0002218,GO:0032412,GO:0009617,GO:0016301,GO:0007165,GO:0016020,GO:0016301,GO:0008152,GO:0016740,GO:0016301,GO:0016740,GO:0016301,GO:0016740,GO:0016740,GO:0016301,
Pn-miR156i	Pn9.354	#N/A	2.5	KCW53999.1	K04730	GO:0036094,GO:0009987,GO:1901363,GO:0097159,GO:0016772,GO:0036094,GO:1901363,GO:0016020,GO:0097159,GO:0016020,GO:0005737,GO:0004672,GO:0006468,GO:0016020,GO:0036094,GO:1901363,GO:0016020,GO:0097159,GO:0016020,GO:0016020,GO:0016020,GO:0036094,GO:1901363,GO:0016020,GO:0097159,GO:0016020,
Pn-miR156i	Pn11.2177	4	2	XP_011093873.1	-	-
Pn-miR156i	Pn14.309	4	2.5	#N/A	-	-
Pn-miR156i	Pn3.45	#N/A	2.5	XP_012470121.1	-	-
Pn-miR156i	Pn24.483	#N/A	2.5	XP_010920174.1	K12173	GO:0043207,GO:0005737,GO:0031224,GO:0005737,GO:0016020,
Pn-miR156i	Pn16.765	#N/A	2.2	KRH28805.1	-	-
Pn-miR156i	Pn4.538	#N/A	2.5	XP_010907396.1	K01166	GO:0003676,GO:0090501,GO:0016892,GO:0005737,GO:0016787,GO:0003676,GO:0090501,GO:0016892,GO:0004519,GO:0090305,GO:0005576,GO:0016020,GO:0009813,GO:0003676,GO:0090501,GO:0016020,GO:0030312,GO:0016892,GO:0090501,GO:0004540,GO:0071944,GO:0003676,GO:0090501,GO:0016892,GO:0030312,GO:0009813,GO:0009267,GO:0044767,GO:0009755,GO:0004518,GO:0016020,GO:0003676,GO:0090501,GO:0071944,GO:0016892,GO:0003676,GO:…
Pn-miR156i	Pn16.763	4	2.2	XP_008781004.1	-	-
Pn-miR156i	Pn16.2265	#N/A	2.5	XP_019073685.1	K03032	GO:0019941,GO:0005838,GO:0009536,GO:0031224,GO:0043234,GO:0098772,GO:0009894,GO:0065009,GO:0044424,GO:0031224,GO:0043234,GO:0098772,GO:0009894,GO:0065009,GO:0043234,GO:0098772,GO:0009894,GO:0016020,GO:0065009,GO:0031224,GO:0043234,GO:0098772,GO:0009894,GO:0065009,GO:0031224,GO:0043234,GO:0098772,GO:0009894,GO:0065009,GO:0044424,GO:0031224,GO:0043234,GO:0098772,GO:0009894,GO:0065009,GO:0009894,GO:…
Pn-miR156i	Pn16.766	4	2.2	KRH28805.1	-	-
Pn-miR156i	Pn3.1618	4	1.5	XP_010250660.1	-	-
Pn-miR156i	Pn17.1041	4	1.5	XP_017441999.1	-	-
Pn-miR156i	Pn5.3233	1	1.5	#N/A	-	-
Pn-miR156i	Pn13.776	3.5	1	XP_010264332.1	K13415	-
Pn-miR156i	Pn57.12	1	1.5	#N/A	-	-
Pn-miR156i	Pn7.2058	3	1.5	XP_010252457.1	-	-
Pn-miR156i	Pn11.893	3	1.5	#N/A	-	-
Pn-miR156i	Pn1.2504	0	0.5	XP_010250660.1	-	-
Pn-miR156i	Pn6.937	0	0.5	KJB49222.1	K13415	GO:0005488,GO:0006351,
Pn-miR156i	Pn15.136	0	0.5	XP_010265853.1	K13415	GO:0043231,GO:0003676,
Pn-miR156i	Pn7.344	2	0.5	XP_010250660.1	-	-
Pn-miR156i	Pn21.1417	0	0.5	XP_010265853.1	-	-
Pn-miR156i	Pn11.1178	3	0.5	XP_010264332.1	K13415	GO:0005488,GO:0006351,
Pn-miR156i	Pn19.85	0	0.5	XP_010265853.1	K13415	GO:0043231,GO:0003676,
Pn-miR156i	Pn5.2135	2	0.5	#N/A	-	-
Pn-miR156i	Pn3.4074	1	0.5	XP_010653907.1	K13415	GO:0043231,
Pn-miR156i	Pn3.426	2	0.5	XP_010265853.1	K13415	GO:0043231,GO:0003676,
Pn-miR156i	Pn2.939	2	0.5	XP_010257970.1	K13415	GO:0005488,GO:0006351,GO:0043231,GO:0003676,GO:0043231,GO:0003676,GO:0005488,GO:0006351,GO:0043231,GO:0003676,
Pn-miR156i	Pn6.475	1	0.5	KJB49222.1	K13415	GO:0005488,GO:0006351,
Pn-miR156i	Pn14.164	0	0.5	XP_010265853.1	-	-
Pn-miR156i	Pn8.2451	#N/A	0.5	XP_010264332.1	K13415	-
Pn-miR156i	Pn2.1339	2	0.5	XP_010257970.1	-	-
Pn-miR156i	Pn38.176	#N/A	#N/A	XP_010268437.1	-	-
Pn-miR156i	Pn4.2776	4	#N/A	#N/A	-	-
Pn-miR156i	Pn18.1237	4	#N/A	#N/A	-	-
Pn-miR156i	Pn21.665	#N/A	#N/A	XP_010268299.1	-	-
Pn-miR156i	Pn15.513	#N/A	#N/A	EER93475.1	-	-
Pn-miR156i	Pn14.1136	4	#N/A	#N/A	-	-
Pn-miR156i	Pn4.108	4	#N/A	XP_020593839.1	-	-
Pn-miR156i	Pn15.540	4	#N/A	#N/A	-	-
Pn-miR156i	Pn5.1288	4	#N/A	XP_020687939.1	-	-
Pn-miR156i	Pn3.2575	4	#N/A	JAT54667.1	-	-
Pn-miR156i	Pn39.26	#N/A	#N/A	KDP33911.1	-	-
Pn-miR156i	Pn4.971	3.5	#N/A	XP_011013817.1	-	-
Pn-miR156i	Pn24.664	3.5	#N/A	AET00065.1	-	-
Pn-miR156i	Pn24.635	3.5	#N/A	AET00065.1	-	-
Pn-miR156i	Pn4.978	3.5	#N/A	AGX93053.1	-	-
Pn-miR156i	Pn2.1033	3	#N/A	XP_010257970.1	-	-
Pn-miR156j	Pn16.765	#N/A	2.5	KRH28805.1	-	-
Pn-miR156j	Pn3.739	#N/A	2.5	XP_018860156.1	K07393	GO:0019538,GO:0004175,GO:0043231,GO:0019538,GO:0004175,GO:0019538,GO:0004175,GO:0019538,GO:0004175,GO:0019538,GO:0004175,GO:0019538,GO:0004175,GO:0019538,GO:0004175,GO:0019538,GO:0004175,GO:0019538,GO:0004175,GO:0019538,GO:0004175,GO:0019538,GO:0004175,GO:0019538,GO:0004175,GO:0019538,GO:0004175,GO:0019538,GO:0004175,GO:0019538,GO:0004175,GO:0019538,GO:0004175,GO:0019538,GO:0004175,GO:0019538,GO:…
Pn-miR156j	Pn11.2177	4	2.5	XP_011093873.1	-	-
Pn-miR156j	Pn9.354	#N/A	2	KCW53999.1	K04730	GO:0036094,GO:0009987,GO:1901363,GO:0097159,GO:0016772,GO:0036094,GO:1901363,GO:0016020,GO:0097159,GO:0016020,GO:0005737,GO:0004672,GO:0006468,GO:0016020,GO:0036094,GO:1901363,GO:0016020,GO:0097159,GO:0016020,GO:0016020,GO:0016020,GO:0036094,GO:1901363,GO:0016020,GO:0097159,GO:0016020,
Pn-miR156j	Pn19.767	3.5	2.5	#N/A	-	-
Pn-miR156j	Pn26.213	4	2.5	XP_010928724.1	-	-
Pn-miR156j	Pn11.20	#N/A	2	KCW53999.1	K04730	GO:0006464,GO:0007167,GO:0032550,GO:0016772,GO:0036094,GO:1901363,GO:0016020,GO:0097159,GO:0016020,GO:0016020,GO:0036094,GO:1901363,GO:0016020,GO:0097159,GO:0005737,GO:0004672,GO:0006468,GO:0016020,GO:0036094,GO:1901363,GO:0016020,GO:0097159,GO:0016020,GO:0016020,GO:0016740,GO:0016020,GO:0036094,GO:1901363,GO:0016020,GO:0097159,GO:0016020,
Pn-miR156j	Pn31.202	#N/A	2	XP_010274475.1	K19937	GO:0044424,
Pn-miR156j	Pn16.760	4	2.5	KRH28805.1	-	-
Pn-miR156j	Pn4.2537	3	2	XP_008801848.1	-	-
Pn-miR156j	Pn6.2921	4	2.5	XP_011093873.1	-	-
Pn-miR156j	Pn8.1102	4	2.5	XP_020113268.1	-	-
Pn-miR156j	Pn16.763	#N/A	2.5	XP_008781004.1	-	-
Pn-miR156j	Pn3.45	#N/A	2.5	XP_012470121.1	-	-
Pn-miR156j	Pn2.1356	#N/A	2.2	ONI08889.1	-	-
Pn-miR156j	Pn16.766	#N/A	2.5	KRH28805.1	-	-
Pn-miR156j	Pn4.1132	#N/A	2.5	XP_020688802.1	K14638	GO:0006810,GO:0016020,GO:0006810,GO:0016020,GO:0006810,GO:0016020,GO:0006810,GO:0016020,GO:0006810,GO:0016020,GO:0006810,GO:0016020,GO:0006810,GO:0016020,GO:0006810,GO:0016020,GO:0016020,GO:0006810,GO:0016020,GO:0006810,GO:0016020,GO:0006810,GO:0016020,GO:0006810,GO:0016020,GO:0016020,GO:0015833,GO:0016020,GO:0006810,GO:0016020,
Pn-miR156j	Pn17.1041	3	1	XP_017441999.1	-	-
Pn-miR156j	Pn57.12	3.5	1	#N/A	-	-
Pn-miR156j	Pn3.1618	4	1	XP_010250660.1	-	-
Pn-miR156j	Pn5.3233	3.5	1	#N/A	-	-
Pn-miR156j	Pn2.1033	3	1	XP_010257970.1	-	-
Pn-miR156j	Pn11.893	2	1	#N/A	-	-
Pn-miR156j	Pn5.2135	2	0	#N/A	-	-
Pn-miR156j	Pn2.939	2	0	XP_010257970.1	K13415	GO:0005488,GO:0006351,GO:0043231,GO:0003676,GO:0043231,GO:0003676,GO:0005488,GO:0006351,GO:0043231,GO:0003676,
Pn-miR156j	Pn19.85	2	0	XP_010265853.1	K13415	GO:0043231,GO:0003676,
Pn-miR156j	Pn7.344	1	0	XP_010250660.1	-	-
Pn-miR156j	Pn6.475	0	0	KJB49222.1	K13415	GO:0005488,GO:0006351,
Pn-miR156j	Pn13.776	#N/A	0.5	XP_010264332.1	K13415	-
Pn-miR156j	Pn3.426	2	0	XP_010265853.1	K13415	GO:0043231,GO:0003676,
Pn-miR156j	Pn3.4074	0	0	XP_010653907.1	K13415	GO:0043231,
Pn-miR156j	Pn15.136	2	0	XP_010265853.1	K13415	GO:0043231,GO:0003676,
Pn-miR156j	Pn8.2451	#N/A	0	XP_010264332.1	K13415	-
Pn-miR156j	Pn14.164	2	0	XP_010265853.1	-	-
Pn-miR156j	Pn2.1339	1	0	XP_010257970.1	-	-
Pn-miR156j	Pn21.1417	2	0	XP_010265853.1	-	-
Pn-miR156j	Pn6.937	3	0	KJB49222.1	K13415	GO:0005488,GO:0006351,
Pn-miR156j	Pn1.2504	3	0	XP_010250660.1	-	-
Pn-miR156j	Pn11.1178	3	0	XP_010264332.1	K13415	GO:0005488,GO:0006351,
Pn-miR156j	Pn12.410	4	#N/A	EOX92735.1	-	-
Pn-miR156j	Pn7.2058	4	#N/A	XP_010252457.1	-	-
Pn-miR156j	Pn21.665	#N/A	#N/A	XP_010268299.1	-	-
Pn-miR156j	Pn4.978	4	#N/A	AGX93053.1	-	-
Pn-miR156j	Pn1.1352	#N/A	#N/A	#N/A	-	-
Pn-miR156j	Pn2.1805	4	#N/A	ONI03212.1	-	-
Pn-miR156j	Pn3.1397	4	#N/A	KHN07882.1	-	-
Pn-miR157a-5p	Pn5.3233	3.5	2.2	#N/A	-	-
Pn-miR157a-5p	Pn3.4323	#N/A	2.5	ESR36594.1	K08057	GO:0016020,GO:0016020,GO:0016491,GO:0016020,GO:0016020,GO:0016020,GO:0016020,GO:0016020,GO:0051234,GO:0005548,GO:0043231,GO:0016020,GO:0016020,GO:0016020,GO:0016020,GO:0016491,GO:0016020,GO:0016020,
Pn-miR157a-5p	Pn17.1041	2	2.5	XP_017441999.1	-	-
Pn-miR157a-5p	Pn3.1618	4	2.5	XP_010250660.1	-	-
Pn-miR157a-5p	Pn13.776	#N/A	2	XP_010264332.1	K13415	-
Pn-miR157a-5p	Pn17.100	3.5	2.5	XP_011025254.1	-	-
Pn-miR157a-5p	Pn2.1778	3	2.5	ONI03212.1	-	-
Pn-miR157a-5p	Pn57.12	3.5	2.2	#N/A	-	-
Pn-miR157a-5p	Pn34.49	#N/A	2.5	#N/A	-	-
Pn-miR157a-5p	Pn11.507	3.5	2.5	XP_011025254.1	-	-
Pn-miR157a-5p	Pn11.1178	#N/A	1.5	XP_010264332.1	K13415	GO:0005488,GO:0006351,
Pn-miR157a-5p	Pn8.2451	#N/A	1.5	XP_010264332.1	K13415	-
Pn-miR157a-5p	Pn15.136	2	1	XP_010265853.1	K13415	GO:0043231,GO:0003676,
Pn-miR157a-5p	Pn7.344	0	1.5	XP_010250660.1	-	-
Pn-miR157a-5p	Pn14.164	2	1	XP_010265853.1	-	-
Pn-miR157a-5p	Pn2.939	2	1	XP_010257970.1	K13415	GO:0005488,GO:0006351,GO:0043231,GO:0003676,GO:0043231,GO:0003676,GO:0005488,GO:0006351,GO:0043231,GO:0003676,
Pn-miR157a-5p	Pn3.426	2	1	XP_010265853.1	K13415	GO:0043231,GO:0003676,
Pn-miR157a-5p	Pn21.1417	2	1	XP_010265853.1	-	-
Pn-miR157a-5p	Pn3.4074	2	1	XP_010653907.1	K13415	GO:0043231,
Pn-miR157a-5p	Pn6.475	3	1.5	KJB49222.1	K13415	GO:0005488,GO:0006351,
Pn-miR157a-5p	Pn19.85	2	1	XP_010265853.1	K13415	GO:0043231,GO:0003676,
Pn-miR157a-5p	Pn6.937	3	1.5	KJB49222.1	K13415	GO:0005488,GO:0006351,
Pn-miR157a-5p	Pn5.2135	1	1	#N/A	-	-
Pn-miR157a-5p	Pn7.2087	4	#N/A	XP_010243973.1	-	-
Pn-miR157a-5p	Pn6.3783	4	#N/A	XP_010252806.1	-	-
Pn-miR157a-5p	Pn4.2702	4	#N/A	XP_020112522.1	-	-
Pn-miR157a-5p	Pn6.2705	4	#N/A	XP_010252806.1	-	-
Pn-miR157a-5p	Pn2.1033	3	#N/A	XP_010257970.1	-	-
Pn-miR157a-5p	Pn1.2504	#N/A	#N/A	XP_010250660.1	-	-
Pn-miR157a-5p	Pn2.1339	#N/A	#N/A	XP_010257970.1	-	-
Pn-miR157b-3p	Pn2.579	#N/A	2.5	#N/A	-	GO:0009987,GO:0050896,
Pn-miR157b-3p	Pn5.5	#N/A	2.5	#N/A	-	-
Pn-miR157b-3p	Pn1.718	4	#N/A	AAC42582.1	-	-
Pn-miR157b-3p	Pn1.848	4	#N/A	AAC42582.1	-	-
Pn-miR157b-3p	Pn15.409	4	#N/A	XP_010267513.1	-	-
Pn-miR157b-3p	Pn3.698	4	#N/A	XP_008775499.1	-	-
Pn-miR157b-3p	Pn15.937	3	#N/A	#N/A	-	-
Pn-miR157b-5p	Pn3.1618	#N/A	2.5	XP_010250660.1	-	-
Pn-miR157b-5p	Pn57.12	3	2.2	#N/A	-	-
Pn-miR157b-5p	Pn3.4323	#N/A	2.5	ESR36594.1	K08057	GO:0016020,GO:0016020,GO:0016491,GO:0016020,GO:0016020,GO:0016020,GO:0016020,GO:0016020,GO:0051234,GO:0005548,GO:0043231,GO:0016020,GO:0016020,GO:0016020,GO:0016020,GO:0016491,GO:0016020,GO:0016020,
Pn-miR157b-5p	Pn17.100	3.5	2.5	XP_011025254.1	-	-
Pn-miR157b-5p	Pn2.1778	3	2.5	ONI03212.1	-	-
Pn-miR157b-5p	Pn11.507	3.5	2.5	XP_011025254.1	-	-
Pn-miR157b-5p	Pn2.1033	2	2	XP_010257970.1	-	-
Pn-miR157b-5p	Pn34.49	#N/A	2.5	#N/A	-	-
Pn-miR157b-5p	Pn5.3233	3.5	2.2	#N/A	-	-
Pn-miR157b-5p	Pn11.893	1	2.2	#N/A	-	-
Pn-miR157b-5p	Pn5.2135	0	1	#N/A	-	-
Pn-miR157b-5p	Pn19.85	2	1	XP_010265853.1	K13415	GO:0043231,GO:0003676,
Pn-miR157b-5p	Pn3.426	#N/A	1	XP_010265853.1	K13415	GO:0043231,GO:0003676,
Pn-miR157b-5p	Pn2.1339	0	1	XP_010257970.1	-	-
Pn-miR157b-5p	Pn2.939	2	1	XP_010257970.1	K13415	GO:0005488,GO:0006351,GO:0043231,GO:0003676,GO:0043231,GO:0003676,GO:0005488,GO:0006351,GO:0043231,GO:0003676,
Pn-miR157b-5p	Pn11.1178	#N/A	1.5	XP_010264332.1	K13415	GO:0005488,GO:0006351,
Pn-miR157b-5p	Pn1.2504	3	1.5	XP_010250660.1	-	-
Pn-miR157b-5p	Pn6.475	3	1.5	KJB49222.1	K13415	GO:0005488,GO:0006351,
Pn-miR157b-5p	Pn6.937	2	1.5	KJB49222.1	K13415	GO:0005488,GO:0006351,
Pn-miR157b-5p	Pn3.4074	2	1	XP_010653907.1	K13415	GO:0043231,
Pn-miR157b-5p	Pn15.136	#N/A	1	XP_010265853.1	K13415	GO:0043231,GO:0003676,
Pn-miR157b-5p	Pn8.2451	#N/A	1.5	XP_010264332.1	K13415	-
Pn-miR157b-5p	Pn21.1417	2	1	XP_010265853.1	-	-
Pn-miR157b-5p	Pn7.344	3	1.5	XP_010250660.1	-	-
Pn-miR157b-5p	Pn14.164	#N/A	1	XP_010265853.1	-	-
Pn-miR157b-5p	Pn6.2705	4	#N/A	XP_010252806.1	-	-
Pn-miR157b-5p	Pn6.3783	4	#N/A	XP_010252806.1	-	-
Pn-miR157b-5p	Pn4.2702	4	#N/A	XP_020112522.1	-	-
Pn-miR157b-5p	Pn7.2087	4	#N/A	XP_010243973.1	-	-
Pn-miR157b-5p	Pn13.776	#N/A	#N/A	XP_010264332.1	K13415	-
Pn-miR157c-3p	Pn56.20	#N/A	2.5	XP_015893076.1	K14845	-
Pn-miR157c-3p	Pn2.844	#N/A	2.5	XP_007050539.2	K14845	GO:0010467,GO:0031981,GO:0055029,GO:0009791,GO:0016070,GO:0005515,GO:0050794,GO:0044763,GO:0034645,GO:0050896,GO:0044271,GO:0070646,GO:0043231,
Pn-miR157c-3p	Pn2.961	#N/A	2.5	XP_007050539.2	K14845	GO:0010467,GO:0031981,GO:0055029,GO:0009791,GO:0016070,GO:0005515,GO:0050794,GO:0044763,GO:0034645,GO:0050896,GO:0044271,GO:0070646,GO:0043231,
Pn-miR157c-5p	Pn5.3233	3	2.2	#N/A	-	-
Pn-miR157c-5p	Pn57.12	#N/A	2.2	#N/A	-	-
Pn-miR157c-5p	Pn11.893	3.5	2.2	#N/A	-	-
Pn-miR157c-5p	Pn3.4323	#N/A	2.5	ESR36594.1	K08057	GO:0016020,GO:0016020,GO:0016491,GO:0016020,GO:0016020,GO:0016020,GO:0016020,GO:0016020,GO:0051234,GO:0005548,GO:0043231,GO:0016020,GO:0016020,GO:0016020,GO:0016020,GO:0016491,GO:0016020,GO:0016020,
Pn-miR157c-5p	Pn34.49	#N/A	2.5	#N/A	-	-
Pn-miR157c-5p	Pn2.1033	1	2	XP_010257970.1	-	-
Pn-miR157c-5p	Pn17.100	3.5	2.5	XP_011025254.1	-	-
Pn-miR157c-5p	Pn3.1618	#N/A	2.5	XP_010250660.1	-	-
Pn-miR157c-5p	Pn13.776	#N/A	2	XP_010264332.1	K13415	-
Pn-miR157c-5p	Pn17.1041	4	2.5	XP_017441999.1	-	-
Pn-miR157c-5p	Pn2.939	#N/A	1	XP_010257970.1	K13415	GO:0005488,GO:0006351,GO:0043231,GO:0003676,GO:0043231,GO:0003676,GO:0005488,GO:0006351,GO:0043231,GO:0003676,
Pn-miR157c-5p	Pn7.344	3	1.5	XP_010250660.1	-	-
Pn-miR157c-5p	Pn5.2135	2	1	#N/A	-	-
Pn-miR157c-5p	Pn6.475	3	1.5	KJB49222.1	K13415	GO:0005488,GO:0006351,
Pn-miR157c-5p	Pn2.1339	2	1	XP_010257970.1	-	-
Pn-miR157c-5p	Pn6.937	#N/A	1.5	KJB49222.1	K13415	GO:0005488,GO:0006351,
Pn-miR157c-5p	Pn11.1178	#N/A	1.5	XP_010264332.1	K13415	GO:0005488,GO:0006351,
Pn-miR157c-5p	Pn19.85	#N/A	1	XP_010265853.1	K13415	GO:0043231,GO:0003676,
Pn-miR157c-5p	Pn8.2451	#N/A	1.5	XP_010264332.1	K13415	-
Pn-miR157c-5p	Pn3.426	#N/A	1	XP_010265853.1	K13415	GO:0043231,GO:0003676,
Pn-miR157c-5p	Pn1.2504	#N/A	1.5	XP_010250660.1	-	-
Pn-miR157c-5p	Pn15.136	#N/A	1	XP_010265853.1	K13415	GO:0043231,GO:0003676,
Pn-miR157c-5p	Pn14.164	#N/A	1	XP_010265853.1	-	-
Pn-miR157c-5p	Pn3.4074	2	1	XP_010653907.1	K13415	GO:0043231,
Pn-miR157c-5p	Pn21.1417	#N/A	1	XP_010265853.1	-	-
Pn-miR157c-5p	Pn7.2087	4	#N/A	XP_010243973.1	-	-
Pn-miR157c-5p	Pn4.2702	4	#N/A	XP_020112522.1	-	-
Pn-miR157c-5p	Pn6.2705	4	#N/A	XP_010252806.1	-	-
Pn-miR157c-5p	Pn6.3783	4	#N/A	XP_010252806.1	-	-
Pn-miR157c-5p	Pn11.507	3.5	#N/A	XP_011025254.1	-	-
Pn-miR157c-5p	Pn2.1778	3	#N/A	ONI03212.1	-	-
Pn-miR157d	Pn6.1125	#N/A	2.5	XP_010257958.1	K09264	GO:0003676,GO:0006351,GO:0001071,GO:0005515,GO:0043231,GO:0003676,GO:0006351,GO:0001071,GO:0005515,GO:0043231,GO:0005488,GO:0006351,GO:0005488,GO:0006351,GO:0003676,GO:0006351,GO:0001071,GO:0005515,GO:0043231,GO:0005488,GO:0006351,GO:0003676,GO:0006351,GO:0001071,GO:0005515,GO:0043231,GO:0005488,GO:0006351,GO:0005488,GO:0006351,GO:0005488,GO:0006351,GO:0005488,GO:0006351,GO:0005488,GO:0006351,GO:…
Pn-miR157d	Pn57.12	#N/A	2	#N/A	-	-
Pn-miR157d	Pn2.1033	3	2	XP_010257970.1	-	-
Pn-miR157d	Pn17.1041	#N/A	2	XP_017441999.1	-	-
Pn-miR157d	Pn3.1618	#N/A	2	XP_010250660.1	-	-
Pn-miR157d	Pn5.3233	#N/A	2	#N/A	-	-
Pn-miR157d	Pn2.939	#N/A	1	XP_010257970.1	K13415	GO:0005488,GO:0006351,GO:0043231,GO:0003676,GO:0043231,GO:0003676,GO:0005488,GO:0006351,GO:0043231,GO:0003676,
Pn-miR157d	Pn19.85	#N/A	1	XP_010265853.1	K13415	GO:0043231,GO:0003676,
Pn-miR157d	Pn6.475	2	1	KJB49222.1	K13415	GO:0005488,GO:0006351,
Pn-miR157d	Pn5.2135	2	1	#N/A	-	-
Pn-miR157d	Pn15.136	#N/A	1	XP_010265853.1	K13415	GO:0043231,GO:0003676,
Pn-miR157d	Pn3.4074	2	1	XP_010653907.1	K13415	GO:0043231,
Pn-miR157d	Pn11.1178	#N/A	1	XP_010264332.1	K13415	GO:0005488,GO:0006351,
Pn-miR157d	Pn21.1417	#N/A	1	XP_010265853.1	-	-
Pn-miR157d	Pn7.344	3	1	XP_010250660.1	-	-
Pn-miR157d	Pn3.426	#N/A	1	XP_010265853.1	K13415	GO:0043231,GO:0003676,
Pn-miR157d	Pn2.1339	2	1	XP_010257970.1	-	-
Pn-miR157d	Pn14.164	#N/A	1	XP_010265853.1	-	-
Pn-miR157d	Pn6.937	#N/A	1	KJB49222.1	K13415	GO:0005488,GO:0006351,
Pn-miR157d	Pn13.776	#N/A	1.5	XP_010264332.1	K13415	-
Pn-miR157d	Pn8.2451	#N/A	1	XP_010264332.1	K13415	-
Pn-miR157d	Pn3.1067	4	#N/A	XP_010273825.1	-	-
Pn-miR157d	Pn14.70	4	#N/A	XP_018846835.1	-	-
Pn-miR157d	Pn4.2702	3	#N/A	XP_020112522.1	-	-
Pn-miR157d	Pn2.1778	4	#N/A	ONI03212.1	-	-
Pn-miR157d	Pn3.198	4	#N/A	CBI24870.3	-	-
Pn-miR157d	Pn1.3181	4	#N/A	#N/A	-	-
Pn-miR157d	Pn7.2087	4	#N/A	XP_010243973.1	-	-
Pn-miR157d	Pn17.100	3.5	#N/A	XP_011025254.1	-	-
Pn-miR157d	Pn6.2705	3.5	#N/A	XP_010252806.1	-	-
Pn-miR157d	Pn6.3783	3.5	#N/A	XP_010252806.1	-	-
Pn-miR157d	Pn11.507	3.5	#N/A	XP_011025254.1	-	-
Pn-miR158a-3p	Pn6.3711	#N/A	2.5	AGW21001.1	K13459	GO:0005488,GO:0009532,GO:0033554,GO:0009617,GO:0016020,GO:0032550,GO:0032550,GO:0005737,
Pn-miR158a-3p	Pn6.3377	#N/A	2.5	AGW21001.1	K13459	GO:0009987,GO:0005488,GO:0009536,GO:0009617,GO:0044446,GO:0016020,GO:0006950,GO:0032550,GO:0032550,GO:0005737,
Pn-miR158a-3p	Pn6.3282	4	2.5	AGW21001.1	K13459	GO:0097159,GO:1901363,GO:0032550,GO:0032550,GO:0005737,
Pn-miR158a-3p	Pn8.2922	#N/A	2.5	XP_010273500.1	K01074	-
Pn-miR158a-3p	Pn6.3700	#N/A	2.5	AGW21001.1	K13459	GO:0032550,GO:0032550,GO:0005737,
Pn-miR158a-3p	Pn6.3292	#N/A	2.5	AGW21001.1	K13459	GO:0032550,GO:0032550,GO:0005737,GO:0042742,GO:0044763,GO:0004871,GO:0036094,GO:0016020,
Pn-miR158a-3p	Pn6.3382	#N/A	2.5	AGW21001.1	K13459	GO:0032550,GO:0032550,GO:0005737,GO:0042742,GO:0044763,GO:0004871,GO:0036094,GO:0016020,
Pn-miR158a-3p	Pn6.3147	#N/A	2.5	AGW21001.1	K13459	GO:0032550,GO:0032550,GO:0005737,
Pn-miR158a-3p	Pn6.3303	4	2.5	AGW21001.1	K13459	GO:0009987,GO:0005488,GO:0009536,GO:0009617,GO:0044446,GO:0016020,GO:0006950,GO:0032550,GO:0032550,GO:0005737,
Pn-miR158a-3p	Pn6.3731	#N/A	2.5	AGW21001.1	K13459	GO:0032550,GO:0032550,GO:0005737,
Pn-miR158a-3p	Pn6.3301	3	2.5	AGW21001.1	K13459	GO:0005488,GO:0009532,GO:0033554,GO:0009617,GO:0016020,GO:0032550,GO:0032550,GO:0005737,
Pn-miR158a-3p	Pn6.209	#N/A	2.5	AHA83402.1	K13459	GO:0032550,GO:0032550,GO:0042742,GO:0044763,GO:0004871,GO:0036094,GO:0016020,
Pn-miR158a-3p	Pn6.3073	#N/A	2.5	AGW21001.1	K13459	GO:0032550,GO:0032550,GO:0005737,
Pn-miR158a-3p	Pn6.3721	#N/A	2.5	AGW21001.1	K13459	GO:0032550,GO:0032550,GO:0005737,GO:0005488,GO:0006952,
Pn-miR158a-3p	Pn6.3740	#N/A	2.5	AHA83402.1	K13459	GO:0005488,GO:0009532,GO:0033554,GO:0009617,GO:0016020,GO:0032550,GO:0032550,GO:0005737,
Pn-miR158a-3p	Pn6.3015	3.5	2.5	AGW21001.1	K13459	GO:0032550,GO:0032550,GO:0005737,
Pn-miR158a-3p	Pn6.2973	#N/A	2.5	AGW21001.1	K13459	GO:0032550,GO:0032550,GO:0005737,GO:0042742,GO:0044763,GO:0004871,GO:0036094,GO:0016020,
Pn-miR158a-3p	Pn6.202	#N/A	2.5	AGW21001.1	K13459	GO:0043231,GO:0044444,GO:0006950,GO:0032550,GO:0032550,GO:0005737,
Pn-miR158a-3p	Pn6.1011	#N/A	2.5	AHA83402.1	K13459	GO:0009987,GO:0005488,GO:0009536,GO:0009617,GO:0044446,GO:0016020,GO:0006950,GO:0032550,GO:0032550,
Pn-miR158a-3p	Pn1.3442	#N/A	2.5	XP_010275673.1	K04733	GO:0005488,GO:0016301,GO:0016020,GO:0016301,GO:0009987,GO:0016301,GO:0009987,GO:0016020,GO:0016740,GO:0016301,GO:0009987,GO:0016301,GO:0009987,GO:0016301,GO:0009987,GO:0016740,GO:0009987,GO:0016301,GO:0016301,GO:0009987,GO:0016740,GO:0016740,GO:0016740,
Pn-miR158a-3p	Pn6.3088	#N/A	2.5	AGW21001.1	K13459	GO:0050896,GO:0032550,GO:0032550,GO:0005737,GO:0036094,GO:0097159,GO:1901363,
Pn-miR158a-3p	Pn6.3291	#N/A	2.5	AHF18214.1	K13459	GO:0050896,GO:0032550,GO:0032550,GO:0005737,
Pn-miR158a-3p	Pn6.207	#N/A	2.5	AGW21001.1	K13459	GO:0032550,GO:0032550,GO:0005737,
Pn-miR158a-3p	Pn6.3047	3.5	2.5	AGW21001.1	K13459	GO:0032550,GO:0032550,GO:0005737,GO:0042742,GO:0044763,GO:0004871,GO:0036094,GO:0016020,
Pn-miR158a-3p	Pn6.3703	3.5	2.5	AGW21001.1	K13459	GO:0050896,GO:0032550,GO:0032550,GO:0005737,GO:0042742,GO:0044763,GO:0004871,GO:0036094,GO:0016020,
Pn-miR158a-3p	Pn6.3263	#N/A	2.5	AHA83402.1	K13459	GO:0050896,GO:0032550,GO:0032550,GO:0005488,GO:0006952,GO:0044464,
Pn-miR158a-3p	Pn6.3330	4	2.5	AGW21001.1	K13459	GO:0009987,GO:0005488,GO:0009536,GO:0009617,GO:0044446,GO:0016020,GO:0006950,GO:0032550,GO:0032550,GO:0005737,
Pn-miR158a-3p	Pn6.3240	#N/A	2.5	AGW21001.1	K13459	GO:0032550,GO:0032550,GO:0005737,
Pn-miR158a-3p	Pn6.3483	3.5	2.5	AGW21001.1	K13459	GO:0032550,GO:0032550,GO:0005737,
Pn-miR158a-3p	Pn6.2959	#N/A	2.5	AGW21001.1	K13459	GO:0032550,GO:0032550,GO:0005737,GO:0042742,GO:0044763,GO:0004871,GO:0036094,GO:0016020,
Pn-miR158a-3p	Pn6.3335	2.5	2.5	AHF18214.1	K13459	GO:0050896,GO:0032550,GO:0032550,
Pn-miR158a-3p	Pn6.3275	#N/A	2.5	AHF18214.1	K13459	GO:0005488,GO:0009532,GO:0033554,GO:0009617,GO:0016020,GO:0032550,GO:0032550,GO:0005737,GO:0042742,GO:0044763,GO:0004871,GO:0036094,GO:0016020,
Pn-miR158a-3p	Pn4.2697	4	#N/A	KDP26440.1	-	-
Pn-miR158a-3p	Pn2.2249	#N/A	#N/A	XP_010243793.1	-	-
Pn-miR158a-3p	Pn7.1586	3.5	#N/A	XP_020240053.1	-	-
Pn-miR159a	Pn2.736	4	2.5	XP_010244571.1	-	-
Pn-miR159a	Pn1.2191	3.5	2.2	#N/A	-	-
Pn-miR159a	Pn4.2138	4	2.2	XP_002278003.1	K09422	GO:0003676,GO:0003676,GO:0003676,GO:0003676,GO:0003676,GO:0007275,GO:0006351,GO:0003676,GO:0003676,
Pn-miR159a	Pn8.2406	#N/A	2	XP_009413752.1	-	GO:0005737,GO:0043231,GO:0043231,GO:0005488,
Pn-miR159a	Pn2.2787	3.5	2.2	#N/A	-	-
Pn-miR159a	Pn9.514	#N/A	2.5	EEF49472.1	K05236	GO:0044431,GO:0030120,GO:0016192,GO:0015031,GO:0044431,GO:0030120,GO:0016192,GO:0015031,GO:0044431,GO:0030120,GO:0015031,GO:0044431,GO:0030120,GO:0015031,GO:0044431,GO:0030120,GO:0016192,GO:0015031,GO:0044431,GO:0030120,GO:0015031,GO:0044431,GO:0030120,GO:0015031,GO:0044431,GO:0030120,GO:0015031,GO:0044431,GO:0030120,GO:0015031,GO:0044431,GO:0030120,GO:0015031,GO:0046907,GO:0031461,GO:0030120,GO:…
Pn-miR159a	Pn8.1480	4	2.5	XP_010254906.1	-	-
Pn-miR159a	Pn8.1499	4	2.5	XP_010254906.1	-	-
Pn-miR159a	Pn2.169	4	2.2	ERN17675.1	-	-
Pn-miR159a	Pn6.2746	4	2.2	OMO97103.1	-	-
Pn-miR159a	Pn8.2715	#N/A	2.5	OTG10356.1	K03239	GO:0043231,
Pn-miR159a	Pn1.1781	3	2	OIW11570.1	-	-
Pn-miR159a	Pn4.26	3.5	1.8	XP_010266742.1	-	-
Pn-miR159a	Pn7.955	3.5	1.8	XP_002278003.1	-	-
Pn-miR159a	Pn1.2270	2.5	1.2	CBI28806.3	-	-
Pn-miR159a	Pn26.771	2.5	1.2	XP_010276128.1	-	-
Pn-miR159a	Pn15.1937	3	1.8	XP_018684396.1	-	-
Pn-miR159a	Pn1.2291	2.5	1.2	CBI28806.3	-	-
Pn-miR159a	Pn32.234	3.5	1.8	XP_010251854.1	-	-
Pn-miR159a	Pn15.1483	3.5	1.8	XP_010276128.1	-	-
Pn-miR159a	Pn10.1126	3.5	1.8	OAY53310.1	-	-
Pn-miR159a	Pn7.1160	3.5	1.8	XP_002278003.1	-	-
Pn-miR159a	Pn30.328	4	#N/A	XP_010261204.1	-	-
Pn-miR159a	Pn2.2854	4	#N/A	XP_008455547.1	-	-
Pn-miR159b-3p	Pn8.1480	#N/A	2.5	XP_010254906.1	-	-
Pn-miR159b-3p	Pn6.2746	4	2.2	OMO97103.1	-	-
Pn-miR159b-3p	Pn3.3004	4	2.2	XP_015876153.1	K09422	GO:0009987,GO:0044699,GO:0016020,
Pn-miR159b-3p	Pn6.114	4	2.2	XP_012842863.1	-	-
Pn-miR159b-3p	Pn7.955	4	2.2	XP_002278003.1	-	-
Pn-miR159b-3p	Pn8.1499	#N/A	2.5	XP_010254906.1	-	-
Pn-miR159b-3p	Pn7.1160	4	2.2	XP_002278003.1	-	-
Pn-miR159b-3p	Pn32.234	4	2.2	XP_010251854.1	-	-
Pn-miR159b-3p	Pn15.1937	3.5	2.2	XP_018684396.1	-	-
Pn-miR159b-3p	Pn8.2715	#N/A	2.5	OTG10356.1	K03239	GO:0043231,
Pn-miR159b-3p	Pn1.1781	4	2.5	OIW11570.1	-	-
Pn-miR159b-3p	Pn47.16	3.5	2.5	XP_010246534.1	-	-
Pn-miR159b-3p	Pn2.2625	#N/A	2.5	XP_010248996.1	K20185	-
Pn-miR159b-3p	Pn10.1126	4	2.2	OAY53310.1	-	-
Pn-miR159b-3p	Pn4.26	4	2.2	XP_010266742.1	-	-
Pn-miR159b-3p	Pn26.771	3.5	1.8	XP_010276128.1	-	-
Pn-miR159b-3p	Pn2.2787	3	1.8	#N/A	-	-
Pn-miR159b-3p	Pn1.2291	3.5	1.8	CBI28806.3	-	-
Pn-miR159b-3p	Pn8.2406	#N/A	1.5	XP_009413752.1	-	GO:0005737,GO:0043231,GO:0043231,GO:0005488,
Pn-miR159b-3p	Pn1.2191	3	1.8	#N/A	-	-
Pn-miR159b-3p	Pn1.2270	3.5	1.8	CBI28806.3	-	-
Pn-miR159b-3p	Pn30.328	#N/A	#N/A	XP_010261204.1	-	-
Pn-miR159b-3p	Pn2.2854	3.5	#N/A	XP_008455547.1	-	-
Pn-miR159b-3p	Pn5.2836	3	#N/A	XP_010649110.1	-	-
Pn-miR159b-3p	Pn15.925	4	#N/A	XP_010274510.1	-	-
Pn-miR159b-3p	Pn55.23	4	#N/A	XP_019710006.1	-	-
Pn-miR159b-3p	Pn47.70	3.5	#N/A	XP_010246534.1	-	-
Pn-miR159c	Pn2.2625	#N/A	2.5	XP_010248996.1	K20185	-
Pn-miR159c	Pn10.1126	3	2	OAY53310.1	-	-
Pn-miR159c	Pn4.26	4	2	XP_010266742.1	-	-
Pn-miR159c	Pn30.328	4	2.5	XP_010261204.1	-	-
Pn-miR159c	Pn32.234	4	2	XP_010251854.1	-	-
Pn-miR159c	Pn6.114	4	2	XP_012842863.1	-	-
Pn-miR159c	Pn25.196	#N/A	2.5	XP_011088892.1	K02639	GO:0006091,GO:0051536,GO:0043169,GO:0006091,GO:0051536,GO:0043169,GO:0006091,GO:0051536,GO:0043169,GO:0006091,GO:0051536,GO:0043169,GO:0051536,GO:0006091,GO:0051536,GO:0043169,GO:0006091,GO:0051536,GO:0043169,GO:0006091,GO:0051536,GO:0043169,GO:0006091,GO:0051536,GO:0043169,GO:0006091,GO:0051536,GO:0043169,GO:0006091,GO:0051536,GO:0043169,GO:0006091,GO:0051536,GO:0043169,GO:0006091,GO:0051536,GO:…
Pn-miR159c	Pn2.169	#N/A	2.5	ERN17675.1	-	-
Pn-miR159c	Pn7.1160	4	2	XP_002278003.1	-	-
Pn-miR159c	Pn1.1781	#N/A	2.5	OIW11570.1	-	-
Pn-miR159c	Pn4.2138	#N/A	2.5	XP_002278003.1	K09422	GO:0003676,GO:0003676,GO:0003676,GO:0003676,GO:0003676,GO:0007275,GO:0006351,GO:0003676,GO:0003676,
Pn-miR159c	Pn7.955	4	2	XP_002278003.1	-	-
Pn-miR159c	Pn6.2746	4	2.2	OMO97103.1	-	-
Pn-miR159c	Pn8.2715	#N/A	2.5	OTG10356.1	K03239	GO:0043231,
Pn-miR159c	Pn8.2406	#N/A	2	XP_009413752.1	-	GO:0005737,GO:0043231,GO:0043231,GO:0005488,
Pn-miR159c	Pn1.2270	3	1.5	CBI28806.3	-	-
Pn-miR159c	Pn2.2787	#N/A	1.5	#N/A	-	-
Pn-miR159c	Pn2.2854	3	1.8	XP_008455547.1	-	-
Pn-miR159c	Pn1.2191	#N/A	1.5	#N/A	-	-
Pn-miR159c	Pn26.771	3	1.5	XP_010276128.1	-	-
Pn-miR159c	Pn1.2291	3	1.5	CBI28806.3	-	-
Pn-miR159c	Pn15.1483	4	#N/A	XP_010276128.1	-	-
Pn-miR159c	Pn3.3004	#N/A	#N/A	XP_015876153.1	K09422	GO:0009987,GO:0044699,GO:0016020,
Pn-miR159c	Pn17.128	4	#N/A	XP_010261204.1	-	-
Pn-miR159c	Pn15.925	3.5	#N/A	XP_010274510.1	-	-
Pn-miR159c	Pn15.1937	#N/A	#N/A	XP_018684396.1	-	-
Pn-miR159c	Pn19.1359	3.5	#N/A	ESR53400.1	-	-
Pn-miR160a-5p	Pn5.108	#N/A	2.5	XP_010912055.1	K14486	GO:0009987,GO:0048827,GO:0048437,GO:0048364,GO:0009718,GO:0040007,GO:0009755,
Pn-miR160a-5p	Pn14.98	#N/A	2.5	XP_010257888.1	K10908	GO:0034062,GO:0003676,GO:0043231,GO:0010467,GO:0034062,GO:0003676,GO:0010467,GO:0034062,GO:0003676,GO:0010467,GO:0034062,GO:0003676,GO:0010467,GO:0034062,GO:0003676,GO:0010467,GO:0034062,GO:0003676,GO:0043231,GO:0010467,GO:0034062,GO:0003676,GO:0010467,GO:0034062,GO:0003676,GO:0010467,GO:0034062,GO:0003676,GO:0010467,GO:0034062,GO:0003676,GO:0010467,GO:0034062,GO:0003676,GO:0043231,GO:0010467,GO:…
Pn-miR160a-5p	Pn40.200	1.5	1.5	XP_010245064.1	K14486	GO:0009987,GO:0044763,GO:0009725,GO:0043231,GO:0048364,GO:0009987,
Pn-miR160a-5p	Pn41.97	1.5	1.5	XP_010245064.1	-	-
Pn-miR160a-5p	Pn9.1203	#N/A	0.5	XP_010253698.1	K14486	GO:0009987,GO:0009987,GO:0009987,GO:0009987,GO:0009987,GO:0050789,GO:0099402,GO:0065007,GO:0010033,GO:0009725,GO:0050794,GO:0006351,GO:0009725,GO:0050794,GO:0006351,GO:0048827,GO:0048437,GO:0009755,GO:0006351,GO:0009725,GO:0050794,GO:0006351,GO:0009725,GO:0050794,GO:0006351,GO:0009725,GO:0050794,GO:0006351,GO:0048827,GO:0048437,GO:0009755,GO:0006351,GO:0009725,GO:0050794,GO:0006351,GO:0009987,GO:…
Pn-miR160a-5p	Pn10.1192	0.5	0.5	XP_010277676.1	K14486	GO:0045229,GO:0003677,GO:0009555,GO:0009987,GO:0048364,GO:0040007,GO:0009718,GO:0048827,GO:0009755,GO:0048437,
Pn-miR160a-5p	Pn12.138	0.5	0.5	CDY43553.1	K14486	GO:0009987,GO:0007275,GO:0044763,GO:0009725,GO:0043231,GO:0048364,
Pn-miR160a-5p	Pn6.705	1	0.5	XP_008791554.1	-	-
Pn-miR160a-5p	Pn8.2637	#N/A	0.5	XP_008791554.1	K14486	GO:0009987,GO:0009987,GO:0009987,GO:0009987,GO:0009987,GO:0009987,GO:0009725,GO:0050794,GO:0006351,GO:0048827,GO:0048437,GO:0009755,GO:0006351,GO:0009725,GO:0050794,GO:0006351,GO:0009987,GO:0009987,GO:0009725,GO:0050794,GO:0006351,GO:0048827,GO:0048437,GO:0009755,GO:0006351,GO:0009725,GO:0050794,GO:0006351,GO:0009987,GO:0009725,GO:0050794,GO:0006351,GO:0009987,GO:0009987,GO:0009987,GO:0009987,GO:…
Pn-miR160a-5p	Pn10.1012	0.5	0.5	XP_010277676.1	-	-
Pn-miR160a-5p	Pn12.827	4	#N/A	XP_009398878.1	-	-
Pn-miR160b	Pn5.108	#N/A	2.5	XP_010912055.1	K14486	GO:0009987,GO:0048827,GO:0048437,GO:0048364,GO:0009718,GO:0040007,GO:0009755,
Pn-miR160b	Pn14.98	#N/A	2.5	XP_010257888.1	K10908	GO:0034062,GO:0003676,GO:0043231,GO:0010467,GO:0034062,GO:0003676,GO:0010467,GO:0034062,GO:0003676,GO:0010467,GO:0034062,GO:0003676,GO:0010467,GO:0034062,GO:0003676,GO:0010467,GO:0034062,GO:0003676,GO:0043231,GO:0010467,GO:0034062,GO:0003676,GO:0010467,GO:0034062,GO:0003676,GO:0010467,GO:0034062,GO:0003676,GO:0010467,GO:0034062,GO:0003676,GO:0010467,GO:0034062,GO:0003676,GO:0043231,GO:0010467,GO:…
Pn-miR160b	Pn40.200	1.5	1.5	XP_010245064.1	K14486	GO:0009987,GO:0044763,GO:0009725,GO:0043231,GO:0048364,GO:0009987,
Pn-miR160b	Pn41.97	1.5	1.5	XP_010245064.1	-	-
Pn-miR160b	Pn10.1012	0.5	0.5	XP_010277676.1	-	-
Pn-miR160b	Pn8.2637	#N/A	0.5	XP_008791554.1	K14486	GO:0009987,GO:0009987,GO:0009987,GO:0009987,GO:0009987,GO:0009987,GO:0009725,GO:0050794,GO:0006351,GO:0048827,GO:0048437,GO:0009755,GO:0006351,GO:0009725,GO:0050794,GO:0006351,GO:0009987,GO:0009987,GO:0009725,GO:0050794,GO:0006351,GO:0048827,GO:0048437,GO:0009755,GO:0006351,GO:0009725,GO:0050794,GO:0006351,GO:0009987,GO:0009725,GO:0050794,GO:0006351,GO:0009987,GO:0009987,GO:0009987,GO:0009987,GO:…
Pn-miR160b	Pn6.705	1	0.5	XP_008791554.1	-	-
Pn-miR160b	Pn9.1203	#N/A	0.5	XP_010253698.1	K14486	GO:0009987,GO:0009987,GO:0009987,GO:0009987,GO:0009987,GO:0050789,GO:0099402,GO:0065007,GO:0010033,GO:0009725,GO:0050794,GO:0006351,GO:0009725,GO:0050794,GO:0006351,GO:0048827,GO:0048437,GO:0009755,GO:0006351,GO:0009725,GO:0050794,GO:0006351,GO:0009725,GO:0050794,GO:0006351,GO:0009725,GO:0050794,GO:0006351,GO:0048827,GO:0048437,GO:0009755,GO:0006351,GO:0009725,GO:0050794,GO:0006351,GO:0009987,GO:…
Pn-miR160b	Pn12.138	0.5	0.5	CDY43553.1	K14486	GO:0009987,GO:0007275,GO:0044763,GO:0009725,GO:0043231,GO:0048364,
Pn-miR160b	Pn10.1192	0.5	0.5	XP_010277676.1	K14486	GO:0045229,GO:0003677,GO:0009555,GO:0009987,GO:0048364,GO:0040007,GO:0009718,GO:0048827,GO:0009755,GO:0048437,
Pn-miR160b	Pn12.827	4	#N/A	XP_009398878.1	-	-
Pn-miR160c-5p	Pn14.98	#N/A	2.5	XP_010257888.1	K10908	GO:0034062,GO:0003676,GO:0043231,GO:0010467,GO:0034062,GO:0003676,GO:0010467,GO:0034062,GO:0003676,GO:0010467,GO:0034062,GO:0003676,GO:0010467,GO:0034062,GO:0003676,GO:0010467,GO:0034062,GO:0003676,GO:0043231,GO:0010467,GO:0034062,GO:0003676,GO:0010467,GO:0034062,GO:0003676,GO:0010467,GO:0034062,GO:0003676,GO:0010467,GO:0034062,GO:0003676,GO:0010467,GO:0034062,GO:0003676,GO:0043231,GO:0010467,GO:…
Pn-miR160c-5p	Pn5.108	#N/A	2.5	XP_010912055.1	K14486	GO:0009987,GO:0048827,GO:0048437,GO:0048364,GO:0009718,GO:0040007,GO:0009755,
Pn-miR160c-5p	Pn41.97	1.5	1.5	XP_010245064.1	-	-
Pn-miR160c-5p	Pn40.200	1.5	1.5	XP_010245064.1	K14486	GO:0009987,GO:0044763,GO:0009725,GO:0043231,GO:0048364,GO:0009987,
Pn-miR160c-5p	Pn6.705	1	0.5	XP_008791554.1	-	-
Pn-miR160c-5p	Pn10.1012	0.5	0.5	XP_010277676.1	-	-
Pn-miR160c-5p	Pn8.2637	#N/A	0.5	XP_008791554.1	K14486	GO:0009987,GO:0009987,GO:0009987,GO:0009987,GO:0009987,GO:0009987,GO:0009725,GO:0050794,GO:0006351,GO:0048827,GO:0048437,GO:0009755,GO:0006351,GO:0009725,GO:0050794,GO:0006351,GO:0009987,GO:0009987,GO:0009725,GO:0050794,GO:0006351,GO:0048827,GO:0048437,GO:0009755,GO:0006351,GO:0009725,GO:0050794,GO:0006351,GO:0009987,GO:0009725,GO:0050794,GO:0006351,GO:0009987,GO:0009987,GO:0009987,GO:0009987,GO:…
Pn-miR160c-5p	Pn10.1192	0.5	0.5	XP_010277676.1	K14486	GO:0045229,GO:0003677,GO:0009555,GO:0009987,GO:0048364,GO:0040007,GO:0009718,GO:0048827,GO:0009755,GO:0048437,
Pn-miR160c-5p	Pn9.1203	#N/A	0.5	XP_010253698.1	K14486	GO:0009987,GO:0009987,GO:0009987,GO:0009987,GO:0009987,GO:0050789,GO:0099402,GO:0065007,GO:0010033,GO:0009725,GO:0050794,GO:0006351,GO:0009725,GO:0050794,GO:0006351,GO:0048827,GO:0048437,GO:0009755,GO:0006351,GO:0009725,GO:0050794,GO:0006351,GO:0009725,GO:0050794,GO:0006351,GO:0009725,GO:0050794,GO:0006351,GO:0048827,GO:0048437,GO:0009755,GO:0006351,GO:0009725,GO:0050794,GO:0006351,GO:0009987,GO:…
Pn-miR160c-5p	Pn12.138	0.5	0.5	CDY43553.1	K14486	GO:0009987,GO:0007275,GO:0044763,GO:0009725,GO:0043231,GO:0048364,
Pn-miR160c-5p	Pn12.827	4	#N/A	XP_009398878.1	-	-
Pn-miR162a-3p	Pn21.821	#N/A	2	JAT64092.1	K01278	GO:0019538,GO:0005737,GO:0070011,GO:0019538,GO:0005737,GO:0070011,GO:0005737,GO:0019538,GO:0070011,GO:0019538,GO:0019538,GO:0005737,GO:0070011,GO:0019538,GO:0005737,GO:0070011,GO:0019538,GO:0005737,GO:0070011,GO:0070011,GO:0019538,GO:0019538,GO:0005737,GO:0070011,GO:0070011,GO:0019538,GO:0070011,GO:0019538,GO:0070011,GO:0019538,GO:0070011,GO:0019538,GO:0070011,GO:0019538,GO:0070011,GO:0019538,GO:…
Pn-miR162a-3p	Pn26.363	3	2.2	XP_009406395.1	-	-
Pn-miR162a-3p	Pn21.794	#N/A	2	JAT64092.1	K01278	GO:0019538,GO:0005737,GO:0070011,GO:0019538,GO:0005737,GO:0070011,GO:0005737,GO:0019538,GO:0070011,GO:0019538,GO:0019538,GO:0005737,GO:0070011,GO:0019538,GO:0005737,GO:0070011,GO:0019538,GO:0005737,GO:0070011,GO:0070011,GO:0019538,GO:0019538,GO:0005737,GO:0070011,GO:0070011,GO:0019538,GO:0070011,GO:0019538,GO:0070011,GO:0019538,GO:0070011,GO:0019538,GO:0070011,GO:0019538,GO:0070011,GO:0019538,GO:…
Pn-miR162a-3p	Pn4.3060	3.5	2.2	XP_010266523.1	-	-
Pn-miR162a-3p	Pn22.240	3.5	#N/A	XP_010261182.1	-	-
Pn-miR162a-3p	Pn17.1052	2	#N/A	XP_010241057.1	-	-
Pn-miR162b-3p	Pn4.3060	3.5	2.2	XP_010266523.1	-	-
Pn-miR162b-3p	Pn21.794	#N/A	2	JAT64092.1	K01278	GO:0019538,GO:0005737,GO:0070011,GO:0019538,GO:0005737,GO:0070011,GO:0005737,GO:0019538,GO:0070011,GO:0019538,GO:0019538,GO:0005737,GO:0070011,GO:0019538,GO:0005737,GO:0070011,GO:0019538,GO:0005737,GO:0070011,GO:0070011,GO:0019538,GO:0019538,GO:0005737,GO:0070011,GO:0070011,GO:0019538,GO:0070011,GO:0019538,GO:0070011,GO:0019538,GO:0070011,GO:0019538,GO:0070011,GO:0019538,GO:0070011,GO:0019538,GO:…
Pn-miR162b-3p	Pn26.363	3	2.2	XP_009406395.1	-	-
Pn-miR162b-3p	Pn17.1052	4	#N/A	XP_010241057.1	-	-
Pn-miR164a	Pn4.2294	#N/A	2.5	ERN08007.1	K14963	-
Pn-miR164a	Pn1.1170	3.5	2.2	EOY24547.1	K15285	GO:0031224,GO:0008509,GO:0043231,GO:0031224,GO:0031224,GO:0031224,GO:0031224,GO:0031224,GO:0031224,GO:0031224,GO:0044765,GO:0031224,GO:0031224,GO:0031224,GO:0031224,GO:0031224,GO:0031224,GO:0031224,GO:0031224,GO:0007049,GO:0004674,GO:0031224,GO:0031224,GO:0044765,GO:0031224,GO:0031224,GO:0031224,GO:0031224,GO:0031224,
Pn-miR164a	Pn7.741	#N/A	2.5	#N/A	-	-
Pn-miR164a	Pn12.1527	4	2.5	XP_010258290.1	K12581	GO:0001071,GO:0044707,GO:0006351,GO:0006351,GO:0003676,GO:0006351,GO:0043231,GO:0006351,GO:0006351,GO:0006351,GO:0003676,GO:0006351,GO:0043231,GO:0006351,GO:0006351,GO:0006351,GO:0006351,GO:0001071,GO:0044707,GO:0006351,GO:0006351,
Pn-miR164a	Pn15.891	4	2.5	XP_020689665.1	-	-
Pn-miR164a	Pn7.839	#N/A	2.5	ERN08007.1	K14963	-
Pn-miR164a	Pn6.1944	2	1.5	XP_010258675.1	-	-
Pn-miR164a	Pn3.2187	3	1	XP_010258032.1	-	-
Pn-miR164a	Pn8.582	2	1.5	XP_010258675.1	-	-
Pn-miR164a	Pn13.48	2	1.5	XP_010258675.1	-	-
Pn-miR164a	Pn29.256	2	1.5	XP_010258675.1	-	-
Pn-miR164a	Pn4.3275	2	1.5	XP_010272358.1	-	-
Pn-miR164a	Pn7.1482	2	1.5	ACL14368.1	-	-
Pn-miR164a	Pn4.3322	2	1.5	XP_010272358.1	-	-
Pn-miR164a	Pn1.3044	3.5	1.5	XP_010258032.1	-	-
Pn-miR164a	Pn28.179	1	0.5	#N/A	-	-
Pn-miR164a	Pn10.1727	0	0	KZV26022.1	K03841	GO:0008152,GO:0042578,GO:0044238,GO:0006796,GO:0050308,GO:0044238,GO:0006796,GO:0050308,GO:0044238,GO:0006796,GO:0050308,GO:0044238,GO:0006796,GO:0050308,GO:0044238,GO:0006796,GO:0050308,GO:0043231,GO:0005982,GO:0050308,GO:0005985,GO:0001101,GO:0006796,GO:0005737,GO:0009746,GO:0044238,GO:0006796,GO:0050308,GO:0044238,GO:0006796,GO:0031224,GO:0050308,GO:0043231,GO:0005982,GO:0050308,GO:0005985,GO:…
Pn-miR164a	Pn10.1770	0	0	KZV26022.1	K03841	GO:0008152,GO:0042578,GO:0044238,GO:0006796,GO:0050308,GO:0044238,GO:0006796,GO:0050308,GO:0044238,GO:0006796,GO:0050308,GO:0044238,GO:0006796,GO:0050308,GO:0044238,GO:0006796,GO:0050308,GO:0043231,GO:0005982,GO:0050308,GO:0005985,GO:0001101,GO:0006796,GO:0005737,GO:0009746,GO:0044238,GO:0006796,GO:0050308,GO:0044238,GO:0006796,GO:0031224,GO:0050308,GO:0043231,GO:0005982,GO:0050308,GO:0005985,GO:…
Pn-miR164a	Pn44.74	1	0.5	XP_019055311.1	-	-
Pn-miR164a	Pn6.3188	4	#N/A	AGW21001.1	-	-
Pn-miR164a	Pn43.53	4	#N/A	XP_010269751.1	-	-
Pn-miR164a	Pn1.3059	4	#N/A	EEF33741.1	-	-
Pn-miR164a	Pn29.153	3	#N/A	#N/A	-	-
Pn-miR164a	Pn5.1280	2	#N/A	#N/A	-	-
Pn-miR164b-5p	Pn12.1527	#N/A	2.5	XP_010258290.1	K12581	GO:0001071,GO:0044707,GO:0006351,GO:0006351,GO:0003676,GO:0006351,GO:0043231,GO:0006351,GO:0006351,GO:0006351,GO:0003676,GO:0006351,GO:0043231,GO:0006351,GO:0006351,GO:0006351,GO:0006351,GO:0001071,GO:0044707,GO:0006351,GO:0006351,
Pn-miR164b-5p	Pn1.1170	#N/A	2.2	EOY24547.1	K15285	GO:0031224,GO:0008509,GO:0043231,GO:0031224,GO:0031224,GO:0031224,GO:0031224,GO:0031224,GO:0031224,GO:0031224,GO:0044765,GO:0031224,GO:0031224,GO:0031224,GO:0031224,GO:0031224,GO:0031224,GO:0031224,GO:0031224,GO:0007049,GO:0004674,GO:0031224,GO:0031224,GO:0044765,GO:0031224,GO:0031224,GO:0031224,GO:0031224,GO:0031224,
Pn-miR164b-5p	Pn7.839	#N/A	2.5	ERN08007.1	K14963	-
Pn-miR164b-5p	Pn7.741	#N/A	2.5	#N/A	-	-
Pn-miR164b-5p	Pn15.891	4	2.5	XP_020689665.1	-	-
Pn-miR164b-5p	Pn4.2294	#N/A	2.5	ERN08007.1	K14963	-
Pn-miR164b-5p	Pn8.582	2	1.5	XP_010258675.1	-	-
Pn-miR164b-5p	Pn4.3275	2	1.5	XP_010272358.1	-	-
Pn-miR164b-5p	Pn13.48	2	1.5	XP_010258675.1	-	-
Pn-miR164b-5p	Pn7.1482	2	1.5	ACL14368.1	-	-
Pn-miR164b-5p	Pn4.3322	2	1.5	XP_010272358.1	-	-
Pn-miR164b-5p	Pn3.2187	3	1	XP_010258032.1	-	-
Pn-miR164b-5p	Pn5.1280	2	1.5	#N/A	-	-
Pn-miR164b-5p	Pn29.256	2	1.5	XP_010258675.1	-	-
Pn-miR164b-5p	Pn6.1944	2	1.5	XP_010258675.1	-	-
Pn-miR164b-5p	Pn10.1770	0	0	KZV26022.1	K03841	GO:0008152,GO:0042578,GO:0044238,GO:0006796,GO:0050308,GO:0044238,GO:0006796,GO:0050308,GO:0044238,GO:0006796,GO:0050308,GO:0044238,GO:0006796,GO:0050308,GO:0044238,GO:0006796,GO:0050308,GO:0043231,GO:0005982,GO:0050308,GO:0005985,GO:0001101,GO:0006796,GO:0005737,GO:0009746,GO:0044238,GO:0006796,GO:0050308,GO:0044238,GO:0006796,GO:0031224,GO:0050308,GO:0043231,GO:0005982,GO:0050308,GO:0005985,GO:…
Pn-miR164b-5p	Pn10.1727	0	0	KZV26022.1	K03841	GO:0008152,GO:0042578,GO:0044238,GO:0006796,GO:0050308,GO:0044238,GO:0006796,GO:0050308,GO:0044238,GO:0006796,GO:0050308,GO:0044238,GO:0006796,GO:0050308,GO:0044238,GO:0006796,GO:0050308,GO:0043231,GO:0005982,GO:0050308,GO:0005985,GO:0001101,GO:0006796,GO:0005737,GO:0009746,GO:0044238,GO:0006796,GO:0050308,GO:0044238,GO:0006796,GO:0031224,GO:0050308,GO:0043231,GO:0005982,GO:0050308,GO:0005985,GO:…
Pn-miR164b-5p	Pn44.74	1	0.5	XP_019055311.1	-	-
Pn-miR164b-5p	Pn28.179	1	0.5	#N/A	-	-
Pn-miR164b-5p	Pn6.3188	4	#N/A	AGW21001.1	-	-
Pn-miR164b-5p	Pn1.3059	4	#N/A	EEF33741.1	-	-
Pn-miR164b-5p	Pn28.257	4	#N/A	XP_009383738.1	-	-
Pn-miR164b-5p	Pn1.3044	2.5	#N/A	XP_010258032.1	-	-
Pn-miR164b-5p	Pn29.153	3	#N/A	#N/A	-	-
Pn-miR164c-5p	Pn5.2102	#N/A	2.5	XP_010254387.1	-	GO:0009536,GO:0005515,GO:0005515,GO:0005515,GO:0005515,GO:0005515,GO:0005515,GO:0005515,GO:0005515,GO:0009536,GO:0005515,GO:0005515,GO:0005515,GO:0005515,GO:0005515,GO:0005515,GO:0005515,GO:0005515,GO:0005515,GO:0009536,GO:0005515,GO:0005515,GO:0005515,
Pn-miR164c-5p	Pn3.3473	#N/A	2.5	XP_002265171.1	K01051	GO:0071555,GO:0030234,GO:0016020,GO:0000272,GO:0030312,GO:0044092,GO:0052689,GO:0016787,GO:0071555,GO:0016788,GO:0016787,GO:0071555,GO:0030234,GO:0000272,GO:0030312,GO:0044092,GO:0052689,GO:0031224,GO:0071555,GO:0030234,GO:0000272,GO:0030312,GO:0044092,GO:0052689,GO:0031224,GO:0071555,GO:0030234,GO:0000272,GO:0030312,GO:0044092,GO:0052689,GO:0071555,GO:0030234,GO:0000272,GO:0030312,GO:0044092,GO:…
Pn-miR164c-5p	Pn7.741	#N/A	2.5	#N/A	-	-
Pn-miR164c-5p	Pn12.1527	#N/A	2	XP_010258290.1	K12581	GO:0001071,GO:0044707,GO:0006351,GO:0006351,GO:0003676,GO:0006351,GO:0043231,GO:0006351,GO:0006351,GO:0006351,GO:0003676,GO:0006351,GO:0043231,GO:0006351,GO:0006351,GO:0006351,GO:0006351,GO:0001071,GO:0044707,GO:0006351,GO:0006351,
Pn-miR164c-5p	Pn4.3046	#N/A	2.2	#N/A	-	-
Pn-miR164c-5p	Pn3.3498	#N/A	2.5	XP_002265171.1	K01051	GO:0071555,GO:0030234,GO:0016020,GO:0000272,GO:0030312,GO:0044092,GO:0052689,GO:0016787,GO:0071555,GO:0016788,GO:0016787,GO:0071555,GO:0030234,GO:0000272,GO:0030312,GO:0044092,GO:0052689,GO:0031224,GO:0071555,GO:0030234,GO:0000272,GO:0030312,GO:0044092,GO:0052689,GO:0031224,GO:0071555,GO:0030234,GO:0000272,GO:0030312,GO:0044092,GO:0052689,GO:0071555,GO:0030234,GO:0000272,GO:0030312,GO:0044092,GO:…
Pn-miR164c-5p	Pn10.535	4	2.5	XP_010258290.1	-	-
Pn-miR164c-5p	Pn6.1944	2	1.5	XP_010258675.1	-	-
Pn-miR164c-5p	Pn3.2187	2	1	XP_010258032.1	-	-
Pn-miR164c-5p	Pn1.1170	#N/A	1.8	EOY24547.1	K15285	GO:0031224,GO:0008509,GO:0043231,GO:0031224,GO:0031224,GO:0031224,GO:0031224,GO:0031224,GO:0031224,GO:0031224,GO:0044765,GO:0031224,GO:0031224,GO:0031224,GO:0031224,GO:0031224,GO:0031224,GO:0031224,GO:0031224,GO:0007049,GO:0004674,GO:0031224,GO:0031224,GO:0044765,GO:0031224,GO:0031224,GO:0031224,GO:0031224,GO:0031224,
Pn-miR164c-5p	Pn5.1280	2	1.5	#N/A	-	-
Pn-miR164c-5p	Pn4.3322	#N/A	1.5	XP_010272358.1	-	-
Pn-miR164c-5p	Pn8.582	2	1.5	XP_010258675.1	-	-
Pn-miR164c-5p	Pn7.1482	2.5	1.5	ACL14368.1	-	-
Pn-miR164c-5p	Pn1.3044	3.5	1.5	XP_010258032.1	-	-
Pn-miR164c-5p	Pn29.256	2	1.5	XP_010258675.1	-	-
Pn-miR164c-5p	Pn4.3275	#N/A	1.5	XP_010272358.1	-	-
Pn-miR164c-5p	Pn44.74	1	0.5	XP_019055311.1	-	-
Pn-miR164c-5p	Pn10.1770	0.5	0.2	KZV26022.1	K03841	GO:0008152,GO:0042578,GO:0044238,GO:0006796,GO:0050308,GO:0044238,GO:0006796,GO:0050308,GO:0044238,GO:0006796,GO:0050308,GO:0044238,GO:0006796,GO:0050308,GO:0044238,GO:0006796,GO:0050308,GO:0043231,GO:0005982,GO:0050308,GO:0005985,GO:0001101,GO:0006796,GO:0005737,GO:0009746,GO:0044238,GO:0006796,GO:0050308,GO:0044238,GO:0006796,GO:0031224,GO:0050308,GO:0043231,GO:0005982,GO:0050308,GO:0005985,GO:…
Pn-miR164c-5p	Pn10.1727	0.5	0.2	KZV26022.1	K03841	GO:0008152,GO:0042578,GO:0044238,GO:0006796,GO:0050308,GO:0044238,GO:0006796,GO:0050308,GO:0044238,GO:0006796,GO:0050308,GO:0044238,GO:0006796,GO:0050308,GO:0044238,GO:0006796,GO:0050308,GO:0043231,GO:0005982,GO:0050308,GO:0005985,GO:0001101,GO:0006796,GO:0005737,GO:0009746,GO:0044238,GO:0006796,GO:0050308,GO:0044238,GO:0006796,GO:0031224,GO:0050308,GO:0043231,GO:0005982,GO:0050308,GO:0005985,GO:…
Pn-miR164c-5p	Pn28.179	1	0.5	#N/A	-	-
Pn-miR164c-5p	Pn5.598	4	#N/A	#N/A	-	-
Pn-miR164c-5p	Pn1.3059	4	#N/A	EEF33741.1	-	-
Pn-miR164c-5p	Pn29.153	3.5	#N/A	#N/A	-	-
Pn-miR164c-5p	Pn13.48	2	#N/A	XP_010258675.1	-	-
Pn-miR165a-3p	Pn10.1528	3.5	2.2	#N/A	-	-
Pn-miR165a-3p	Pn3.1042	#N/A	2.5	XP_010269447.1	-	GO:0005911,
Pn-miR165a-3p	Pn3.1899	3	2	#N/A	-	-
Pn-miR165a-3p	Pn2.1165	3.5	2.2	XP_010247499.1	-	-
Pn-miR165a-3p	Pn3.3518	#N/A	2.5	XP_010269447.1	-	-
Pn-miR165a-3p	Pn2.1689	2.5	1.2	XP_010264677.1	-	-
Pn-miR165a-3p	Pn9.1206	#N/A	1.2	XP_010264677.1	K09338	GO:0003676,GO:0043231,GO:0003676,GO:0006351,GO:0043231,GO:0003676,GO:0043231,GO:0003676,GO:0043231,GO:0009943,GO:0009799,GO:0010087,GO:0043231,GO:0009933,GO:0048869,GO:0000975,GO:0003676,GO:0043231,GO:0009943,GO:0009799,GO:0010087,GO:0043231,GO:0009933,GO:0048869,GO:0000975,GO:0009943,GO:0009799,GO:0010087,GO:0043231,GO:0009933,GO:0048869,GO:0000975,GO:0009943,GO:0009799,GO:0010087,GO:0043231,GO:…
Pn-miR165a-3p	Pn2.1564	2.5	1.2	XP_010264677.1	-	-
Pn-miR165a-3p	Pn8.2937	#N/A	1.2	XP_010247499.1	K09338	GO:0003676,GO:0006351,GO:0043231,GO:0003676,GO:0006351,GO:0043231,GO:0003676,GO:0043231,GO:0003676,GO:0043231,GO:0003676,GO:0043231,GO:0003676,GO:0043231,GO:0003676,GO:0043231,GO:0003676,GO:0043231,GO:0003676,GO:0031224,GO:0043231,GO:0003676,GO:0043231,GO:0003676,GO:0043231,GO:0003676,GO:0043231,GO:0009943,GO:0009799,GO:0010087,GO:0043231,GO:0009933,GO:0048869,GO:0000975,GO:0003676,GO:0043231,GO:…
Pn-miR165a-3p	Pn8.2639	#N/A	1.2	XP_010264677.1	K09338	GO:0003676,GO:0043231,GO:0003676,GO:0006351,GO:0043231,GO:0003676,GO:0043231,GO:0003676,GO:0043231,GO:0009943,GO:0009799,GO:0010087,GO:0043231,GO:0009933,GO:0048869,GO:0000975,GO:0003676,GO:0043231,GO:0009943,GO:0009799,GO:0010087,GO:0043231,GO:0009933,GO:0048869,GO:0000975,GO:0009943,GO:0009799,GO:0010087,GO:0043231,GO:0009933,GO:0048869,GO:0000975,GO:0009943,GO:0009799,GO:0010087,GO:0043231,GO:…
Pn-miR165a-3p	Pn4.591	4	#N/A	OAY34530.1	-	-
Pn-miR165a-3p	Pn4.474	4	#N/A	OAY34530.1	-	-
Pn-miR165a-5p	Pn12.900	#N/A	2.2	XP_010549894.1	K06670	GO:0051276,GO:0005634,
Pn-miR165a-5p	Pn6.1823	#N/A	2	XP_008813358.1	-	GO:0044424,
Pn-miR165a-5p	Pn2.2514	#N/A	2.5	XP_010268324.1	K18835	-
Pn-miR165a-5p	Pn11.1981	1	1	#N/A	-	-
Pn-miR165a-5p	Pn11.1868	1	1	#N/A	-	-
Pn-miR165b	Pn3.3518	#N/A	2.5	XP_010269447.1	-	-
Pn-miR165b	Pn3.1899	3	2	#N/A	-	-
Pn-miR165b	Pn10.1528	3.5	2.2	#N/A	-	-
Pn-miR165b	Pn3.1042	#N/A	2.5	XP_010269447.1	-	GO:0005911,
Pn-miR165b	Pn8.2639	#N/A	1.2	XP_010264677.1	K09338	GO:0003676,GO:0043231,GO:0003676,GO:0006351,GO:0043231,GO:0003676,GO:0043231,GO:0003676,GO:0043231,GO:0009943,GO:0009799,GO:0010087,GO:0043231,GO:0009933,GO:0048869,GO:0000975,GO:0003676,GO:0043231,GO:0009943,GO:0009799,GO:0010087,GO:0043231,GO:0009933,GO:0048869,GO:0000975,GO:0009943,GO:0009799,GO:0010087,GO:0043231,GO:0009933,GO:0048869,GO:0000975,GO:0009943,GO:0009799,GO:0010087,GO:0043231,GO:…
Pn-miR165b	Pn2.1689	2.5	1.2	XP_010264677.1	-	-
Pn-miR165b	Pn9.1206	#N/A	1.2	XP_010264677.1	K09338	GO:0003676,GO:0043231,GO:0003676,GO:0006351,GO:0043231,GO:0003676,GO:0043231,GO:0003676,GO:0043231,GO:0009943,GO:0009799,GO:0010087,GO:0043231,GO:0009933,GO:0048869,GO:0000975,GO:0003676,GO:0043231,GO:0009943,GO:0009799,GO:0010087,GO:0043231,GO:0009933,GO:0048869,GO:0000975,GO:0009943,GO:0009799,GO:0010087,GO:0043231,GO:0009933,GO:0048869,GO:0000975,GO:0009943,GO:0009799,GO:0010087,GO:0043231,GO:…
Pn-miR165b	Pn8.2937	#N/A	1.2	XP_010247499.1	K09338	GO:0003676,GO:0006351,GO:0043231,GO:0003676,GO:0006351,GO:0043231,GO:0003676,GO:0043231,GO:0003676,GO:0043231,GO:0003676,GO:0043231,GO:0003676,GO:0043231,GO:0003676,GO:0043231,GO:0003676,GO:0043231,GO:0003676,GO:0031224,GO:0043231,GO:0003676,GO:0043231,GO:0003676,GO:0043231,GO:0003676,GO:0043231,GO:0009943,GO:0009799,GO:0010087,GO:0043231,GO:0009933,GO:0048869,GO:0000975,GO:0003676,GO:0043231,GO:…
Pn-miR165b	Pn2.1564	2.5	1.2	XP_010264677.1	-	-
Pn-miR165b	Pn4.591	4	#N/A	OAY34530.1	-	-
Pn-miR165b	Pn4.474	4	#N/A	OAY34530.1	-	-
Pn-miR165b	Pn2.1165	2.5	#N/A	XP_010247499.1	-	-
Pn-miR166a-3p	Pn20.388	4	2	XP_008238666.1	-	-
Pn-miR166a-3p	Pn3.1899	3.5	2.5	#N/A	-	-
Pn-miR166a-3p	Pn9.1206	#N/A	1.8	XP_010264677.1	K09338	GO:0003676,GO:0043231,GO:0003676,GO:0006351,GO:0043231,GO:0003676,GO:0043231,GO:0003676,GO:0043231,GO:0009943,GO:0009799,GO:0010087,GO:0043231,GO:0009933,GO:0048869,GO:0000975,GO:0003676,GO:0043231,GO:0009943,GO:0009799,GO:0010087,GO:0043231,GO:0009933,GO:0048869,GO:0000975,GO:0009943,GO:0009799,GO:0010087,GO:0043231,GO:0009933,GO:0048869,GO:0000975,GO:0009943,GO:0009799,GO:0010087,GO:0043231,GO:…
Pn-miR166a-3p	Pn2.1564	3	1.8	XP_010264677.1	-	-
Pn-miR166a-3p	Pn2.1215	3.5	1.8	XP_010247499.1	-	-
Pn-miR166a-3p	Pn2.1689	3	1.8	XP_010264677.1	-	-
Pn-miR166a-3p	Pn8.2639	#N/A	1.8	XP_010264677.1	K09338	GO:0003676,GO:0043231,GO:0003676,GO:0006351,GO:0043231,GO:0003676,GO:0043231,GO:0003676,GO:0043231,GO:0009943,GO:0009799,GO:0010087,GO:0043231,GO:0009933,GO:0048869,GO:0000975,GO:0003676,GO:0043231,GO:0009943,GO:0009799,GO:0010087,GO:0043231,GO:0009933,GO:0048869,GO:0000975,GO:0009943,GO:0009799,GO:0010087,GO:0043231,GO:0009933,GO:0048869,GO:0000975,GO:0009943,GO:0009799,GO:0010087,GO:0043231,GO:…
Pn-miR166a-3p	Pn8.2937	#N/A	1.8	XP_010247499.1	K09338	GO:0003676,GO:0006351,GO:0043231,GO:0003676,GO:0006351,GO:0043231,GO:0003676,GO:0043231,GO:0003676,GO:0043231,GO:0003676,GO:0043231,GO:0003676,GO:0043231,GO:0003676,GO:0043231,GO:0003676,GO:0043231,GO:0003676,GO:0031224,GO:0043231,GO:0003676,GO:0043231,GO:0003676,GO:0043231,GO:0003676,GO:0043231,GO:0009943,GO:0009799,GO:0010087,GO:0043231,GO:0009933,GO:0048869,GO:0000975,GO:0003676,GO:0043231,GO:…
Pn-miR166a-3p	Pn2.1165	3.5	1.2	XP_010247499.1	-	-
Pn-miR166a-3p	Pn10.1528	3.5	#N/A	#N/A	-	-
Pn-miR166a-5p	Pn3.1899	3.5	1.8	#N/A	-	-
Pn-miR166a-5p	Pn11.1868	2	1	#N/A	-	-
Pn-miR166a-5p	Pn11.1981	2	1	#N/A	-	-
Pn-miR166a-5p	Pn32.257	4	#N/A	#N/A	-	-
Pn-miR166b-3p	Pn10.1528	3.5	2.2	#N/A	-	-
Pn-miR166b-3p	Pn3.1899	3.5	2.5	#N/A	-	-
Pn-miR166b-3p	Pn12.1451	#N/A	2.5	XP_010261102.1	K15920	GO:0016798,GO:0044238,GO:0016798,GO:0044238,GO:0016798,GO:0044238,GO:0044238,GO:0004553,GO:0043231,GO:0030312,GO:0006325,GO:0097599,GO:0005576,GO:0000272,GO:0009814,GO:0006351,GO:0016798,GO:0044238,GO:0016798,GO:0044238,GO:0016798,GO:0044238,GO:0016798,GO:0044238,GO:0097599,GO:0044238,GO:0015926,GO:0044238,GO:0016798,GO:0044238,GO:0016798,GO:0044238,GO:0016798,GO:0044238,GO:0016798,GO:0031224,GO:…
Pn-miR166b-3p	Pn20.388	4	2	XP_008238666.1	-	-
Pn-miR166b-3p	Pn9.1206	#N/A	1.8	XP_010264677.1	K09338	GO:0003676,GO:0043231,GO:0003676,GO:0006351,GO:0043231,GO:0003676,GO:0043231,GO:0003676,GO:0043231,GO:0009943,GO:0009799,GO:0010087,GO:0043231,GO:0009933,GO:0048869,GO:0000975,GO:0003676,GO:0043231,GO:0009943,GO:0009799,GO:0010087,GO:0043231,GO:0009933,GO:0048869,GO:0000975,GO:0009943,GO:0009799,GO:0010087,GO:0043231,GO:0009933,GO:0048869,GO:0000975,GO:0009943,GO:0009799,GO:0010087,GO:0043231,GO:…
Pn-miR166b-3p	Pn2.1215	3.5	1.8	XP_010247499.1	-	-
Pn-miR166b-3p	Pn2.1564	3	1.8	XP_010264677.1	-	-
Pn-miR166b-3p	Pn2.1689	3	1.8	XP_010264677.1	-	-
Pn-miR166b-3p	Pn2.1165	2.5	1.2	XP_010247499.1	-	-
Pn-miR166b-3p	Pn8.2639	#N/A	1.8	XP_010264677.1	K09338	GO:0003676,GO:0043231,GO:0003676,GO:0006351,GO:0043231,GO:0003676,GO:0043231,GO:0003676,GO:0043231,GO:0009943,GO:0009799,GO:0010087,GO:0043231,GO:0009933,GO:0048869,GO:0000975,GO:0003676,GO:0043231,GO:0009943,GO:0009799,GO:0010087,GO:0043231,GO:0009933,GO:0048869,GO:0000975,GO:0009943,GO:0009799,GO:0010087,GO:0043231,GO:0009933,GO:0048869,GO:0000975,GO:0009943,GO:0009799,GO:0010087,GO:0043231,GO:…
Pn-miR166b-3p	Pn8.2937	#N/A	1.8	XP_010247499.1	K09338	GO:0003676,GO:0006351,GO:0043231,GO:0003676,GO:0006351,GO:0043231,GO:0003676,GO:0043231,GO:0003676,GO:0043231,GO:0003676,GO:0043231,GO:0003676,GO:0043231,GO:0003676,GO:0043231,GO:0003676,GO:0043231,GO:0003676,GO:0031224,GO:0043231,GO:0003676,GO:0043231,GO:0003676,GO:0043231,GO:0003676,GO:0043231,GO:0009943,GO:0009799,GO:0010087,GO:0043231,GO:0009933,GO:0048869,GO:0000975,GO:0003676,GO:0043231,GO:…
Pn-miR166b-5p	Pn11.1981	2	1	#N/A	-	-
Pn-miR166b-5p	Pn3.1899	3.5	1.8	#N/A	-	-
Pn-miR166b-5p	Pn11.1868	2	1	#N/A	-	-
Pn-miR166b-5p	Pn32.257	4	#N/A	#N/A	-	-
Pn-miR166c	Pn10.1528	3.5	2.2	#N/A	-	-
Pn-miR166c	Pn3.1899	3.5	2.5	#N/A	-	-
Pn-miR166c	Pn20.388	4	2	XP_008238666.1	-	-
Pn-miR166c	Pn12.1451	#N/A	2.5	XP_010261102.1	K15920	GO:0016798,GO:0044238,GO:0016798,GO:0044238,GO:0016798,GO:0044238,GO:0044238,GO:0004553,GO:0043231,GO:0030312,GO:0006325,GO:0097599,GO:0005576,GO:0000272,GO:0009814,GO:0006351,GO:0016798,GO:0044238,GO:0016798,GO:0044238,GO:0016798,GO:0044238,GO:0016798,GO:0044238,GO:0097599,GO:0044238,GO:0015926,GO:0044238,GO:0016798,GO:0044238,GO:0016798,GO:0044238,GO:0016798,GO:0044238,GO:0016798,GO:0031224,GO:…
Pn-miR166c	Pn2.1165	2.5	1.2	XP_010247499.1	-	-
Pn-miR166c	Pn8.2937	#N/A	1.8	XP_010247499.1	K09338	GO:0003676,GO:0006351,GO:0043231,GO:0003676,GO:0006351,GO:0043231,GO:0003676,GO:0043231,GO:0003676,GO:0043231,GO:0003676,GO:0043231,GO:0003676,GO:0043231,GO:0003676,GO:0043231,GO:0003676,GO:0043231,GO:0003676,GO:0031224,GO:0043231,GO:0003676,GO:0043231,GO:0003676,GO:0043231,GO:0003676,GO:0043231,GO:0009943,GO:0009799,GO:0010087,GO:0043231,GO:0009933,GO:0048869,GO:0000975,GO:0003676,GO:0043231,GO:…
Pn-miR166c	Pn2.1564	3	1.8	XP_010264677.1	-	-
Pn-miR166c	Pn9.1206	#N/A	1.8	XP_010264677.1	K09338	GO:0003676,GO:0043231,GO:0003676,GO:0006351,GO:0043231,GO:0003676,GO:0043231,GO:0003676,GO:0043231,GO:0009943,GO:0009799,GO:0010087,GO:0043231,GO:0009933,GO:0048869,GO:0000975,GO:0003676,GO:0043231,GO:0009943,GO:0009799,GO:0010087,GO:0043231,GO:0009933,GO:0048869,GO:0000975,GO:0009943,GO:0009799,GO:0010087,GO:0043231,GO:0009933,GO:0048869,GO:0000975,GO:0009943,GO:0009799,GO:0010087,GO:0043231,GO:…
Pn-miR166c	Pn8.2639	#N/A	1.8	XP_010264677.1	K09338	GO:0003676,GO:0043231,GO:0003676,GO:0006351,GO:0043231,GO:0003676,GO:0043231,GO:0003676,GO:0043231,GO:0009943,GO:0009799,GO:0010087,GO:0043231,GO:0009933,GO:0048869,GO:0000975,GO:0003676,GO:0043231,GO:0009943,GO:0009799,GO:0010087,GO:0043231,GO:0009933,GO:0048869,GO:0000975,GO:0009943,GO:0009799,GO:0010087,GO:0043231,GO:0009933,GO:0048869,GO:0000975,GO:0009943,GO:0009799,GO:0010087,GO:0043231,GO:…
Pn-miR166c	Pn2.1215	3.5	1.8	XP_010247499.1	-	-
Pn-miR166c	Pn2.1689	3	1.8	XP_010264677.1	-	-
Pn-miR166d	Pn10.1528	3.5	2.2	#N/A	-	-
Pn-miR166d	Pn20.388	4	2	XP_008238666.1	-	-
Pn-miR166d	Pn12.1451	#N/A	2.5	XP_010261102.1	K15920	GO:0016798,GO:0044238,GO:0016798,GO:0044238,GO:0016798,GO:0044238,GO:0044238,GO:0004553,GO:0043231,GO:0030312,GO:0006325,GO:0097599,GO:0005576,GO:0000272,GO:0009814,GO:0006351,GO:0016798,GO:0044238,GO:0016798,GO:0044238,GO:0016798,GO:0044238,GO:0016798,GO:0044238,GO:0097599,GO:0044238,GO:0015926,GO:0044238,GO:0016798,GO:0044238,GO:0016798,GO:0044238,GO:0016798,GO:0044238,GO:0016798,GO:0031224,GO:…
Pn-miR166d	Pn3.1899	3.5	2.5	#N/A	-	-
Pn-miR166d	Pn2.1165	2.5	1.2	XP_010247499.1	-	-
Pn-miR166d	Pn2.1564	3	1.8	XP_010264677.1	-	-
Pn-miR166d	Pn8.2937	#N/A	1.8	XP_010247499.1	K09338	GO:0003676,GO:0006351,GO:0043231,GO:0003676,GO:0006351,GO:0043231,GO:0003676,GO:0043231,GO:0003676,GO:0043231,GO:0003676,GO:0043231,GO:0003676,GO:0043231,GO:0003676,GO:0043231,GO:0003676,GO:0043231,GO:0003676,GO:0031224,GO:0043231,GO:0003676,GO:0043231,GO:0003676,GO:0043231,GO:0003676,GO:0043231,GO:0009943,GO:0009799,GO:0010087,GO:0043231,GO:0009933,GO:0048869,GO:0000975,GO:0003676,GO:0043231,GO:…
Pn-miR166d	Pn2.1689	3	1.8	XP_010264677.1	-	-
Pn-miR166d	Pn9.1206	#N/A	1.8	XP_010264677.1	K09338	GO:0003676,GO:0043231,GO:0003676,GO:0006351,GO:0043231,GO:0003676,GO:0043231,GO:0003676,GO:0043231,GO:0009943,GO:0009799,GO:0010087,GO:0043231,GO:0009933,GO:0048869,GO:0000975,GO:0003676,GO:0043231,GO:0009943,GO:0009799,GO:0010087,GO:0043231,GO:0009933,GO:0048869,GO:0000975,GO:0009943,GO:0009799,GO:0010087,GO:0043231,GO:0009933,GO:0048869,GO:0000975,GO:0009943,GO:0009799,GO:0010087,GO:0043231,GO:…
Pn-miR166d	Pn2.1215	3.5	1.8	XP_010247499.1	-	-
Pn-miR166d	Pn8.2639	#N/A	1.8	XP_010264677.1	K09338	GO:0003676,GO:0043231,GO:0003676,GO:0006351,GO:0043231,GO:0003676,GO:0043231,GO:0003676,GO:0043231,GO:0009943,GO:0009799,GO:0010087,GO:0043231,GO:0009933,GO:0048869,GO:0000975,GO:0003676,GO:0043231,GO:0009943,GO:0009799,GO:0010087,GO:0043231,GO:0009933,GO:0048869,GO:0000975,GO:0009943,GO:0009799,GO:0010087,GO:0043231,GO:0009933,GO:0048869,GO:0000975,GO:0009943,GO:0009799,GO:0010087,GO:0043231,GO:…
Pn-miR166e-3p	Pn20.388	4	2	XP_008238666.1	-	-
Pn-miR166e-3p	Pn3.1899	3.5	2.5	#N/A	-	-
Pn-miR166e-3p	Pn10.1528	3.5	2.2	#N/A	-	-
Pn-miR166e-3p	Pn12.1451	#N/A	2.5	XP_010261102.1	K15920	GO:0016798,GO:0044238,GO:0016798,GO:0044238,GO:0016798,GO:0044238,GO:0044238,GO:0004553,GO:0043231,GO:0030312,GO:0006325,GO:0097599,GO:0005576,GO:0000272,GO:0009814,GO:0006351,GO:0016798,GO:0044238,GO:0016798,GO:0044238,GO:0016798,GO:0044238,GO:0016798,GO:0044238,GO:0097599,GO:0044238,GO:0015926,GO:0044238,GO:0016798,GO:0044238,GO:0016798,GO:0044238,GO:0016798,GO:0044238,GO:0016798,GO:0031224,GO:…
Pn-miR166e-3p	Pn9.1206	#N/A	1.8	XP_010264677.1	K09338	GO:0003676,GO:0043231,GO:0003676,GO:0006351,GO:0043231,GO:0003676,GO:0043231,GO:0003676,GO:0043231,GO:0009943,GO:0009799,GO:0010087,GO:0043231,GO:0009933,GO:0048869,GO:0000975,GO:0003676,GO:0043231,GO:0009943,GO:0009799,GO:0010087,GO:0043231,GO:0009933,GO:0048869,GO:0000975,GO:0009943,GO:0009799,GO:0010087,GO:0043231,GO:0009933,GO:0048869,GO:0000975,GO:0009943,GO:0009799,GO:0010087,GO:0043231,GO:…
Pn-miR166e-3p	Pn2.1564	3	1.8	XP_010264677.1	-	-
Pn-miR166e-3p	Pn8.2937	#N/A	1.8	XP_010247499.1	K09338	GO:0003676,GO:0006351,GO:0043231,GO:0003676,GO:0006351,GO:0043231,GO:0003676,GO:0043231,GO:0003676,GO:0043231,GO:0003676,GO:0043231,GO:0003676,GO:0043231,GO:0003676,GO:0043231,GO:0003676,GO:0043231,GO:0003676,GO:0031224,GO:0043231,GO:0003676,GO:0043231,GO:0003676,GO:0043231,GO:0003676,GO:0043231,GO:0009943,GO:0009799,GO:0010087,GO:0043231,GO:0009933,GO:0048869,GO:0000975,GO:0003676,GO:0043231,GO:…
Pn-miR166e-3p	Pn2.1215	3.5	1.8	XP_010247499.1	-	-
Pn-miR166e-3p	Pn2.1165	2.5	1.2	XP_010247499.1	-	-
Pn-miR166e-3p	Pn2.1689	3	1.8	XP_010264677.1	-	-
Pn-miR166e-3p	Pn8.2639	#N/A	1.8	XP_010264677.1	K09338	GO:0003676,GO:0043231,GO:0003676,GO:0006351,GO:0043231,GO:0003676,GO:0043231,GO:0003676,GO:0043231,GO:0009943,GO:0009799,GO:0010087,GO:0043231,GO:0009933,GO:0048869,GO:0000975,GO:0003676,GO:0043231,GO:0009943,GO:0009799,GO:0010087,GO:0043231,GO:0009933,GO:0048869,GO:0000975,GO:0009943,GO:0009799,GO:0010087,GO:0043231,GO:0009933,GO:0048869,GO:0000975,GO:0009943,GO:0009799,GO:0010087,GO:0043231,GO:…
Pn-miR166e-5p	Pn9.355	#N/A	2.5	#N/A	K16282	-
Pn-miR166e-5p	Pn18.176	#N/A	2.5	XP_010276674.1	-	GO:0005737,
Pn-miR166e-5p	Pn16.922	3	2	XP_010263774.1	-	-
Pn-miR166e-5p	Pn9.356	#N/A	2.5	OMO88123.1	K01904	GO:0032550,GO:0003824,GO:0006631,GO:0043231,GO:0035337,GO:0010584,GO:0015645,GO:0031224,GO:0003824,GO:0006631,GO:0043231,GO:0035337,GO:0010584,GO:0015645,GO:0031224,GO:0016405,GO:0006631,GO:0043231,GO:0031224,GO:0035337,GO:0010584,GO:0015645,GO:0006631,GO:0043231,GO:0035337,GO:0010584,GO:0015645,GO:0006631,GO:0043231,GO:0035337,GO:0010584,GO:0015645,GO:0003824,GO:0031224,GO:0015645,GO:0010584,GO:…
Pn-miR166e-5p	Pn18.191	#N/A	2.5	XP_018825484.1	-	GO:0007154,GO:0008047,GO:0043087,GO:0043087,GO:0007154,GO:0008047,GO:0043087,GO:0007154,GO:0008047,GO:0043087,GO:0007154,GO:0008047,GO:0043087,GO:0007154,GO:0008047,GO:0043087,GO:0007154,GO:0008047,GO:0043087,GO:0007154,GO:0008047,GO:0043087,GO:0007154,GO:0008047,GO:0043087,GO:0007154,GO:0008047,GO:0043087,GO:0007154,GO:0008047,GO:0043087,GO:0007154,GO:0008047,GO:0043087,GO:0007154,GO:0008047,GO:…
Pn-miR166e-5p	Pn3.2244	#N/A	2	CBI27460.3	K12824	-
Pn-miR166e-5p	Pn11.1981	1	1	#N/A	-	-
Pn-miR166e-5p	Pn11.1868	1	1	#N/A	-	-
Pn-miR166f	Pn10.1528	3.5	2.2	#N/A	-	-
Pn-miR166f	Pn12.1451	#N/A	2.5	XP_010261102.1	K15920	GO:0016798,GO:0044238,GO:0016798,GO:0044238,GO:0016798,GO:0044238,GO:0044238,GO:0004553,GO:0043231,GO:0030312,GO:0006325,GO:0097599,GO:0005576,GO:0000272,GO:0009814,GO:0006351,GO:0016798,GO:0044238,GO:0016798,GO:0044238,GO:0016798,GO:0044238,GO:0016798,GO:0044238,GO:0097599,GO:0044238,GO:0015926,GO:0044238,GO:0016798,GO:0044238,GO:0016798,GO:0044238,GO:0016798,GO:0044238,GO:0016798,GO:0031224,GO:…
Pn-miR166f	Pn3.1899	3.5	2.5	#N/A	-	-
Pn-miR166f	Pn20.388	4	2	XP_008238666.1	-	-
Pn-miR166f	Pn8.2639	#N/A	1.8	XP_010264677.1	K09338	GO:0003676,GO:0043231,GO:0003676,GO:0006351,GO:0043231,GO:0003676,GO:0043231,GO:0003676,GO:0043231,GO:0009943,GO:0009799,GO:0010087,GO:0043231,GO:0009933,GO:0048869,GO:0000975,GO:0003676,GO:0043231,GO:0009943,GO:0009799,GO:0010087,GO:0043231,GO:0009933,GO:0048869,GO:0000975,GO:0009943,GO:0009799,GO:0010087,GO:0043231,GO:0009933,GO:0048869,GO:0000975,GO:0009943,GO:0009799,GO:0010087,GO:0043231,GO:…
Pn-miR166f	Pn8.2937	#N/A	1.8	XP_010247499.1	K09338	GO:0003676,GO:0006351,GO:0043231,GO:0003676,GO:0006351,GO:0043231,GO:0003676,GO:0043231,GO:0003676,GO:0043231,GO:0003676,GO:0043231,GO:0003676,GO:0043231,GO:0003676,GO:0043231,GO:0003676,GO:0043231,GO:0003676,GO:0031224,GO:0043231,GO:0003676,GO:0043231,GO:0003676,GO:0043231,GO:0003676,GO:0043231,GO:0009943,GO:0009799,GO:0010087,GO:0043231,GO:0009933,GO:0048869,GO:0000975,GO:0003676,GO:0043231,GO:…
Pn-miR166f	Pn2.1165	2.5	1.2	XP_010247499.1	-	-
Pn-miR166f	Pn2.1689	3	1.8	XP_010264677.1	-	-
Pn-miR166f	Pn2.1215	3.5	1.8	XP_010247499.1	-	-
Pn-miR166f	Pn2.1564	3	1.8	XP_010264677.1	-	-
Pn-miR166f	Pn9.1206	#N/A	1.8	XP_010264677.1	K09338	GO:0003676,GO:0043231,GO:0003676,GO:0006351,GO:0043231,GO:0003676,GO:0043231,GO:0003676,GO:0043231,GO:0009943,GO:0009799,GO:0010087,GO:0043231,GO:0009933,GO:0048869,GO:0000975,GO:0003676,GO:0043231,GO:0009943,GO:0009799,GO:0010087,GO:0043231,GO:0009933,GO:0048869,GO:0000975,GO:0009943,GO:0009799,GO:0010087,GO:0043231,GO:0009933,GO:0048869,GO:0000975,GO:0009943,GO:0009799,GO:0010087,GO:0043231,GO:…
Pn-miR166g	Pn20.388	4	2	XP_008238666.1	-	-
Pn-miR166g	Pn3.1899	3.5	2.5	#N/A	-	-
Pn-miR166g	Pn10.1528	3.5	2.2	#N/A	-	-
Pn-miR166g	Pn12.1451	#N/A	2.5	XP_010261102.1	K15920	GO:0016798,GO:0044238,GO:0016798,GO:0044238,GO:0016798,GO:0044238,GO:0044238,GO:0004553,GO:0043231,GO:0030312,GO:0006325,GO:0097599,GO:0005576,GO:0000272,GO:0009814,GO:0006351,GO:0016798,GO:0044238,GO:0016798,GO:0044238,GO:0016798,GO:0044238,GO:0016798,GO:0044238,GO:0097599,GO:0044238,GO:0015926,GO:0044238,GO:0016798,GO:0044238,GO:0016798,GO:0044238,GO:0016798,GO:0044238,GO:0016798,GO:0031224,GO:…
Pn-miR166g	Pn8.2639	#N/A	1.8	XP_010264677.1	K09338	GO:0003676,GO:0043231,GO:0003676,GO:0006351,GO:0043231,GO:0003676,GO:0043231,GO:0003676,GO:0043231,GO:0009943,GO:0009799,GO:0010087,GO:0043231,GO:0009933,GO:0048869,GO:0000975,GO:0003676,GO:0043231,GO:0009943,GO:0009799,GO:0010087,GO:0043231,GO:0009933,GO:0048869,GO:0000975,GO:0009943,GO:0009799,GO:0010087,GO:0043231,GO:0009933,GO:0048869,GO:0000975,GO:0009943,GO:0009799,GO:0010087,GO:0043231,GO:…
Pn-miR166g	Pn2.1564	#N/A	1.8	XP_010264677.1	-	-
Pn-miR166g	Pn2.1215	3.5	1.8	XP_010247499.1	-	-
Pn-miR166g	Pn2.1689	3	1.8	XP_010264677.1	-	-
Pn-miR166g	Pn2.1165	2.5	1.2	XP_010247499.1	-	-
Pn-miR166g	Pn8.2937	#N/A	1.8	XP_010247499.1	K09338	GO:0003676,GO:0006351,GO:0043231,GO:0003676,GO:0006351,GO:0043231,GO:0003676,GO:0043231,GO:0003676,GO:0043231,GO:0003676,GO:0043231,GO:0003676,GO:0043231,GO:0003676,GO:0043231,GO:0003676,GO:0043231,GO:0003676,GO:0031224,GO:0043231,GO:0003676,GO:0043231,GO:0003676,GO:0043231,GO:0003676,GO:0043231,GO:0009943,GO:0009799,GO:0010087,GO:0043231,GO:0009933,GO:0048869,GO:0000975,GO:0003676,GO:0043231,GO:…
Pn-miR166g	Pn9.1206	#N/A	1.8	XP_010264677.1	K09338	GO:0003676,GO:0043231,GO:0003676,GO:0006351,GO:0043231,GO:0003676,GO:0043231,GO:0003676,GO:0043231,GO:0009943,GO:0009799,GO:0010087,GO:0043231,GO:0009933,GO:0048869,GO:0000975,GO:0003676,GO:0043231,GO:0009943,GO:0009799,GO:0010087,GO:0043231,GO:0009933,GO:0048869,GO:0000975,GO:0009943,GO:0009799,GO:0010087,GO:0043231,GO:0009933,GO:0048869,GO:0000975,GO:0009943,GO:0009799,GO:0010087,GO:0043231,GO:…
Pn-miR167a-5p	Pn7.1893	#N/A	2.2	XP_010248927.1	K19044	-
Pn-miR167a-5p	Pn4.2874	#N/A	2.2	XP_010248927.1	K13118	-
Pn-miR167a-5p	Pn14.95	4	#N/A	#N/A	-	-
Pn-miR167a-5p	Pn36.3	4	#N/A	#N/A	-	-
Pn-miR167b	Pn4.2874	#N/A	2.2	XP_010248927.1	K13118	-
Pn-miR167b	Pn7.1893	#N/A	2.2	XP_010248927.1	K19044	-
Pn-miR167b	Pn14.95	4	#N/A	#N/A	-	-
Pn-miR167b	Pn36.3	4	#N/A	#N/A	-	-
Pn-miR167c-5p	Pn5.2594	#N/A	2.5	XP_019052387.1	K02349	GO:0043231,GO:0090304,GO:0006259,GO:0048856,GO:0034645,GO:0097159,GO:0044767,GO:0016740,GO:1901363,GO:0006259,GO:0034645,GO:0006259,GO:0044699,GO:0006259,GO:0048856,GO:0034645,GO:0097159,GO:0044767,GO:1901363,GO:0006259,GO:0044699,GO:0006260,GO:0003676,GO:0043231,GO:0043231,GO:0006259,GO:0044699,GO:0006259,GO:0034645,GO:1901363,GO:0097159,GO:0006259,GO:0034645,
Pn-miR167c-5p	Pn24.391	3	1.5	XP_010250613.1	-	-
Pn-miR167c-5p	Pn16.165	3	1.5	XP_010250595.1	-	-
Pn-miR167c-5p	Pn6.1986	3.5	1.8	OAY25196.1	-	-
Pn-miR167c-5p	Pn16.244	3	1.5	XP_010250595.1	-	-
Pn-miR167c-5p	Pn8.630	3.5	1.8	EOY27584.1	-	-
Pn-miR167c-5p	Pn6.2053	3.5	1.8	OAY25196.1	-	-
Pn-miR167c-5p	Pn1.24	3	1.5	XP_002266678.2	-	-
Pn-miR167c-5p	Pn4.535	4	#N/A	XP_017245115.1	-	-
Pn-miR167c-5p	Pn11.329	3.5	#N/A	XP_008367545.1	-	-
Pn-miR167c-5p	Pn11.437	3.5	#N/A	XP_002280557.1	-	-
Pn-miR167d	Pn7.1893	#N/A	2.5	XP_010248927.1	K19044	-
Pn-miR167d	Pn4.2874	#N/A	2.5	XP_010248927.1	K13118	-
Pn-miR168a-3p	Pn8.2131	#N/A	0	#N/A	-	-
Pn-miR168a-3p	Pn18.975	4	#N/A	CAN68509.1	-	-
Pn-miR168a-3p	Pn3.4226	4	#N/A	ADL36655.1	-	-
Pn-miR168a-5p	Pn2.2224	3.5	2	KDP32986.1	-	-
Pn-miR168a-5p	Pn40.11	4	2.5	XP_010251472.1	K19525	-
Pn-miR168a-5p	Pn1.35	3	2	AFV15377.1	-	-
Pn-miR168a-5p	Pn1.37	3	2	AFV15377.1	-	-
Pn-miR168a-5p	Pn4.716	4	2.5	XP_010270729.1	-	-
Pn-miR168a-5p	Pn8.2131	#N/A	0	#N/A	-	-
Pn-miR168b-3p	Pn17.523	#N/A	2.5	KCW80746.1	K03168	GO:0043229,GO:0016853,GO:0016853,GO:0016853,GO:0016853,GO:0016853,GO:0016853,GO:0016853,GO:0016853,GO:0016853,GO:0016853,GO:0016853,GO:0016853,GO:0016853,
Pn-miR168b-3p	Pn8.2131	#N/A	1	#N/A	-	-
Pn-miR168b-5p	Pn40.11	#N/A	2.5	XP_010251472.1	K19525	-
Pn-miR168b-5p	Pn1.35	3	2	AFV15377.1	-	-
Pn-miR168b-5p	Pn2.2224	3.5	2	KDP32986.1	-	-
Pn-miR168b-5p	Pn1.37	3	2	AFV15377.1	-	-
Pn-miR168b-5p	Pn4.716	4	2.5	XP_010270729.1	-	-
Pn-miR168b-5p	Pn8.2131	#N/A	0	#N/A	-	-
Pn-miR169a-3p	Pn33.311	4	2.5	#N/A	-	-
Pn-miR169a-3p	Pn1.2888	#N/A	2.5	EAZ24727.1	K01176	GO:0044262,GO:0016787,GO:0003824,GO:0016787,GO:0016787,GO:0005737,GO:0016787,GO:0003824,GO:0003824,GO:0003824,GO:0016787,GO:0008152,GO:0003824,
Pn-miR169a-3p	Pn14.325	4	2	XP_008798128.1	-	-
Pn-miR169a-3p	Pn3.2579	4	2.2	XP_002275000.1	K01051	GO:0005737,GO:0005737,GO:0016787,GO:0071555,GO:0016788,GO:0016787,GO:0016787,GO:0016787,GO:0016787,GO:0016787,GO:0016787,GO:0016787,GO:0016787,GO:0016787,GO:0016787,
Pn-miR169a-3p	Pn1.3592	4	2.2	XP_002275000.1	K01051	GO:0005737,GO:0016787,GO:0005737,GO:0016787,GO:0016787,GO:0016787,GO:0016787,GO:0016788,GO:0016020,GO:0016787,GO:0016787,GO:0016787,GO:0016787,GO:0016788,GO:0005618,GO:0016787,GO:0016787,GO:0016787,GO:0016787,GO:0016787,GO:0016787,GO:0044238,GO:0003747,GO:0016788,GO:0043170,GO:0016043,GO:0044464,
Pn-miR169a-3p	Pn11.2448	#N/A	2.2	#N/A	-	-
Pn-miR169a-3p	Pn4.681	#N/A	2.2	XP_006663435.1	K04733	GO:0036094,GO:0004672,GO:0044237,GO:1901363,GO:0016020,GO:0097159,GO:0006796,GO:0016301,GO:0006464,GO:0032550,GO:0016020,GO:0006796,GO:0006464,GO:0004672,GO:0032550,GO:0016301,GO:0016020,GO:0016020,GO:0016020,GO:0016020,GO:0016310,GO:0004672,GO:0016020,GO:0016301,GO:0016301,GO:0006464,GO:0032550,
Pn-miR169a-3p	Pn2.859	#N/A	2.5	XP_010652868.1	K10761	GO:0005488,
Pn-miR169a-3p	Pn4.2600	#N/A	1.8	XP_017701878.1	K01183	GO:0016787,GO:0016787,GO:0016787,GO:0016787,GO:0016787,GO:0016787,GO:0016787,GO:0016787,GO:0016787,GO:0016787,GO:0005737,GO:0016787,
Pn-miR169a-3p	Pn6.2498	3	1.8	XP_010258082.1	-	-
Pn-miR169a-3p	Pn5.1085	4	#N/A	XP_010910102.1	-	-
Pn-miR169a-5p	Pn26.186	#N/A	2.2	JAT40125.1	K15292	GO:0008104,GO:0006887,GO:0016192,GO:0006887,GO:0006887,GO:0006887,GO:0006887,GO:0006887,GO:0006887,GO:0006887,GO:0006887,GO:0006887,GO:0006887,GO:0005737,GO:0006887,GO:0043231,GO:0044425,GO:0015031,GO:0006887,GO:0006887,GO:0006887,GO:0006887,GO:0006887,GO:0006887,GO:0006887,GO:0016192,GO:0006887,
Pn-miR169a-5p	Pn21.931	2.5	2.5	CAA81057.1	K17193	GO:0016757,GO:0016757,GO:0016740,GO:0016740,GO:0016740,GO:0016757,GO:0016740,GO:0016740,GO:0016740,GO:0016740,GO:0016740,GO:0016740,
Pn-miR169a-5p	Pn4.422	4	2.5	ABY40731.1	-	-
Pn-miR169a-5p	Pn15.2569	#N/A	2.5	JAT40125.1	K15292	GO:0008104,GO:0006887,GO:0016192,GO:0006887,GO:0006887,GO:0006887,GO:0006887,GO:0006887,GO:0006887,GO:0005737,GO:0044425,GO:0043231,GO:0006887,GO:0006887,GO:0006887,GO:0006887,GO:0005737,GO:0006887,GO:0043231,GO:0044425,GO:0015031,GO:0006887,GO:0006887,GO:0006887,GO:0006887,GO:0006887,GO:0006887,GO:0006887,GO:0006887,GO:0006887,GO:0006887,GO:0006887,
Pn-miR169a-5p	Pn4.417	4	2.5	ABY40731.1	-	-
Pn-miR169a-5p	Pn19.1438	4	#N/A	CBI26469.3	-	-
Pn-miR169a-5p	Pn17.1486	3.5	#N/A	#N/A	-	-
Pn-miR169b-5p	Pn13.1434	#N/A	2.5	XP_010940016.1	K04498	GO:0043231,GO:0003676,GO:0006351,GO:0009648,GO:0009292,GO:0016491,GO:0061733,GO:0043543,GO:0046685,GO:0090567,GO:0044424,GO:0006366,GO:0043231,GO:0061733,GO:0043543,GO:0090567,GO:0009987,
Pn-miR169b-5p	Pn21.931	2.5	2.5	CAA81057.1	K17193	GO:0016757,GO:0016757,GO:0016740,GO:0016740,GO:0016740,GO:0016757,GO:0016740,GO:0016740,GO:0016740,GO:0016740,GO:0016740,GO:0016740,
Pn-miR169b-5p	Pn13.970	#N/A	2.5	XP_010940016.1	K04498	GO:0043231,GO:0003676,GO:0006351,GO:0009648,GO:0009292,GO:0016491,GO:0061733,GO:0043543,GO:0046685,GO:0090567,GO:0044424,GO:0006366,GO:0043231,GO:0061733,GO:0043543,GO:0090567,GO:0009987,
Pn-miR169b-5p	Pn15.2569	#N/A	2.2	JAT40125.1	K15292	GO:0008104,GO:0006887,GO:0016192,GO:0006887,GO:0006887,GO:0006887,GO:0006887,GO:0006887,GO:0006887,GO:0005737,GO:0044425,GO:0043231,GO:0006887,GO:0006887,GO:0006887,GO:0006887,GO:0005737,GO:0006887,GO:0043231,GO:0044425,GO:0015031,GO:0006887,GO:0006887,GO:0006887,GO:0006887,GO:0006887,GO:0006887,GO:0006887,GO:0006887,GO:0006887,GO:0006887,GO:0006887,
Pn-miR169b-5p	Pn26.186	#N/A	2.5	JAT40125.1	K15292	GO:0008104,GO:0006887,GO:0016192,GO:0006887,GO:0006887,GO:0006887,GO:0006887,GO:0006887,GO:0006887,GO:0006887,GO:0006887,GO:0006887,GO:0006887,GO:0005737,GO:0006887,GO:0043231,GO:0044425,GO:0015031,GO:0006887,GO:0006887,GO:0006887,GO:0006887,GO:0006887,GO:0006887,GO:0006887,GO:0016192,GO:0006887,
Pn-miR169b-5p	Pn29.276	4	#N/A	XP_010275929.1	-	-
Pn-miR169b-5p	Pn29.381	4	#N/A	XP_010275929.1	-	-
Pn-miR169b-5p	Pn21.254	4	#N/A	#N/A	-	-
Pn-miR169b-5p	Pn29.302	4	#N/A	ERM99161.1	-	-
Pn-miR169b-5p	Pn29.290	4	#N/A	XP_010275928.1	-	-
Pn-miR169b-5p	Pn17.1486	4	#N/A	#N/A	-	-
Pn-miR169b-5p	Pn13.29	4	#N/A	OMO54444.1	-	-
Pn-miR169c	Pn15.2569	#N/A	2.2	JAT40125.1	K15292	GO:0008104,GO:0006887,GO:0016192,GO:0006887,GO:0006887,GO:0006887,GO:0006887,GO:0006887,GO:0006887,GO:0005737,GO:0044425,GO:0043231,GO:0006887,GO:0006887,GO:0006887,GO:0006887,GO:0005737,GO:0006887,GO:0043231,GO:0044425,GO:0015031,GO:0006887,GO:0006887,GO:0006887,GO:0006887,GO:0006887,GO:0006887,GO:0006887,GO:0006887,GO:0006887,GO:0006887,GO:0006887,
Pn-miR169c	Pn21.931	2.5	2.5	CAA81057.1	K17193	GO:0016757,GO:0016757,GO:0016740,GO:0016740,GO:0016740,GO:0016757,GO:0016740,GO:0016740,GO:0016740,GO:0016740,GO:0016740,GO:0016740,
Pn-miR169c	Pn13.1434	#N/A	2.5	XP_010940016.1	K04498	GO:0043231,GO:0003676,GO:0006351,GO:0009648,GO:0009292,GO:0016491,GO:0061733,GO:0043543,GO:0046685,GO:0090567,GO:0044424,GO:0006366,GO:0043231,GO:0061733,GO:0043543,GO:0090567,GO:0009987,
Pn-miR169c	Pn13.970	#N/A	2.5	XP_010940016.1	K04498	GO:0043231,GO:0003676,GO:0006351,GO:0009648,GO:0009292,GO:0016491,GO:0061733,GO:0043543,GO:0046685,GO:0090567,GO:0044424,GO:0006366,GO:0043231,GO:0061733,GO:0043543,GO:0090567,GO:0009987,
Pn-miR169c	Pn26.186	#N/A	2.5	JAT40125.1	K15292	GO:0008104,GO:0006887,GO:0016192,GO:0006887,GO:0006887,GO:0006887,GO:0006887,GO:0006887,GO:0006887,GO:0006887,GO:0006887,GO:0006887,GO:0006887,GO:0005737,GO:0006887,GO:0043231,GO:0044425,GO:0015031,GO:0006887,GO:0006887,GO:0006887,GO:0006887,GO:0006887,GO:0006887,GO:0006887,GO:0016192,GO:0006887,
Pn-miR169c	Pn17.1486	4	#N/A	#N/A	-	-
Pn-miR169c	Pn29.276	4	#N/A	XP_010275929.1	-	-
Pn-miR169c	Pn29.381	4	#N/A	XP_010275929.1	-	-
Pn-miR169c	Pn13.29	4	#N/A	OMO54444.1	-	-
Pn-miR169c	Pn29.302	4	#N/A	ERM99161.1	-	-
Pn-miR169g-5p	Pn6.3177	#N/A	2.2	XP_010256286.1	K14638	GO:0031224,GO:0051234,GO:0031224,GO:0051234,GO:0031224,GO:0051234,GO:0031224,GO:0051234,GO:0031224,GO:0051234,GO:0031224,GO:0051234,GO:0031224,GO:0051234,GO:0031224,GO:0051234,GO:0031224,GO:0051234,GO:0031224,GO:0051234,GO:0031224,GO:0051234,GO:0031224,GO:0051234,GO:0031224,GO:0051234,GO:0031224,GO:0051234,GO:0031224,GO:0051234,GO:0031224,GO:0051234,GO:0031224,GO:0051234,GO:0031224,GO:0051234,GO:…
Pn-miR169g-5p	Pn21.931	2.5	2.5	CAA81057.1	K17193	GO:0016757,GO:0016757,GO:0016740,GO:0016740,GO:0016740,GO:0016757,GO:0016740,GO:0016740,GO:0016740,GO:0016740,GO:0016740,GO:0016740,
Pn-miR169g-5p	Pn21.254	4	#N/A	#N/A	-	-
Pn-miR169g-5p	Pn5.1347	3.5	#N/A	ERN11143.1	-	-
Pn-miR169k	Pn21.928	3.5	2	EXB44194.1	-	-
Pn-miR169k	Pn21.922	3.5	2	OIT34023.1	K17193	GO:0016757,GO:0016740,GO:0016757,GO:0016740,GO:0016740,GO:0016740,GO:0016740,GO:0016740,GO:0016740,
Pn-miR169k	Pn21.925	3.5	2	XP_009587143.1	-	-
Pn-miR169k	Pn21.931	#N/A	1.5	CAA81057.1	K17193	GO:0016757,GO:0016757,GO:0016740,GO:0016740,GO:0016740,GO:0016757,GO:0016740,GO:0016740,GO:0016740,GO:0016740,GO:0016740,GO:0016740,
Pn-miR169k	Pn1.2642	4	#N/A	XP_011078464.1	-	-
Pn-miR169k	Pn19.1438	4	#N/A	CBI26469.3	-	-
Pn-miR169k	Pn14.18	4	#N/A	XP_010257203.1	-	-
Pn-miR169k	Pn1.2840	4	#N/A	XP_011078464.1	-	-
Pn-miR169n	Pn21.922	#N/A	2	OIT34023.1	K17193	GO:0016757,GO:0016740,GO:0016757,GO:0016740,GO:0016740,GO:0016740,GO:0016740,GO:0016740,GO:0016740,
Pn-miR169n	Pn21.928	3.5	2	EXB44194.1	-	-
Pn-miR169n	Pn21.925	3.5	2	XP_009587143.1	-	-
Pn-miR169n	Pn21.931	#N/A	1.5	CAA81057.1	K17193	GO:0016757,GO:0016757,GO:0016740,GO:0016740,GO:0016740,GO:0016757,GO:0016740,GO:0016740,GO:0016740,GO:0016740,GO:0016740,GO:0016740,
Pn-miR169n	Pn14.18	4	#N/A	XP_010257203.1	-	-
Pn-miR169n	Pn19.1438	4	#N/A	CBI26469.3	-	-
Pn-miR169n	Pn1.2840	4	#N/A	XP_011078464.1	-	-
Pn-miR170-3p	Pn4.3439	#N/A	2.5	#N/A	-	-
Pn-miR170-3p	Pn28.89	4	2	EOY27503.1	-	-
Pn-miR170-3p	Pn4.3383	#N/A	2.5	#N/A	-	-
Pn-miR170-3p	Pn22.777	#N/A	2.5	XP_010255352.1	-	-
Pn-miR170-3p	Pn28.103	4	2	EOY27503.1	-	-
Pn-miR170-3p	Pn6.2322	3.5	2.5	XP_010277543.1	-	GO:0016020,GO:0016049,GO:0009725,GO:0043231,GO:0003006,GO:0016020,GO:0016020,GO:0016020,GO:0005737,GO:0016020,GO:0016020,
Pn-miR170-3p	Pn8.496	3.5	2.5	XP_010277543.1	-	GO:0016020,GO:0016020,GO:0016049,GO:0009725,GO:0043231,GO:0044699,GO:0016740,GO:0003006,GO:0016020,GO:0016020,GO:0016020,GO:0005737,GO:0016020,GO:0005737,GO:0016020,GO:0016020,GO:0016020,
Pn-miR170-3p	Pn22.532	#N/A	2.5	XP_010255352.1	-	-
Pn-miR170-3p	Pn13.744	1.5	1	XP_010258971.1	K14494	-
Pn-miR170-3p	Pn17.1188	1.5	1	XP_010258971.1	K14494	-
Pn-miR170-3p	Pn11.1158	1.5	1	XP_010661679.1	K14494	-
Pn-miR170-3p	Pn6.518	1.5	1	XP_019054166.1	K14494	-
Pn-miR170-3p	Pn1.1203	1.5	1	#N/A	-	-
Pn-miR170-3p	Pn8.2493	#N/A	1	XP_010258971.1	K14494	-
Pn-miR170-3p	Pn13.2049	3	#N/A	XP_010258971.1	-	-
Pn-miR170-5p	Pn4.1556	#N/A	2.5	XP_010656085.1	K07052	GO:0043231,
Pn-miR170-5p	Pn18.348	4	#N/A	XP_008240292.1	-	-
Pn-miR170-5p	Pn3.2387	3.5	#N/A	XP_020112623.1	-	-
Pn-miR171a-3p	Pn6.518	0	0	XP_019054166.1	K14494	-
Pn-miR171a-3p	Pn17.1188	0	0	XP_010258971.1	K14494	-
Pn-miR171a-3p	Pn13.744	0	0	XP_010258971.1	K14494	-
Pn-miR171a-3p	Pn13.2049	1.5	0	XP_010258971.1	-	-
Pn-miR171a-3p	Pn11.1158	0	0	XP_010661679.1	K14494	-
Pn-miR171a-3p	Pn8.2493	#N/A	0	XP_010258971.1	K14494	-
Pn-miR171a-3p	Pn1.1203	0	0	#N/A	-	-
Pn-miR171a-5p	Pn4.1556	#N/A	2.5	XP_010656085.1	K07052	GO:0043231,
Pn-miR171a-5p	Pn18.348	4	#N/A	XP_008240292.1	-	-
Pn-miR171a-5p	Pn3.2387	3.5	#N/A	XP_020112623.1	-	-
Pn-miR171b-3p	Pn6.2322	#N/A	2.5	XP_010277543.1	-	GO:0016020,GO:0016049,GO:0009725,GO:0043231,GO:0003006,GO:0016020,GO:0016020,GO:0016020,GO:0005737,GO:0016020,GO:0016020,
Pn-miR171b-3p	Pn18.1018	4	2	KRH64716.1	-	-
Pn-miR171b-3p	Pn8.496	#N/A	2.5	XP_010277543.1	-	GO:0016020,GO:0016020,GO:0016049,GO:0009725,GO:0043231,GO:0044699,GO:0016740,GO:0003006,GO:0016020,GO:0016020,GO:0016020,GO:0005737,GO:0016020,GO:0005737,GO:0016020,GO:0016020,GO:0016020,
Pn-miR171b-3p	Pn5.898	4	2	KRH64716.1	-	-
Pn-miR171b-3p	Pn11.1158	3	1.5	XP_010661679.1	K14494	-
Pn-miR171b-3p	Pn17.1188	3	1.5	XP_010258971.1	K14494	-
Pn-miR171b-3p	Pn1.1203	3	1.5	#N/A	-	-
Pn-miR171b-3p	Pn8.2493	#N/A	1.5	XP_010258971.1	K14494	-
Pn-miR171b-3p	Pn6.518	3	1.5	XP_019054166.1	K14494	-
Pn-miR171b-3p	Pn13.744	3	1.5	XP_010258971.1	K14494	-
Pn-miR171b-3p	Pn13.2049	0	1.5	XP_010258971.1	-	-
Pn-miR171c-3p	Pn5.898	4	2	KRH64716.1	-	-
Pn-miR171c-3p	Pn6.2322	#N/A	2.5	XP_010277543.1	-	GO:0016020,GO:0016049,GO:0009725,GO:0043231,GO:0003006,GO:0016020,GO:0016020,GO:0016020,GO:0005737,GO:0016020,GO:0016020,
Pn-miR171c-3p	Pn18.1018	4	2	KRH64716.1	-	-
Pn-miR171c-3p	Pn8.496	#N/A	2.5	XP_010277543.1	-	GO:0016020,GO:0016020,GO:0016049,GO:0009725,GO:0043231,GO:0044699,GO:0016740,GO:0003006,GO:0016020,GO:0016020,GO:0016020,GO:0005737,GO:0016020,GO:0005737,GO:0016020,GO:0016020,GO:0016020,
Pn-miR171c-3p	Pn8.2493	#N/A	1.5	XP_010258971.1	K14494	-
Pn-miR171c-3p	Pn17.1188	3	1.5	XP_010258971.1	K14494	-
Pn-miR171c-3p	Pn11.1158	#N/A	1.5	XP_010661679.1	K14494	-
Pn-miR171c-3p	Pn13.2049	3	1.5	XP_010258971.1	-	-
Pn-miR171c-3p	Pn1.1203	3	1.5	#N/A	-	-
Pn-miR171c-3p	Pn13.744	3	1.5	XP_010258971.1	K14494	-
Pn-miR171c-3p	Pn6.518	3	1.5	XP_019054166.1	K14494	-
Pn-miR172a	Pn24.581	#N/A	2.2	#N/A	-	-
Pn-miR172a	Pn1.1849	#N/A	2.5	XP_011084194.2	K11253	GO:0043231,GO:0005515,GO:0005515,GO:0005488,GO:0016020,GO:0005515,GO:0005515,GO:0005515,
Pn-miR172a	Pn36.33	4	2.5	XP_010263329.1	-	-
Pn-miR172a	Pn26.641	#N/A	2.5	XP_009420274.1	K16189	GO:0005515,GO:0005488,GO:0043231,
Pn-miR172a	Pn1.1837	#N/A	2.5	CBI17295.3	K11253	-
Pn-miR172a	Pn2.1838	2	1	XP_010260158.1	-	-
Pn-miR172a	Pn12.793	2	1	XP_010260156.1	-	-
Pn-miR172a	Pn9.1056	#N/A	1	KGN47323.1	K09284	GO:0009653,GO:0003006,GO:0006351,
Pn-miR172a	Pn2.962	3	1.2	CBI21387.3	-	-
Pn-miR172a	Pn8.2776	#N/A	1	XP_010252532.1	K14012	GO:0097159,GO:0046914,GO:0044260,GO:0044238,GO:0005488,GO:0036094,GO:0097159,GO:1901363,GO:0044260,GO:0044238,GO:0005488,GO:0036094,GO:0097159,GO:1901363,GO:0044260,GO:0044238,GO:0005488,GO:0036094,GO:0097159,GO:1901363,GO:0043231,GO:0043231,GO:0016787,GO:0036094,GO:0097159,GO:1901363,GO:0044260,GO:0044238,GO:0005488,GO:0036094,GO:0097159,GO:1901363,GO:0036094,GO:0097159,GO:1901363,GO:0036094,GO:…
Pn-miR172a	Pn10.1856	2	1	XP_010260156.1	-	-
Pn-miR172a	Pn56.17	4	1.8	ACO52508.1	-	-
Pn-miR172a	Pn7.1909	4	#N/A	XP_011081257.1	-	-
Pn-miR172a	Pn8.501	3	#N/A	#N/A	-	-
Pn-miR172a	Pn14.1556	4	#N/A	XP_010657662.1	-	-
Pn-miR172a	Pn2.2474	#N/A	#N/A	CBI17295.3	-	-
Pn-miR172a	Pn13.1416	4	#N/A	XP_016185930.1	-	-
Pn-miR172a	Pn47.5	4	#N/A	XP_011003937.1	-	-
Pn-miR172a	Pn14.1562	4	#N/A	KZV43450.1	-	-
Pn-miR172a	Pn7.1945	4	#N/A	XP_011081257.1	-	-
Pn-miR172a	Pn2.845	3.5	#N/A	CBI21387.3	-	-
Pn-miR172b-3p	Pn24.581	#N/A	2.2	#N/A	-	-
Pn-miR172b-3p	Pn1.1849	#N/A	2.5	XP_011084194.2	K11253	GO:0043231,GO:0005515,GO:0005515,GO:0005488,GO:0016020,GO:0005515,GO:0005515,GO:0005515,
Pn-miR172b-3p	Pn26.641	#N/A	2.5	XP_009420274.1	K16189	GO:0005515,GO:0005488,GO:0043231,
Pn-miR172b-3p	Pn2.2474	4	2.5	CBI17295.3	-	-
Pn-miR172b-3p	Pn1.1837	#N/A	2.5	CBI17295.3	K11253	-
Pn-miR172b-3p	Pn36.33	4	2.5	XP_010263329.1	-	-
Pn-miR172b-3p	Pn2.845	3	1.2	CBI21387.3	-	-
Pn-miR172b-3p	Pn8.2776	#N/A	1	XP_010252532.1	K14012	GO:0097159,GO:0046914,GO:0044260,GO:0044238,GO:0005488,GO:0036094,GO:0097159,GO:1901363,GO:0044260,GO:0044238,GO:0005488,GO:0036094,GO:0097159,GO:1901363,GO:0044260,GO:0044238,GO:0005488,GO:0036094,GO:0097159,GO:1901363,GO:0043231,GO:0043231,GO:0016787,GO:0036094,GO:0097159,GO:1901363,GO:0044260,GO:0044238,GO:0005488,GO:0036094,GO:0097159,GO:1901363,GO:0036094,GO:0097159,GO:1901363,GO:0036094,GO:…
Pn-miR172b-3p	Pn9.1056	#N/A	1	KGN47323.1	K09284	GO:0009653,GO:0003006,GO:0006351,
Pn-miR172b-3p	Pn2.962	3	1.2	CBI21387.3	-	-
Pn-miR172b-3p	Pn12.793	2	1	XP_010260156.1	-	-
Pn-miR172b-3p	Pn56.17	4	1.8	ACO52508.1	-	-
Pn-miR172b-3p	Pn14.1562	4	#N/A	KZV43450.1	-	-
Pn-miR172b-3p	Pn13.1416	#N/A	#N/A	XP_016185930.1	-	-
Pn-miR172b-3p	Pn7.1945	4	#N/A	XP_011081257.1	-	-
Pn-miR172b-3p	Pn8.501	3	#N/A	#N/A	-	-
Pn-miR172b-3p	Pn2.1838	2.5	#N/A	XP_010260158.1	-	-
Pn-miR172c	Pn36.33	#N/A	2.5	XP_010263329.1	-	-
Pn-miR172c	Pn1.2657	#N/A	2.5	XP_010269270.1	K01803	GO:0006950,GO:0006950,GO:0051707,
Pn-miR172c	Pn26.641	#N/A	2.2	XP_009420274.1	K16189	GO:0005515,GO:0005488,GO:0043231,
Pn-miR172c	Pn24.581	#N/A	2.5	#N/A	-	-
Pn-miR172c	Pn8.501	4	2.5	#N/A	-	-
Pn-miR172c	Pn13.1416	4	2.5	XP_016185930.1	-	-
Pn-miR172c	Pn14.1229	4	2.5	EPS65223.1	-	-
Pn-miR172c	Pn11.971	#N/A	2.5	XP_016448403.1	K11254	GO:0043231,GO:0003676,GO:0000785,GO:0046983,GO:0034728,GO:0006351,GO:0000785,GO:0003676,GO:0046983,GO:0034728,GO:0043231,GO:0003676,GO:0031981,GO:0009536,GO:0044437,GO:0000785,GO:0005911,GO:0046983,GO:0034728,GO:0016020,GO:0000785,GO:0003676,GO:0046983,GO:0034728,GO:0043231,GO:0000785,GO:0003676,GO:0046983,GO:0034728,GO:0043231,GO:0000785,GO:0003676,GO:0046983,GO:0034728,GO:0043231,GO:0003676,GO:…
Pn-miR172c	Pn11.149	#N/A	2.5	OAE23687.1	K11254	GO:0000785,GO:0003676,GO:0046983,GO:0034728,GO:0043231,GO:0000785,GO:0003676,GO:0046983,GO:0034728,GO:0043231,GO:0003676,GO:0031981,GO:0009536,GO:0044437,GO:0000785,GO:0005911,GO:0046983,GO:0034728,GO:0016020,GO:0000785,GO:0003676,GO:0046983,GO:0034728,GO:0043231,GO:0000785,GO:0003676,GO:0046983,GO:0034728,GO:0043231,GO:0000785,GO:0003676,GO:0046983,GO:0034728,GO:0043231,GO:0000785,GO:0003676,GO:…
Pn-miR172c	Pn11.1540	#N/A	2.5	XP_016185930.1	K03097	GO:0006796,GO:0006464,GO:0004672,GO:0032550,GO:0006464,GO:0004672,GO:0032550,GO:0006464,GO:0004672,GO:0032550,GO:0006464,GO:0004672,GO:0032550,GO:0006796,GO:0006464,GO:0004672,GO:0032550,GO:0006464,GO:0004672,GO:0032550,GO:0005737,GO:0006464,GO:0004672,GO:0032550,GO:0005737,GO:0006464,GO:0004672,GO:0032550,GO:0005737,GO:0006796,GO:0006464,GO:0004672,GO:0032550,GO:0005737,GO:0006464,GO:0004672,GO:…
Pn-miR172c	Pn2.845	3	1	CBI21387.3	-	-
Pn-miR172c	Pn56.17	3	1.5	ACO52508.1	-	-
Pn-miR172c	Pn2.962	2	1	CBI21387.3	-	-
Pn-miR172c	Pn10.1856	1	0.5	XP_010260156.1	-	-
Pn-miR172c	Pn12.793	1	0.5	XP_010260156.1	-	-
Pn-miR172c	Pn9.1056	#N/A	0.5	KGN47323.1	K09284	GO:0009653,GO:0003006,GO:0006351,
Pn-miR172c	Pn2.1838	2	0.5	XP_010260158.1	-	-
Pn-miR172c	Pn8.2776	#N/A	0.5	XP_010252532.1	K14012	GO:0097159,GO:0046914,GO:0044260,GO:0044238,GO:0005488,GO:0036094,GO:0097159,GO:1901363,GO:0044260,GO:0044238,GO:0005488,GO:0036094,GO:0097159,GO:1901363,GO:0044260,GO:0044238,GO:0005488,GO:0036094,GO:0097159,GO:1901363,GO:0043231,GO:0043231,GO:0016787,GO:0036094,GO:0097159,GO:1901363,GO:0044260,GO:0044238,GO:0005488,GO:0036094,GO:0097159,GO:1901363,GO:0036094,GO:0097159,GO:1901363,GO:0036094,GO:…
Pn-miR172c	Pn14.1230	4	#N/A	EPS65223.1	-	-
Pn-miR172c	Pn4.3252	4	#N/A	XP_002268782.2	-	-
Pn-miR172c	Pn4.3279	4	#N/A	XP_010272353.1	-	-
Pn-miR172c	Pn4.3327	4	#N/A	XP_010260315.1	-	-
Pn-miR172c	Pn3.1035	4	#N/A	XP_010259662.1	-	-
Pn-miR172d-3p	Pn8.501	4	2.5	#N/A	-	-
Pn-miR172d-3p	Pn24.581	#N/A	2.5	#N/A	-	-
Pn-miR172d-3p	Pn1.2657	#N/A	2.5	XP_010269270.1	K01803	GO:0006950,GO:0006950,GO:0051707,
Pn-miR172d-3p	Pn36.33	#N/A	2.5	XP_010263329.1	-	-
Pn-miR172d-3p	Pn11.971	#N/A	2.5	XP_016448403.1	K11254	GO:0043231,GO:0003676,GO:0000785,GO:0046983,GO:0034728,GO:0006351,GO:0000785,GO:0003676,GO:0046983,GO:0034728,GO:0043231,GO:0003676,GO:0031981,GO:0009536,GO:0044437,GO:0000785,GO:0005911,GO:0046983,GO:0034728,GO:0016020,GO:0000785,GO:0003676,GO:0046983,GO:0034728,GO:0043231,GO:0000785,GO:0003676,GO:0046983,GO:0034728,GO:0043231,GO:0000785,GO:0003676,GO:0046983,GO:0034728,GO:0043231,GO:0003676,GO:…
Pn-miR172d-3p	Pn14.1229	4	2.5	EPS65223.1	-	-
Pn-miR172d-3p	Pn26.641	#N/A	2.2	XP_009420274.1	K16189	GO:0005515,GO:0005488,GO:0043231,
Pn-miR172d-3p	Pn14.1230	4	2.5	EPS65223.1	-	-
Pn-miR172d-3p	Pn11.1540	#N/A	2.5	XP_016185930.1	K03097	GO:0006796,GO:0006464,GO:0004672,GO:0032550,GO:0006464,GO:0004672,GO:0032550,GO:0006464,GO:0004672,GO:0032550,GO:0006464,GO:0004672,GO:0032550,GO:0006796,GO:0006464,GO:0004672,GO:0032550,GO:0006464,GO:0004672,GO:0032550,GO:0005737,GO:0006464,GO:0004672,GO:0032550,GO:0005737,GO:0006464,GO:0004672,GO:0032550,GO:0005737,GO:0006796,GO:0006464,GO:0004672,GO:0032550,GO:0005737,GO:0006464,GO:0004672,GO:…
Pn-miR172d-3p	Pn11.149	#N/A	2.5	OAE23687.1	K11254	GO:0000785,GO:0003676,GO:0046983,GO:0034728,GO:0043231,GO:0000785,GO:0003676,GO:0046983,GO:0034728,GO:0043231,GO:0003676,GO:0031981,GO:0009536,GO:0044437,GO:0000785,GO:0005911,GO:0046983,GO:0034728,GO:0016020,GO:0000785,GO:0003676,GO:0046983,GO:0034728,GO:0043231,GO:0000785,GO:0003676,GO:0046983,GO:0034728,GO:0043231,GO:0000785,GO:0003676,GO:0046983,GO:0034728,GO:0043231,GO:0000785,GO:0003676,GO:…
Pn-miR172d-3p	Pn56.17	3	1.5	ACO52508.1	-	-
Pn-miR172d-3p	Pn2.962	3.5	1	CBI21387.3	-	-
Pn-miR172d-3p	Pn2.845	2	1	CBI21387.3	-	-
Pn-miR172d-3p	Pn2.1838	1	0.5	XP_010260158.1	-	-
Pn-miR172d-3p	Pn8.2776	#N/A	0.5	XP_010252532.1	K14012	GO:0097159,GO:0046914,GO:0044260,GO:0044238,GO:0005488,GO:0036094,GO:0097159,GO:1901363,GO:0044260,GO:0044238,GO:0005488,GO:0036094,GO:0097159,GO:1901363,GO:0044260,GO:0044238,GO:0005488,GO:0036094,GO:0097159,GO:1901363,GO:0043231,GO:0043231,GO:0016787,GO:0036094,GO:0097159,GO:1901363,GO:0044260,GO:0044238,GO:0005488,GO:0036094,GO:0097159,GO:1901363,GO:0036094,GO:0097159,GO:1901363,GO:0036094,GO:…
Pn-miR172d-3p	Pn12.793	1	0.5	XP_010260156.1	-	-
Pn-miR172d-3p	Pn10.1856	1	0.5	XP_010260156.1	-	-
Pn-miR172d-3p	Pn9.1056	#N/A	0.5	KGN47323.1	K09284	GO:0009653,GO:0003006,GO:0006351,
Pn-miR172d-3p	Pn3.1035	4	#N/A	XP_010259662.1	-	-
Pn-miR172d-3p	Pn4.3327	4	#N/A	XP_010260315.1	-	-
Pn-miR172d-3p	Pn4.3252	4	#N/A	XP_002268782.2	-	-
Pn-miR172d-3p	Pn1.506	4	#N/A	#N/A	-	-
Pn-miR172d-3p	Pn4.3279	4	#N/A	XP_010272353.1	-	-
Pn-miR172e-3p	Pn2.1474	#N/A	2.5	CBI25518.3	-	GO:0043231,
Pn-miR172e-3p	Pn24.581	#N/A	2.2	#N/A	-	-
Pn-miR172e-3p	Pn19.1066	4	2.5	XP_010266717.1	-	-
Pn-miR172e-3p	Pn12.793	2.5	1.2	XP_010260156.1	-	-
Pn-miR172e-3p	Pn10.1856	2.5	1.2	XP_010260156.1	-	-
Pn-miR172e-3p	Pn9.1056	#N/A	1.2	KGN47323.1	K09284	GO:0009653,GO:0003006,GO:0006351,
Pn-miR172e-3p	Pn2.962	#N/A	1.5	CBI21387.3	-	-
Pn-miR172e-3p	Pn56.17	3	1.2	ACO52508.1	-	-
Pn-miR172e-3p	Pn2.1838	1	1.2	XP_010260158.1	-	-
Pn-miR172e-3p	Pn8.2776	#N/A	1.2	XP_010252532.1	K14012	GO:0097159,GO:0046914,GO:0044260,GO:0044238,GO:0005488,GO:0036094,GO:0097159,GO:1901363,GO:0044260,GO:0044238,GO:0005488,GO:0036094,GO:0097159,GO:1901363,GO:0044260,GO:0044238,GO:0005488,GO:0036094,GO:0097159,GO:1901363,GO:0043231,GO:0043231,GO:0016787,GO:0036094,GO:0097159,GO:1901363,GO:0044260,GO:0044238,GO:0005488,GO:0036094,GO:0097159,GO:1901363,GO:0036094,GO:0097159,GO:1901363,GO:0036094,GO:…
Pn-miR172e-3p	Pn2.845	2	1.5	CBI21387.3	-	-
Pn-miR172e-3p	Pn47.5	4	#N/A	XP_011003937.1	-	-
Pn-miR319a	Pn3.3004	4	2	XP_015876153.1	K09422	GO:0009987,GO:0044699,GO:0016020,
Pn-miR319a	Pn15.1483	4	2	XP_010276128.1	-	-
Pn-miR319a	Pn6.114	#N/A	2.5	XP_012842863.1	-	-
Pn-miR319a	Pn10.1126	3	1.5	OAY53310.1	-	-
Pn-miR319a	Pn32.234	4	#N/A	XP_010251854.1	-	-
Pn-miR319a	Pn4.26	4	#N/A	XP_010266742.1	-	-
Pn-miR319a	Pn41.146	4	#N/A	XP_008802597.1	-	-
Pn-miR319b	Pn3.3004	#N/A	2	XP_015876153.1	K09422	GO:0009987,GO:0044699,GO:0016020,
Pn-miR319b	Pn15.1483	4	2	XP_010276128.1	-	-
Pn-miR319b	Pn6.114	#N/A	2.5	XP_012842863.1	-	-
Pn-miR319b	Pn10.1126	3	1.5	OAY53310.1	-	-
Pn-miR319b	Pn4.26	#N/A	#N/A	XP_010266742.1	-	-
Pn-miR319b	Pn32.234	#N/A	#N/A	XP_010251854.1	-	-
Pn-miR319b	Pn41.146	4	#N/A	XP_008802597.1	-	-
Pn-miR319c	Pn3.3004	#N/A	2	XP_015876153.1	K09422	GO:0009987,GO:0044699,GO:0016020,
Pn-miR319c	Pn32.234	4	2	XP_010251854.1	-	-
Pn-miR319c	Pn4.26	4	2	XP_010266742.1	-	-
Pn-miR319c	Pn10.1126	4	1.5	OAY53310.1	-	-
Pn-miR319c	Pn4.983	4	#N/A	#N/A	-	-
Pn-miR319c	Pn15.1483	4	#N/A	XP_010276128.1	-	-
Pn-miR390a-3p	Pn23.93	3.5	2	#N/A	-	-
Pn-miR390a-3p	Pn23.17	3.5	2	#N/A	-	-
Pn-miR390a-3p	Pn1.987	#N/A	2.5	XP_010273898.1	K13447	GO:0012501,GO:0006952,GO:0010118,GO:0009620,GO:0048878,GO:0009755,GO:0042743,GO:0002252,GO:0050664,GO:0005886,GO:0016491,GO:0016491,GO:0016491,GO:0016491,GO:0016491,GO:0016491,GO:0016491,GO:0016491,GO:0006950,GO:0016491,GO:0016491,GO:0016491,GO:0016491,GO:0016491,GO:0016491,GO:0016491,GO:0016491,GO:0016491,
Pn-miR390a-5p	Pn11.923	3.5	2.5	XP_010268505.1	-	-
Pn-miR390a-5p	Pn11.202	3.5	2.5	XP_010268505.1	-	-
Pn-miR390a-5p	Pn5.2126	3.5	2.2	XP_010250008.1	-	-
Pn-miR390a-5p	Pn5.2048	#N/A	2.5	XP_011048044.1	K17422	GO:0005737,GO:0016020,GO:0031224,GO:0016301,GO:0006464,GO:0032550,GO:0016020,GO:0031224,GO:0016301,GO:0006464,GO:0032550,GO:0031224,GO:0016301,GO:0006464,GO:0032550,GO:0031224,GO:0016301,GO:0006464,GO:0032550,GO:0031224,GO:0006796,GO:0016301,GO:0006464,GO:0032550,GO:0031224,GO:0006796,GO:0016301,GO:0006464,GO:0032550,GO:0031224,GO:0016301,GO:0006464,GO:0032550,GO:0031224,GO:0016301,GO:0006464,GO:…
Pn-miR390a-5p	Pn6.3037	3.5	2.2	XP_018504815.1	-	-
Pn-miR390a-5p	Pn3.923	3.5	2	EOY26168.1	-	-
Pn-miR390a-5p	Pn6.2892	3.5	2.2	KEH41002.1	-	-
Pn-miR390a-5p	Pn6.2897	4	2.5	ONI16691.1	-	-
Pn-miR390a-5p	Pn6.2896	3	2	XP_008227225.1	-	-
Pn-miR390a-5p	Pn10.1439	#N/A	2.5	XP_008797259.1	K17500	GO:0003824,GO:0004721,GO:0006464,GO:0004721,GO:0006464,GO:0004721,GO:0006464,GO:0004721,GO:0006464,GO:0004721,GO:0006464,GO:0004721,GO:0006464,GO:0004721,GO:0006464,GO:0004721,GO:0005737,GO:0006464,GO:0004721,GO:0006464,GO:0004721,GO:0006464,GO:0005737,GO:0006796,GO:0043231,GO:0003824,GO:0004721,GO:0006464,GO:0004721,GO:0006464,GO:0004721,GO:0006464,GO:0004721,GO:0006464,GO:0004721,GO:0006464,GO:…
Pn-miR390a-5p	Pn13.297	4	2.5	KDP35942.1	-	-
Pn-miR390a-5p	Pn6.2889	3.5	2.2	ONI16691.1	-	-
Pn-miR390a-5p	Pn13.500	4	2.5	KDP35942.1	-	-
Pn-miR390a-5p	Pn6.1472	#N/A	2.5	XP_010245613.1	K07203	GO:0032550,GO:0005515,GO:0003006,GO:0004672,GO:0006796,GO:0044424,GO:0009790,GO:0006464,GO:0006914,GO:0098781,GO:0016049,GO:0001067,GO:0006364,GO:0005488,GO:0016740,GO:0006796,GO:0006464,GO:0004672,GO:0032550,GO:1901363,GO:0016301,GO:0005515,GO:0006351,GO:0006796,GO:0044424,GO:0071840,GO:0034660,GO:0009790,GO:0097159,GO:0006796,GO:0006464,GO:0004672,GO:0032550,GO:0006796,GO:0006464,GO:0004672,GO:…
Pn-miR390a-5p	Pn19.1130	4	2.5	XP_010940921.1	-	-
Pn-miR390a-5p	Pn6.3064	2.5	1.8	XP_016489032.1	-	-
Pn-miR390a-5p	Pn9.158	#N/A	1.5	XP_018839542.1	-	-
Pn-miR390a-5p	Pn2.478	4	#N/A	EXC03886.1	-	-
Pn-miR390a-5p	Pn8.1471	4	#N/A	XP_010263666.1	-	-
Pn-miR390a-5p	Pn31.234	4	#N/A	KVI10535.1	-	-
Pn-miR390b-3p	Pn23.93	3	2	#N/A	-	-
Pn-miR390b-3p	Pn17.403	#N/A	2.5	CBI24172.3	K04422	GO:0006464,GO:0004672,GO:0032550,GO:0006464,GO:0004672,GO:0032550,GO:0005737,GO:0016310,GO:0004672,
Pn-miR390b-3p	Pn23.17	3	2	#N/A	-	-
Pn-miR390b-3p	Pn2.772	4	#N/A	XP_010933903.1	-	-
Pn-miR390b-3p	Pn21.247	4	#N/A	XP_016692456.1	-	-
Pn-miR390b-3p	Pn20.1156	4	#N/A	XP_011043190.1	-	-
Pn-miR390b-5p	Pn6.3037	3.5	2.2	XP_018504815.1	-	-
Pn-miR390b-5p	Pn6.2889	3.5	2.2	ONI16691.1	-	-
Pn-miR390b-5p	Pn19.1130	4	2.5	XP_010940921.1	-	-
Pn-miR390b-5p	Pn11.202	3.5	2.5	XP_010268505.1	-	-
Pn-miR390b-5p	Pn6.1472	#N/A	2.5	XP_010245613.1	K07203	GO:0032550,GO:0005515,GO:0003006,GO:0004672,GO:0006796,GO:0044424,GO:0009790,GO:0006464,GO:0006914,GO:0098781,GO:0016049,GO:0001067,GO:0006364,GO:0005488,GO:0016740,GO:0006796,GO:0006464,GO:0004672,GO:0032550,GO:1901363,GO:0016301,GO:0005515,GO:0006351,GO:0006796,GO:0044424,GO:0071840,GO:0034660,GO:0009790,GO:0097159,GO:0006796,GO:0006464,GO:0004672,GO:0032550,GO:0006796,GO:0006464,GO:0004672,GO:…
Pn-miR390b-5p	Pn13.500	#N/A	2.5	KDP35942.1	-	-
Pn-miR390b-5p	Pn6.2897	4	2.5	ONI16691.1	-	-
Pn-miR390b-5p	Pn6.2896	3	2	XP_008227225.1	-	-
Pn-miR390b-5p	Pn6.2892	3.5	2.2	KEH41002.1	-	-
Pn-miR390b-5p	Pn3.923	3.5	2	EOY26168.1	-	-
Pn-miR390b-5p	Pn5.2048	#N/A	2.5	XP_011048044.1	K17422	GO:0005737,GO:0016020,GO:0031224,GO:0016301,GO:0006464,GO:0032550,GO:0016020,GO:0031224,GO:0016301,GO:0006464,GO:0032550,GO:0031224,GO:0016301,GO:0006464,GO:0032550,GO:0031224,GO:0016301,GO:0006464,GO:0032550,GO:0031224,GO:0006796,GO:0016301,GO:0006464,GO:0032550,GO:0031224,GO:0006796,GO:0016301,GO:0006464,GO:0032550,GO:0031224,GO:0016301,GO:0006464,GO:0032550,GO:0031224,GO:0016301,GO:0006464,GO:…
Pn-miR390b-5p	Pn5.2126	#N/A	2.2	XP_010250008.1	-	-
Pn-miR390b-5p	Pn13.297	4	2.5	KDP35942.1	-	-
Pn-miR390b-5p	Pn6.3064	2.5	1.8	XP_016489032.1	-	-
Pn-miR390b-5p	Pn9.158	#N/A	1.5	XP_018839542.1	-	-
Pn-miR390b-5p	Pn8.1471	4	#N/A	XP_010263666.1	-	-
Pn-miR390b-5p	Pn11.923	3.5	#N/A	XP_010268505.1	-	-
Pn-miR393a-5p	Pn16.2205	2	1	XP_009604230.1	-	-
Pn-miR393a-5p	Pn24.970	2	1	XP_010249158.1	-	-
Pn-miR393a-5p	Pn22.771	0	0	#N/A	-	-
Pn-miR393a-5p	Pn22.520	0	0	#N/A	-	-
Pn-miR393a-5p	Pn22.514	0	0	#N/A	-	-
Pn-miR393a-5p	Pn22.524	0	0	#N/A	-	-
Pn-miR393a-5p	Pn22.548	4	#N/A	XP_010255312.1	-	-
Pn-miR393a-5p	Pn37.25	2.5	#N/A	XP_010241246.1	-	-
Pn-miR393a-5p	Pn3.1651	2.5	#N/A	ARO72097.1	-	-
Pn-miR393a-5p	Pn4.1784	2.5	#N/A	XP_002269127.1	-	-
Pn-miR393a-5p	Pn1.2465	2.5	#N/A	ARO72097.1	-	-
Pn-miR393b-5p	Pn16.2205	2	1	XP_009604230.1	-	-
Pn-miR393b-5p	Pn24.970	2	1	XP_010249158.1	-	-
Pn-miR393b-5p	Pn22.514	0	0	#N/A	-	-
Pn-miR393b-5p	Pn22.771	0	0	#N/A	-	-
Pn-miR393b-5p	Pn22.520	0	0	#N/A	-	-
Pn-miR393b-5p	Pn22.524	0	0	#N/A	-	-
Pn-miR393b-5p	Pn22.548	4	#N/A	XP_010255312.1	-	-
Pn-miR393b-5p	Pn1.2465	2.5	#N/A	ARO72097.1	-	-
Pn-miR393b-5p	Pn4.1784	2.5	#N/A	XP_002269127.1	-	-
Pn-miR393b-5p	Pn37.25	2.5	#N/A	XP_010241246.1	-	-
Pn-miR394a	Pn1.2477	#N/A	2.5	XP_010929591.1	-	GO:0016020,GO:0016020,GO:0016020,
Pn-miR394a	Pn23.305	#N/A	2.5	XP_010257255.1	-	-
Pn-miR394a	Pn6.2964	#N/A	2.5	XP_015576287.1	-	GO:0016070,GO:0003824,GO:0051536,GO:0016070,GO:0003824,GO:0003824,GO:0051536,GO:0043170,GO:0051536,GO:0016070,GO:0003824,GO:0003824,GO:0051536,GO:0043170,GO:0003824,GO:0051536,GO:0043170,GO:0003824,GO:0051536,GO:0043170,GO:0003824,GO:0051536,GO:0043170,GO:0016491,GO:0051536,GO:0043170,GO:0003824,GO:0051536,GO:0043170,GO:0003824,GO:0051536,GO:0043170,GO:0003824,GO:0051536,GO:0043170,GO:0051536,GO:…
Pn-miR394a	Pn6.2976	#N/A	2.5	XP_015576287.1	-	GO:0016070,GO:0003824,GO:0003824,GO:0051536,GO:0043170,GO:0003824,GO:0051536,GO:0043170,GO:0003824,GO:0051536,GO:0043170,GO:0003824,GO:0051536,GO:0043170,GO:0003824,GO:0051536,GO:0043170,GO:0003824,GO:0051536,GO:0043170,GO:0003824,GO:0051536,GO:0043170,GO:0003824,GO:0051536,GO:0043170,GO:0003824,GO:0051536,GO:0043170,GO:0016070,GO:0043231,GO:0051540,GO:0003824,
Pn-miR394a	Pn26.147	#N/A	2.5	XP_010267407.1	K14411	-
Pn-miR394a	Pn22.631	#N/A	2.5	#N/A	-	-
Pn-miR394a	Pn3.1637	4	2	XP_010929591.1	-	-
Pn-miR394a	Pn23.342	#N/A	2.5	XP_010257255.1	-	-
Pn-miR394a	Pn14.362	3	2.5	XP_007011582.2	K14816	-
Pn-miR394a	Pn14.383	#N/A	2.5	XP_007011582.2	K14816	-
Pn-miR394a	Pn3.2202	#N/A	2.5	EEF33741.1	-	-
Pn-miR394a	Pn6.2957	#N/A	2.5	XP_015576287.1	-	GO:0016070,GO:0003824,GO:0003824,GO:0051536,GO:0043170,GO:0003824,GO:0051536,GO:0043170,GO:0003824,GO:0051536,GO:0043170,GO:0003824,GO:0051536,GO:0043170,GO:0003824,GO:0051536,GO:0043170,GO:0003824,GO:0051536,GO:0043170,GO:0003824,GO:0051536,GO:0043170,GO:0003824,GO:0051536,GO:0043170,GO:0003824,GO:0051536,GO:0043170,GO:0003824,GO:0051536,GO:0043170,GO:0003824,GO:0051536,GO:0043170,GO:0003824,GO:…
Pn-miR394a	Pn7.292	#N/A	2.5	#N/A	-	-
Pn-miR394a	Pn3.1625	1	1	ONI29961.1	-	GO:0032446,GO:0009965,GO:0010051,GO:0009734,GO:0032446,GO:0009965,GO:0009734,GO:0032446,GO:0009965,GO:0010051,GO:0009734,GO:0032446,GO:0044238,GO:0044260,GO:0044424,
Pn-miR394a	Pn2.160	3.5	1.8	#N/A	-	-
Pn-miR394a	Pn18.890	4	#N/A	#N/A	-	-
Pn-miR394a	Pn1.2495	1	#N/A	XP_015894328.1	-	-
Pn-miR394b-5p	Pn1.2477	#N/A	2.5	XP_010929591.1	-	GO:0016020,GO:0016020,GO:0016020,
Pn-miR394b-5p	Pn7.292	#N/A	2.5	#N/A	-	-
Pn-miR394b-5p	Pn26.147	#N/A	2.5	XP_010267407.1	K14411	-
Pn-miR394b-5p	Pn14.362	#N/A	2.5	XP_007011582.2	K14816	-
Pn-miR394b-5p	Pn22.631	#N/A	2.5	#N/A	-	-
Pn-miR394b-5p	Pn3.2202	#N/A	2.5	EEF33741.1	-	-
Pn-miR394b-5p	Pn6.2957	#N/A	2.5	XP_015576287.1	-	GO:0016070,GO:0003824,GO:0003824,GO:0051536,GO:0043170,GO:0003824,GO:0051536,GO:0043170,GO:0003824,GO:0051536,GO:0043170,GO:0003824,GO:0051536,GO:0043170,GO:0003824,GO:0051536,GO:0043170,GO:0003824,GO:0051536,GO:0043170,GO:0003824,GO:0051536,GO:0043170,GO:0003824,GO:0051536,GO:0043170,GO:0003824,GO:0051536,GO:0043170,GO:0003824,GO:0051536,GO:0043170,GO:0003824,GO:0051536,GO:0043170,GO:0003824,GO:…
Pn-miR394b-5p	Pn23.305	#N/A	2.5	XP_010257255.1	-	-
Pn-miR394b-5p	Pn6.2976	#N/A	2.5	XP_015576287.1	-	GO:0016070,GO:0003824,GO:0003824,GO:0051536,GO:0043170,GO:0003824,GO:0051536,GO:0043170,GO:0003824,GO:0051536,GO:0043170,GO:0003824,GO:0051536,GO:0043170,GO:0003824,GO:0051536,GO:0043170,GO:0003824,GO:0051536,GO:0043170,GO:0003824,GO:0051536,GO:0043170,GO:0003824,GO:0051536,GO:0043170,GO:0003824,GO:0051536,GO:0043170,GO:0016070,GO:0043231,GO:0051540,GO:0003824,
Pn-miR394b-5p	Pn6.2964	#N/A	2.5	XP_015576287.1	-	GO:0016070,GO:0003824,GO:0051536,GO:0016070,GO:0003824,GO:0003824,GO:0051536,GO:0043170,GO:0051536,GO:0016070,GO:0003824,GO:0003824,GO:0051536,GO:0043170,GO:0003824,GO:0051536,GO:0043170,GO:0003824,GO:0051536,GO:0043170,GO:0003824,GO:0051536,GO:0043170,GO:0016491,GO:0051536,GO:0043170,GO:0003824,GO:0051536,GO:0043170,GO:0003824,GO:0051536,GO:0043170,GO:0003824,GO:0051536,GO:0043170,GO:0051536,GO:…
Pn-miR394b-5p	Pn23.342	#N/A	2.5	XP_010257255.1	-	-
Pn-miR394b-5p	Pn3.1637	4	2	XP_010929591.1	-	-
Pn-miR394b-5p	Pn2.164	#N/A	2.2	#N/A	-	GO:0004175,GO:0000502,GO:0006508,GO:0004175,GO:0000502,GO:0006508,GO:0019941,GO:0016787,GO:0000502,GO:0008233,GO:0044424,GO:0008233,GO:0044424,GO:0004175,GO:0000502,GO:0006508,GO:0008233,GO:0044424,GO:0004175,GO:0000502,GO:0006508,GO:0008233,GO:0044424,GO:0008233,GO:0019941,GO:0000502,GO:0008233,GO:0044424,GO:0004175,GO:0000502,GO:0006508,GO:0008233,GO:0044424,GO:0004175,GO:0000502,GO:0006508,GO:…
Pn-miR394b-5p	Pn2.160	3.5	1.8	#N/A	-	-
Pn-miR394b-5p	Pn3.1625	1	1	ONI29961.1	-	GO:0032446,GO:0009965,GO:0010051,GO:0009734,GO:0032446,GO:0009965,GO:0009734,GO:0032446,GO:0009965,GO:0010051,GO:0009734,GO:0032446,GO:0044238,GO:0044260,GO:0044424,
Pn-miR394b-5p	Pn1.2495	1	1	XP_015894328.1	-	-
Pn-miR394b-5p	Pn18.890	4	#N/A	#N/A	-	-
Pn-miR395a	Pn4.1820	#N/A	2.5	XP_010271317.1	K08789	GO:0006796,GO:0006464,GO:0004672,GO:0032550,GO:0006796,GO:0006464,GO:0004672,GO:0032550,GO:0006796,GO:0016301,GO:0016301,GO:0006796,GO:0016301,GO:0032550,GO:0043231,GO:0003676,GO:0004672,GO:0006464,GO:0000785,GO:0006796,GO:0034728,GO:0006796,GO:0036094,GO:0004672,GO:1901363,GO:0097159,GO:0006796,GO:0036094,GO:0004672,GO:1901363,GO:0097159,GO:0006796,GO:0036094,GO:0006464,GO:0004672,GO:1901363,GO:…
Pn-miR395a	Pn16.609	#N/A	2.5	AFS65086.1	K15078	GO:0032550,
Pn-miR395a	Pn18.1182	4	2.5	XP_009387562.1	-	-
Pn-miR395a	Pn8.4	3.5	2	CAN67181.1	-	-
Pn-miR395a	Pn8.1618	#N/A	2	CAN67181.1	K13811	GO:0006790,GO:0004779,GO:0006790,GO:0004779,GO:0006790,GO:0004779,GO:0006790,GO:0004779,GO:0004779,GO:0006796,GO:0006790,GO:0006790,GO:0004779,GO:0004779,GO:0006796,GO:0006790,GO:0006790,GO:0004779,GO:0006790,GO:0004779,GO:0006790,GO:0004779,GO:0006790,GO:0004779,GO:0006790,GO:0004779,GO:0006790,GO:0004779,GO:0004779,GO:0006796,GO:0006790,GO:0006790,GO:0004779,GO:0006790,GO:0004779,GO:0004779,GO:…
Pn-miR395a	Pn3.1864	2	1.2	#N/A	-	-
Pn-miR395b	Pn7.1273	#N/A	2.5	XP_018811681.1	K01213	GO:0016798,GO:0008152,GO:0016798,GO:0008152,GO:0016798,GO:0008152,GO:0016798,GO:0008152,GO:0044238,GO:0004553,GO:0045229,GO:0016798,GO:0008152,GO:0044238,GO:0004553,GO:0045229,GO:0044238,GO:0004553,GO:0045229,GO:0044238,GO:0004553,GO:0045229,GO:0016798,GO:0008152,GO:0016020,GO:0016798,GO:0008152,GO:0016798,GO:0008152,GO:0044238,GO:0016787,GO:0004553,GO:0008152,GO:0016798,GO:0008152,GO:0044238,GO:…
Pn-miR395b	Pn16.538	#N/A	2.5	XP_006372598.1	K19613	-
Pn-miR395b	Pn8.829	3.5	2.2	XP_010274111.1	-	-
Pn-miR395b	Pn8.4	4	2.5	CAN67181.1	-	-
Pn-miR395b	Pn8.1618	#N/A	2.5	CAN67181.1	K13811	GO:0006790,GO:0004779,GO:0006790,GO:0004779,GO:0006790,GO:0004779,GO:0006790,GO:0004779,GO:0004779,GO:0006796,GO:0006790,GO:0006790,GO:0004779,GO:0004779,GO:0006796,GO:0006790,GO:0006790,GO:0004779,GO:0006790,GO:0004779,GO:0006790,GO:0004779,GO:0006790,GO:0004779,GO:0006790,GO:0004779,GO:0006790,GO:0004779,GO:0004779,GO:0006796,GO:0006790,GO:0006790,GO:0004779,GO:0006790,GO:0004779,GO:0004779,GO:…
Pn-miR395b	Pn16.509	#N/A	2.5	OAY22022.1	K15078	-
Pn-miR395b	Pn3.1864	2.5	1.8	#N/A	-	-
Pn-miR395c	Pn8.829	3.5	2.2	XP_010274111.1	-	-
Pn-miR395c	Pn16.538	#N/A	2.5	XP_006372598.1	K19613	-
Pn-miR395c	Pn7.1273	#N/A	2.5	XP_018811681.1	K01213	GO:0016798,GO:0008152,GO:0016798,GO:0008152,GO:0016798,GO:0008152,GO:0016798,GO:0008152,GO:0044238,GO:0004553,GO:0045229,GO:0016798,GO:0008152,GO:0044238,GO:0004553,GO:0045229,GO:0044238,GO:0004553,GO:0045229,GO:0044238,GO:0004553,GO:0045229,GO:0016798,GO:0008152,GO:0016020,GO:0016798,GO:0008152,GO:0016798,GO:0008152,GO:0044238,GO:0016787,GO:0004553,GO:0008152,GO:0016798,GO:0008152,GO:0044238,GO:…
Pn-miR395c	Pn16.509	#N/A	2.5	OAY22022.1	K15078	-
Pn-miR395c	Pn8.4	4	2.5	CAN67181.1	-	-
Pn-miR395c	Pn8.1618	#N/A	2.5	CAN67181.1	K13811	GO:0006790,GO:0004779,GO:0006790,GO:0004779,GO:0006790,GO:0004779,GO:0006790,GO:0004779,GO:0004779,GO:0006796,GO:0006790,GO:0006790,GO:0004779,GO:0004779,GO:0006796,GO:0006790,GO:0006790,GO:0004779,GO:0006790,GO:0004779,GO:0006790,GO:0004779,GO:0006790,GO:0004779,GO:0006790,GO:0004779,GO:0006790,GO:0004779,GO:0004779,GO:0006796,GO:0006790,GO:0006790,GO:0004779,GO:0006790,GO:0004779,GO:0004779,GO:…
Pn-miR395c	Pn3.1864	2.5	1.8	#N/A	-	-
Pn-miR395d	Pn8.4	3.5	2	CAN67181.1	-	-
Pn-miR395d	Pn18.1182	4	2.5	XP_009387562.1	-	-
Pn-miR395d	Pn16.609	#N/A	2.5	AFS65086.1	K15078	GO:0032550,
Pn-miR395d	Pn4.1820	#N/A	2.5	XP_010271317.1	K08789	GO:0006796,GO:0006464,GO:0004672,GO:0032550,GO:0006796,GO:0006464,GO:0004672,GO:0032550,GO:0006796,GO:0016301,GO:0016301,GO:0006796,GO:0016301,GO:0032550,GO:0043231,GO:0003676,GO:0004672,GO:0006464,GO:0000785,GO:0006796,GO:0034728,GO:0006796,GO:0036094,GO:0004672,GO:1901363,GO:0097159,GO:0006796,GO:0036094,GO:0004672,GO:1901363,GO:0097159,GO:0006796,GO:0036094,GO:0006464,GO:0004672,GO:1901363,GO:…
Pn-miR395d	Pn8.1618	#N/A	2	CAN67181.1	K13811	GO:0006790,GO:0004779,GO:0006790,GO:0004779,GO:0006790,GO:0004779,GO:0006790,GO:0004779,GO:0004779,GO:0006796,GO:0006790,GO:0006790,GO:0004779,GO:0004779,GO:0006796,GO:0006790,GO:0006790,GO:0004779,GO:0006790,GO:0004779,GO:0006790,GO:0004779,GO:0006790,GO:0004779,GO:0006790,GO:0004779,GO:0006790,GO:0004779,GO:0004779,GO:0006796,GO:0006790,GO:0006790,GO:0004779,GO:0006790,GO:0004779,GO:0004779,GO:…
Pn-miR395d	Pn3.1864	2	1.2	#N/A	-	-
Pn-miR395e	Pn18.1182	4	2.5	XP_009387562.1	-	-
Pn-miR395e	Pn8.4	3.5	2	CAN67181.1	-	-
Pn-miR395e	Pn4.1820	#N/A	2.5	XP_010271317.1	K08789	GO:0006796,GO:0006464,GO:0004672,GO:0032550,GO:0006796,GO:0006464,GO:0004672,GO:0032550,GO:0006796,GO:0016301,GO:0016301,GO:0006796,GO:0016301,GO:0032550,GO:0043231,GO:0003676,GO:0004672,GO:0006464,GO:0000785,GO:0006796,GO:0034728,GO:0006796,GO:0036094,GO:0004672,GO:1901363,GO:0097159,GO:0006796,GO:0036094,GO:0004672,GO:1901363,GO:0097159,GO:0006796,GO:0036094,GO:0006464,GO:0004672,GO:1901363,GO:…
Pn-miR395e	Pn16.609	#N/A	2.5	AFS65086.1	K15078	GO:0032550,
Pn-miR395e	Pn8.1618	#N/A	2	CAN67181.1	K13811	GO:0006790,GO:0004779,GO:0006790,GO:0004779,GO:0006790,GO:0004779,GO:0006790,GO:0004779,GO:0004779,GO:0006796,GO:0006790,GO:0006790,GO:0004779,GO:0004779,GO:0006796,GO:0006790,GO:0006790,GO:0004779,GO:0006790,GO:0004779,GO:0006790,GO:0004779,GO:0006790,GO:0004779,GO:0006790,GO:0004779,GO:0006790,GO:0004779,GO:0004779,GO:0006796,GO:0006790,GO:0006790,GO:0004779,GO:0006790,GO:0004779,GO:0004779,GO:…
Pn-miR395e	Pn3.1864	2	1.2	#N/A	-	-
Pn-miR395f	Pn16.509	#N/A	2.5	OAY22022.1	K15078	-
Pn-miR395f	Pn16.538	#N/A	2.5	XP_006372598.1	K19613	-
Pn-miR395f	Pn8.4	4	2.5	CAN67181.1	-	-
Pn-miR395f	Pn8.829	3.5	2.2	XP_010274111.1	-	-
Pn-miR395f	Pn8.1618	#N/A	2.5	CAN67181.1	K13811	GO:0006790,GO:0004779,GO:0006790,GO:0004779,GO:0006790,GO:0004779,GO:0006790,GO:0004779,GO:0004779,GO:0006796,GO:0006790,GO:0006790,GO:0004779,GO:0004779,GO:0006796,GO:0006790,GO:0006790,GO:0004779,GO:0006790,GO:0004779,GO:0006790,GO:0004779,GO:0006790,GO:0004779,GO:0006790,GO:0004779,GO:0006790,GO:0004779,GO:0004779,GO:0006796,GO:0006790,GO:0006790,GO:0004779,GO:0006790,GO:0004779,GO:0004779,GO:…
Pn-miR395f	Pn7.1273	#N/A	2.5	XP_018811681.1	K01213	GO:0016798,GO:0008152,GO:0016798,GO:0008152,GO:0016798,GO:0008152,GO:0016798,GO:0008152,GO:0044238,GO:0004553,GO:0045229,GO:0016798,GO:0008152,GO:0044238,GO:0004553,GO:0045229,GO:0044238,GO:0004553,GO:0045229,GO:0044238,GO:0004553,GO:0045229,GO:0016798,GO:0008152,GO:0016020,GO:0016798,GO:0008152,GO:0016798,GO:0008152,GO:0044238,GO:0016787,GO:0004553,GO:0008152,GO:0016798,GO:0008152,GO:0044238,GO:…
Pn-miR395f	Pn3.1864	2.5	1.8	#N/A	-	-
Pn-miR396a-3p	Pn2.145	3.5	2.5	AML79360.1	-	-
Pn-miR396a-3p	Pn15.2345	3.5	2.5	JAT44660.1	-	-
Pn-miR396a-3p	Pn2.101	3.5	2.5	AML79360.1	-	-
Pn-miR396a-3p	Pn3.2237	4	2	#N/A	-	-
Pn-miR396a-3p	Pn1.3092	3	1.5	#N/A	-	-
Pn-miR396a-3p	Pn11.804	3	1.5	ERN17980.1	-	-
Pn-miR396a-3p	Pn14.1445	0.5	0.2	XP_009392578.1	K11593	GO:0005488,GO:0005488,GO:0005488,GO:0005488,GO:0043231,
Pn-miR396a-3p	Pn1.2516	4	#N/A	GAV66503.1	-	-
Pn-miR396a-3p	Pn3.1607	4	#N/A	GAV66503.1	-	-
Pn-miR396a-5p	Pn1.1767	4	2	KCW84687.1	-	-
Pn-miR396a-5p	Pn16.665	#N/A	2	AAD01907.1	K00288	GO:0008152,GO:0003824,GO:0008152,GO:0003824,GO:0016646,GO:0006760,GO:0044710,GO:0008152,GO:0003824,GO:0016646,GO:0006760,GO:0044710,GO:0016646,GO:0006760,GO:0044710,GO:0016646,GO:0006760,GO:0044710,GO:0008152,GO:0003824,GO:0044237,GO:0044710,GO:0003824,GO:0016646,GO:0006760,GO:0044710,GO:0016646,GO:0006760,GO:0044710,GO:0016787,GO:0008152,GO:0008152,GO:0003824,GO:0008152,GO:0003824,GO:0008152,GO:…
Pn-miR396a-5p	Pn15.2368	#N/A	2.5	XP_004291986.1	K08869	GO:0006464,GO:0016020,GO:0032550,GO:0006464,GO:0032550,GO:0016301,GO:0006464,GO:0032550,GO:0031224,GO:0006796,GO:0016301,GO:0006464,GO:0032550,GO:0031224,GO:0016301,GO:0006464,GO:0032550,GO:0031224,GO:0006464,GO:0043231,GO:0032550,GO:0031224,GO:0016301,GO:0006464,GO:0032550,GO:0016301,GO:0006464,GO:0032550,GO:0016020,GO:0031224,GO:0031224,GO:0043231,
Pn-miR396a-5p	Pn2.2512	#N/A	2.5	XP_010250915.1	K16865	-
Pn-miR396a-5p	Pn7.1206	4	2.5	XP_017977634.1	-	-
Pn-miR396a-5p	Pn1.2406	#N/A	2.5	XP_010259947.1	-	GO:0009526,GO:0006972,GO:0043231,GO:0032550,
Pn-miR396a-5p	Pn24.734	#N/A	2.2	XP_008809888.1	K01633	GO:0009396,GO:0016832,GO:0009396,GO:0016829,GO:0009396,GO:0016832,GO:0009396,GO:0016829,GO:0009396,GO:0016832,GO:0009396,GO:0016832,GO:0009396,GO:0016832,GO:0009396,GO:0016832,GO:0009396,GO:0016832,GO:0009396,GO:0016832,GO:0009396,GO:0016832,GO:0009396,GO:0016832,GO:0006396,GO:0043231,GO:0010257,GO:0016832,GO:0009396,GO:0009396,GO:0043231,GO:0016832,GO:0009396,GO:0016832,GO:0009396,GO:0016832,GO:…
Pn-miR396a-5p	Pn16.1985	#N/A	2.2	OAY83071.1	K01633	GO:0009396,GO:0016832,GO:0009396,GO:0016829,GO:0009396,GO:0016829,GO:0006760,GO:0009396,GO:0016832,GO:0009396,GO:0016829,GO:0009396,GO:0016832,GO:0009396,GO:0016832,GO:0009396,GO:0016832,GO:0009396,GO:0016832,GO:0009396,GO:0016832,GO:0009396,GO:0016829,GO:0006396,GO:0043231,GO:0010257,GO:0016832,GO:0009396,GO:0009396,GO:0043231,GO:0016832,GO:0009396,GO:0016832,GO:0009396,GO:0016829,GO:0009396,GO:…
Pn-miR396a-5p	Pn8.2568	#N/A	2.2	XP_010260122.1	K13566	GO:0008152,GO:0016787,GO:0010038,GO:0043231,GO:0008152,GO:0016787,GO:0008152,GO:0016787,GO:0043231,GO:0008152,GO:0016787,GO:0008152,GO:0016787,GO:0043231,GO:0008152,GO:0016787,GO:0008152,GO:0016787,GO:0043231,GO:0008152,GO:0016787,GO:0043231,GO:0016740,GO:0008152,GO:0016787,GO:0008152,GO:0016787,GO:0008152,GO:0016787,GO:0043231,GO:0008152,GO:0016787,GO:0043231,GO:0008152,GO:0016787,GO:0043231,GO:…
Pn-miR396a-5p	Pn6.2386	4	2.5	CBI39726.3	-	-
Pn-miR396a-5p	Pn16.792	#N/A	2	AAD01907.1	K00288	GO:0016646,GO:0006760,GO:0044710,GO:0016646,GO:0006760,GO:0044710,GO:0016646,GO:0006760,GO:0044710,GO:0016646,GO:0006760,GO:0044710,GO:0016646,GO:0006760,GO:0044710,GO:0016646,GO:0006760,GO:0044710,GO:0016646,GO:0006760,GO:0044710,GO:0016646,GO:0006760,GO:0044710,GO:0016646,GO:0006760,GO:0044710,GO:0016646,GO:0006760,GO:0044710,GO:0016646,GO:0006760,GO:0044710,GO:0016646,GO:0006760,GO:0044710,GO:…
Pn-miR396a-5p	Pn2.2437	#N/A	2.5	OMO74854.1	K00451	GO:0005737,GO:0016702,GO:0006558,GO:0072329,GO:0006570,GO:0005737,GO:0016702,GO:0006558,GO:0072329,GO:0006570,GO:1901564,GO:0006082,GO:0009072,GO:0016702,GO:0006558,GO:0009072,GO:0016702,GO:0006558,GO:0005737,GO:0016702,GO:0006558,GO:0072329,GO:0006570,GO:0005737,GO:0016702,GO:0006558,GO:0072329,GO:0006570,GO:0005737,GO:0016702,GO:0006558,GO:0072329,GO:0006570,GO:0005737,GO:0016702,GO:0006558,GO:…
Pn-miR396a-5p	Pn16.145	4	2.5	OAY72241.1	K10706	-
Pn-miR396a-5p	Pn6.638	#N/A	2.2	XP_010260122.1	K13566	GO:0010038,GO:0043231,GO:0003824,
Pn-miR396a-5p	Pn2.2505	4	2.5	XP_010250915.1	K16865	GO:0003824,
Pn-miR396a-5p	Pn3.4849	4	2.5	XP_010269415.1	K14409	-
Pn-miR396a-5p	Pn5.3551	#N/A	2.5	XP_010663140.1	K04733	GO:0016772,GO:0044464,GO:0016301,GO:0044237,GO:0016020,GO:0036094,GO:0004672,GO:1901363,GO:0016020,GO:0097159,GO:0006468,GO:0004672,GO:0005515,GO:0010260,GO:0005737,GO:0016020,GO:0036094,GO:0016301,GO:1901363,GO:0016020,GO:0097159,GO:0005911,GO:0004672,GO:0006468,GO:0016020,GO:0000302,GO:0036094,GO:0004672,GO:1901363,GO:0016020,GO:0097159,
Pn-miR396a-5p	Pn16.1993	#N/A	2.2	OAY83071.1	K01633	GO:0009396,GO:0016832,GO:0009396,GO:0016829,GO:0009396,GO:0016829,GO:0009396,GO:0016829,GO:0009396,GO:0016832,GO:0009396,GO:0016829,GO:0009396,GO:0016832,GO:0009396,GO:0016832,GO:0009396,GO:0016832,GO:0009396,GO:0016832,GO:0009396,GO:0016832,GO:0009396,GO:0016829,GO:0006396,GO:0043231,GO:0010257,GO:0016832,GO:0009396,GO:0009396,GO:0043231,GO:0016832,GO:0006575,GO:0016832,GO:0009396,GO:0016829,GO:…
Pn-miR396a-5p	Pn30.1	3.5	1.8	#N/A	-	-
Pn-miR396a-5p	Pn11.804	2.5	1	ERN17980.1	-	-
Pn-miR396a-5p	Pn9.256	#N/A	1.8	#N/A	-	-
Pn-miR396a-5p	Pn1.3092	3	1.5	#N/A	-	-
Pn-miR396a-5p	Pn3.2237	3	1.5	#N/A	-	-
Pn-miR396a-5p	Pn14.1445	0	0	XP_009392578.1	K11593	GO:0005488,GO:0005488,GO:0005488,GO:0005488,GO:0043231,
Pn-miR396a-5p	Pn1.1799	3	#N/A	OAY57584.1	-	-
Pn-miR396a-5p	Pn26.351	4	#N/A	ESR63473.1	-	-
Pn-miR396a-5p	Pn2.2394	#N/A	#N/A	KCW84687.1	-	-
Pn-miR396a-5p	Pn5.2991	4	#N/A	XP_010262154.1	-	-
Pn-miR396a-5p	Pn4.1521	4	#N/A	KCW50010.1	-	-
Pn-miR396a-5p	Pn15.1049	4	#N/A	XP_010276023.1	-	-
Pn-miR396a-5p	Pn13.1194	4	#N/A	XP_010242154.1	-	-
Pn-miR396a-5p	Pn16.1434	4	#N/A	XP_008240382.1	-	-
Pn-miR396a-5p	Pn19.1126	4	#N/A	XP_010276023.1	-	-
Pn-miR396a-5p	Pn21.812	4	#N/A	KDP28490.1	-	-
Pn-miR396a-5p	Pn17.821	3	#N/A	XP_010255823.1	-	-
Pn-miR396a-5p	Pn28.295	3	#N/A	XP_010273921.1	-	-
Pn-miR396a-5p	Pn1.767	3	#N/A	XP_010255823.1	-	-
Pn-miR396a-5p	Pn1.474	3.5	#N/A	#N/A	-	-
Pn-miR396a-5p	Pn8.563	3.5	#N/A	XP_010273550.1	-	-
Pn-miR396a-5p	Pn13.1133	3	#N/A	XP_010255823.1	-	-
Pn-miR396a-5p	Pn11.1662	3	#N/A	XP_010255823.1	-	-
Pn-miR396a-5p	Pn1.1261	3.5	#N/A	ERN08255.1	-	-
Pn-miR396a-5p	Pn1.763	3	#N/A	XP_010940817.1	-	-
Pn-miR396a-5p	Pn38.96	3	#N/A	XP_010273921.1	-	-
Pn-miR396a-5p	Pn21.785	3.5	#N/A	KDP28490.1	-	-
Pn-miR396a-5p	Pn2.501	3.5	#N/A	XP_010273550.1	-	-
Pn-miR396a-5p	Pn1.888	3	#N/A	XP_010255823.1	-	-
Pn-miR396a-5p	Pn17.1734	3.5	#N/A	XP_009353083.1	-	-
Pn-miR396a-5p	Pn1.1173	3	#N/A	XP_010276023.1	-	-
Pn-miR396a-5p	Pn6.2252	3.5	#N/A	XP_010273550.1	-	-
Pn-miR396a-5p	Pn17.1117	3.5	#N/A	ERN08255.1	-	-
Pn-miR396a-5p	Pn10.443	2.5	#N/A	XP_018846215.1	-	-
Pn-miR396b-3p	Pn4.1567	#N/A	2.5	JAT67197.1	K17609	GO:0016772,GO:0006796,GO:0016301,GO:0016020,GO:0016740,
Pn-miR396b-3p	Pn2.2428	#N/A	2.5	#N/A	K16292	GO:0016787,GO:0008233,GO:0008233,GO:0016787,GO:0008233,GO:0043231,GO:0016787,GO:0044444,GO:0008233,GO:0008233,GO:0016787,GO:0008233,GO:0008152,GO:0016787,GO:0008233,GO:0008233,GO:0016787,GO:0016787,GO:0008233,GO:0016787,GO:0016787,GO:0008233,GO:0016787,GO:0008233,
Pn-miR396b-3p	Pn6.1637	#N/A	2.5	XP_008794085.2	K03452	GO:0043231,GO:0016020,GO:0046914,GO:0046914,GO:0016787,GO:0046914,
Pn-miR396b-3p	Pn14.1445	4	2	XP_009392578.1	K11593	GO:0005488,GO:0005488,GO:0005488,GO:0005488,GO:0043231,
Pn-miR396b-3p	Pn11.804	3	1.2	ERN17980.1	-	-
Pn-miR396b-3p	Pn3.2237	3.5	1.8	#N/A	-	-
Pn-miR396b-3p	Pn1.3092	1	0.5	#N/A	-	-
Pn-miR396b-3p	Pn18.1090	3	#N/A	XP_020092880.1	-	-
Pn-miR396b-3p	Pn18.1091	3	#N/A	XP_020092880.1	-	-
Pn-miR396b-5p	Pn18.238	3.5	2.2	XP_009389626.1	-	-
Pn-miR396b-5p	Pn18.1187	#N/A	2.5	EOY20040.1	K14491	GO:0016874,GO:0043231,GO:0005488,GO:0016020,
Pn-miR396b-5p	Pn18.368	#N/A	2.2	XP_009420194.1	K12611	GO:0000956,GO:0030234,GO:0000956,GO:0030234,GO:0044424,GO:0000956,GO:0030234,GO:0000288,GO:0030234,GO:0044093,GO:0000956,GO:0030234,GO:0000288,GO:0030234,GO:0044093,GO:0005737,GO:0000956,GO:0005737,GO:0000956,GO:0000956,GO:0030234,GO:0000288,GO:0030234,GO:0044093,GO:0000288,GO:0030234,GO:0044093,GO:0031086,GO:0043231,GO:0030234,GO:0046983,GO:0016462,GO:0036464,GO:0006950,GO:0016020,GO:0000956,GO:…
Pn-miR396b-5p	Pn6.1464	4	2.5	XP_015885089.1	-	-
Pn-miR396b-5p	Pn2.123	#N/A	2.5	XP_015877589.1	K10838	GO:0043231,GO:0043231,GO:0044767,GO:0009536,
Pn-miR396b-5p	Pn16.145	4	2	OAY72241.1	K10706	-
Pn-miR396b-5p	Pn1.1767	#N/A	2.2	KCW84687.1	-	-
Pn-miR396b-5p	Pn8.772	#N/A	2.5	XP_008806462.1	-	-
Pn-miR396b-5p	Pn9.256	#N/A	2.2	#N/A	-	-
Pn-miR396b-5p	Pn2.2505	#N/A	2.2	XP_010250915.1	K16865	GO:0003824,
Pn-miR396b-5p	Pn16.989	#N/A	2.2	XP_011037651.1	K00430	GO:0046906,GO:0042743,GO:0016209,GO:0043169,GO:1990748,GO:0006950,GO:0044710,GO:0003824,GO:0046906,GO:0042743,GO:0016209,GO:0043169,GO:1990748,GO:0006950,GO:0044710,GO:0003824,GO:0046906,GO:0042743,GO:0016209,GO:0043169,GO:1990748,GO:0006950,GO:0044710,GO:0003824,GO:0046906,GO:0042743,GO:0016209,GO:0043169,GO:1990748,GO:0006950,GO:0044710,GO:0003824,GO:0046906,GO:0042743,GO:0016209,GO:0043169,GO:…
Pn-miR396b-5p	Pn5.639	#N/A	2.5	EOY20040.1	K14491	GO:0016874,GO:0043231,GO:0005488,GO:0016020,
Pn-miR396b-5p	Pn2.2394	4	2.2	KCW84687.1	-	-
Pn-miR396b-5p	Pn1.3708	#N/A	2	KDO39950.1	-	GO:0043076,GO:0016799,GO:0006305,GO:0004520,GO:0003006,GO:0010467,GO:0006259,GO:0016799,GO:0043076,GO:0016799,GO:0006305,GO:0004520,GO:0003006,GO:0010467,GO:0006259,GO:0003824,GO:0008152,
Pn-miR396b-5p	Pn36.37	3.5	2.2	ERN07258.1	-	-
Pn-miR396b-5p	Pn2.2508	#N/A	2.2	XP_010250915.1	K16865	-
Pn-miR396b-5p	Pn5.2729	3.5	2.5	XP_010911246.1	-	-
Pn-miR396b-5p	Pn16.163	#N/A	2	XP_010246017.1	K10706	-
Pn-miR396b-5p	Pn6.638	#N/A	2.5	XP_010260122.1	K13566	GO:0010038,GO:0043231,GO:0003824,
Pn-miR396b-5p	Pn8.2568	#N/A	2.5	XP_010260122.1	K13566	GO:0008152,GO:0016787,GO:0010038,GO:0043231,GO:0008152,GO:0016787,GO:0008152,GO:0016787,GO:0043231,GO:0008152,GO:0016787,GO:0008152,GO:0016787,GO:0043231,GO:0008152,GO:0016787,GO:0008152,GO:0016787,GO:0043231,GO:0008152,GO:0016787,GO:0043231,GO:0016740,GO:0008152,GO:0016787,GO:0008152,GO:0016787,GO:0008152,GO:0016787,GO:0043231,GO:0008152,GO:0016787,GO:0043231,GO:0008152,GO:0016787,GO:0043231,GO:…
Pn-miR396b-5p	Pn10.68	#N/A	2.5	XP_015076628.1	K01530	GO:0005488,GO:0005488,GO:0043231,GO:0005488,GO:0005488,GO:0005488,GO:0046872,GO:0036094,GO:1901363,GO:0016020,GO:0015914,GO:0097159,GO:0003824,GO:0005488,GO:0005488,GO:0005488,GO:0005488,GO:0005488,GO:0043492,GO:0022892,GO:0046872,GO:0097159,GO:0009526,GO:0015914,GO:1901363,GO:0036094,GO:0016020,GO:0006810,GO:0005488,GO:0044464,GO:0016020,GO:0005488,GO:0005488,GO:0046872,GO:0036094,GO:1901363,GO:…
Pn-miR396b-5p	Pn2.2512	#N/A	2.2	XP_010250915.1	K16865	-
Pn-miR396b-5p	Pn7.365	4	2.5	OMO99463.1	-	-
Pn-miR396b-5p	Pn1.3092	2	1	#N/A	-	-
Pn-miR396b-5p	Pn1.507	3	1.5	JAT65407.1	-	-
Pn-miR396b-5p	Pn3.2237	2	1	#N/A	-	-
Pn-miR396b-5p	Pn1.1799	4	1.5	OAY57584.1	-	-
Pn-miR396b-5p	Pn1.512	3	1.5	JAT65407.1	-	-
Pn-miR396b-5p	Pn24.105	3.5	1.8	XP_011037651.1	-	-
Pn-miR396b-5p	Pn11.804	#N/A	1.5	ERN17980.1	-	-
Pn-miR396b-5p	Pn14.1445	1	0.5	XP_009392578.1	K11593	GO:0005488,GO:0005488,GO:0005488,GO:0005488,GO:0043231,
Pn-miR396b-5p	Pn6.796	4	#N/A	OMO66431.1	-	-
Pn-miR396b-5p	Pn6.2187	4	#N/A	XP_010273550.1	-	-
Pn-miR396b-5p	Pn1.763	4	#N/A	XP_010940817.1	-	-
Pn-miR396b-5p	Pn11.1662	4	#N/A	XP_010255823.1	-	-
Pn-miR396b-5p	Pn1.767	4	#N/A	XP_010255823.1	-	-
Pn-miR396b-5p	Pn38.96	4	#N/A	XP_010273921.1	-	-
Pn-miR396b-5p	Pn4.2519	4	#N/A	OMO99463.1	-	-
Pn-miR396b-5p	Pn5.471	4	#N/A	XP_019707906.1	-	-
Pn-miR396b-5p	Pn3.4849	#N/A	#N/A	XP_010269415.1	K14409	-
Pn-miR396b-5p	Pn45.95	4	#N/A	XP_010244473.1	-	-
Pn-miR396b-5p	Pn8.563	4	#N/A	XP_010273550.1	-	-
Pn-miR396b-5p	Pn18.218	3.5	#N/A	KJB36018.1	-	-
Pn-miR396b-5p	Pn2.1480	3.5	#N/A	XP_010936300.1	-	-
Pn-miR396b-5p	Pn15.1049	3	#N/A	XP_010276023.1	-	-
Pn-miR396b-5p	Pn26.675	3.5	#N/A	ONI26785.1	-	-
Pn-miR396b-5p	Pn19.1126	3	#N/A	XP_010276023.1	-	-
Pn-miR397a	Pn7.790	4	2	XP_010256874.1	-	-
Pn-miR397a	Pn16.944	#N/A	2.5	ESR42498.1	K05909	GO:0016491,GO:0010038,GO:0046872,GO:0016491,GO:0005576,GO:0044710,GO:0046872,GO:0016491,GO:0005576,GO:0044710,GO:0046872,GO:0016491,GO:0005576,GO:0044710,GO:0046872,GO:0016491,GO:0005576,GO:0044710,GO:0046872,GO:0016491,GO:0005576,GO:0044710,GO:0046872,GO:0016491,GO:0005576,GO:0044710,GO:0046872,GO:0016491,GO:0005576,GO:0044710,GO:0046872,GO:0016491,GO:0005576,GO:0044710,GO:0046872,GO:0016491,GO:…
Pn-miR397a	Pn2.2045	4	2	KZM85036.1	-	-
Pn-miR397a	Pn7.2027	4	2	XP_010274673.1	-	-
Pn-miR397a	Pn26.797	3	2	XP_006480933.1	-	-
Pn-miR397a	Pn4.2743	4	2	XP_010274673.1	-	-
Pn-miR397a	Pn31.56	#N/A	2.2	XP_017975686.1	K00770	GO:0043231,GO:0016740,GO:0016740,
Pn-miR397a	Pn5.3504	3.5	2.5	#N/A	-	-
Pn-miR397a	Pn4.2321	3	1.5	XP_010275879.1	-	-
Pn-miR397a	Pn1.3591	3	1.5	XP_016740648.1	-	-
Pn-miR397a	Pn3.4189	2.5	1.5	XP_004292029.1	-	-
Pn-miR397a	Pn7.795	1.5	1	OMO91384.1	K05909	GO:0046914,GO:0016682,GO:0009808,GO:0005576,GO:0046914,GO:0016682,GO:0009808,GO:0005576,GO:0046914,GO:0016682,GO:0009808,GO:0005576,GO:0046914,GO:0016682,GO:0009808,GO:0005576,GO:0046914,GO:0016682,GO:0009808,GO:0005576,GO:0046872,GO:0016491,GO:0005576,GO:0044710,GO:0046914,GO:0016682,GO:0009808,GO:0005576,GO:0046914,GO:0016682,GO:0009808,GO:0005576,GO:0046914,GO:0016682,GO:0009808,GO:0005576,GO:…
Pn-miR397a	Pn24.148	2	1	XP_020101218.1	-	-
Pn-miR397a	Pn3.267	2.5	1.5	KDO50695.1	-	-
Pn-miR397a	Pn6.4061	2.5	1.5	XP_010257021.1	-	-
Pn-miR397a	Pn8.2081	#N/A	1.5	KCW65725.1	K05909	GO:0046914,GO:0016682,GO:0009808,GO:0005576,GO:0010038,GO:0046914,GO:0016682,GO:0009808,GO:0005576,GO:0046914,GO:0016682,GO:0009808,GO:0005576,GO:0046872,GO:0016491,GO:0005576,GO:0044710,GO:0046914,GO:0016682,GO:0009808,GO:0005576,GO:0046914,GO:0016682,GO:0009808,GO:0005576,GO:0046914,GO:0016682,GO:0009808,GO:0005576,GO:0031224,GO:0046914,GO:0016682,GO:0009808,GO:0005576,GO:0046914,GO:0016682,GO:…
Pn-miR397a	Pn15.1460	0.5	0.5	XP_008785423.1	-	-
Pn-miR397a	Pn3.2578	4	#N/A	CBI30529.3	-	-
Pn-miR397b	Pn6.4061	#N/A	2.5	XP_010257021.1	-	-
Pn-miR397b	Pn5.3241	#N/A	2.5	XP_020698106.1	K15711	GO:0005488,
Pn-miR397b	Pn1.3591	#N/A	2.5	XP_016740648.1	-	-
Pn-miR397b	Pn7.795	3.5	2	OMO91384.1	K05909	GO:0046914,GO:0016682,GO:0009808,GO:0005576,GO:0046914,GO:0016682,GO:0009808,GO:0005576,GO:0046914,GO:0016682,GO:0009808,GO:0005576,GO:0046914,GO:0016682,GO:0009808,GO:0005576,GO:0046914,GO:0016682,GO:0009808,GO:0005576,GO:0046872,GO:0016491,GO:0005576,GO:0044710,GO:0046914,GO:0016682,GO:0009808,GO:0005576,GO:0046914,GO:0016682,GO:0009808,GO:0005576,GO:0046914,GO:0016682,GO:0009808,GO:0005576,GO:…
Pn-miR397b	Pn4.1069	4	2.5	XP_010277679.1	-	-
Pn-miR397b	Pn2.1993	4	2.2	XP_015901537.1	-	-
Pn-miR397b	Pn4.2321	#N/A	2.5	XP_010275879.1	-	-
Pn-miR397b	Pn3.267	#N/A	2.5	KDO50695.1	-	-
Pn-miR397b	Pn2.1979	4	2.2	XP_015901537.1	-	-
Pn-miR397b	Pn16.1695	#N/A	2.5	XP_004148510.2	K01444	GO:0044464,GO:0015075,GO:0044763,GO:0003824,GO:0016020,GO:0003824,GO:0015740,GO:0031224,GO:0016020,GO:0016020,GO:0015743,GO:0016020,GO:0016020,GO:0015743,GO:0016020,GO:0016020,GO:0031224,GO:0015743,GO:0015740,GO:0031224,GO:0015740,GO:0031224,GO:0016020,GO:0016020,GO:0016020,GO:0044699,GO:0009987,GO:0008152,GO:0016020,
Pn-miR397b	Pn8.2081	#N/A	2.5	KCW65725.1	K05909	GO:0046914,GO:0016682,GO:0009808,GO:0005576,GO:0010038,GO:0046914,GO:0016682,GO:0009808,GO:0005576,GO:0046914,GO:0016682,GO:0009808,GO:0005576,GO:0046872,GO:0016491,GO:0005576,GO:0044710,GO:0046914,GO:0016682,GO:0009808,GO:0005576,GO:0046914,GO:0016682,GO:0009808,GO:0005576,GO:0046914,GO:0016682,GO:0009808,GO:0005576,GO:0031224,GO:0046914,GO:0016682,GO:0009808,GO:0005576,GO:0046914,GO:0016682,GO:…
Pn-miR397b	Pn24.148	4	2	XP_020101218.1	-	-
Pn-miR397b	Pn4.1390	3	2	XP_010943870.1	-	-
Pn-miR397b	Pn16.1676	#N/A	2.5	KQJ97890.1	-	GO:0031224,GO:0015743,GO:0031224,GO:0015743,GO:0015740,GO:0031224,GO:0015740,GO:0031224,GO:0015740,GO:0031224,GO:0031224,GO:0015743,GO:0015740,GO:0031224,GO:0031224,GO:0015743,GO:0031224,GO:0015743,GO:0031224,GO:0015743,GO:0015740,GO:0031224,GO:0015740,GO:0031224,GO:0015740,GO:0031224,GO:0015740,GO:0031224,GO:0015740,GO:0031224,GO:0015740,GO:0031224,GO:0015740,GO:0031224,GO:0015740,GO:0031224,GO:…
Pn-miR397b	Pn26.9	#N/A	2.5	XP_015880299.1	-	GO:0044464,GO:0015075,GO:0044763,GO:0015743,GO:0016020,GO:0016020,GO:0015740,GO:0031224,GO:0015740,GO:0031224,GO:0015740,GO:0031224,GO:0031224,GO:0015743,GO:0015740,GO:0031224,GO:0031224,GO:0015743,GO:0015743,GO:0016020,GO:0031224,GO:0015743,GO:0015740,GO:0031224,GO:0015740,GO:0031224,GO:0044464,GO:0015075,GO:0015740,GO:0031224,GO:0044763,GO:0016020,GO:0015740,GO:0031224,GO:0016020,GO:0016020,GO:…
Pn-miR397b	Pn15.1460	2.5	1.5	XP_008785423.1	-	-
Pn-miR397b	Pn15.2664	4	#N/A	XP_010255223.1	-	-
Pn-miR397b	Pn26.98	4	#N/A	XP_010255223.1	-	-
Pn-miR397b	Pn2.1864	#N/A	#N/A	XP_010257861.2	-	-
Pn-miR397b	Pn12.1267	3.5	#N/A	XP_010252354.1	-	-
Pn-miR398a-3p	Pn15.2133	4	2.5	XP_020421500.1	K04565	GO:0016209,GO:0043169,GO:0006801,GO:0044710,GO:0003824,
Pn-miR398a-3p	Pn17.1424	#N/A	2.5	KHG16055.1	K04569	GO:0046914,GO:0008152,GO:0008047,GO:0044710,GO:0046914,GO:0009532,GO:0072593,GO:0044093,GO:0006812,GO:0046914,GO:0008152,GO:0046914,GO:0008152,GO:0046914,GO:0008152,GO:0044710,GO:0046914,GO:0008047,GO:0044093,GO:0006812,GO:0072593,GO:0046914,GO:0008152,GO:0046914,GO:0008152,GO:0009536,GO:0046914,GO:0008152,GO:0009536,GO:0046914,GO:0072593,GO:0046914,GO:0008152,GO:0046914,GO:0009536,GO:0072593,GO:…
Pn-miR398b-3p	Pn17.1424	#N/A	2.5	KHG16055.1	K04569	GO:0046914,GO:0008152,GO:0008047,GO:0044710,GO:0046914,GO:0009532,GO:0072593,GO:0044093,GO:0006812,GO:0046914,GO:0008152,GO:0046914,GO:0008152,GO:0046914,GO:0008152,GO:0044710,GO:0046914,GO:0008047,GO:0044093,GO:0006812,GO:0072593,GO:0046914,GO:0008152,GO:0046914,GO:0008152,GO:0009536,GO:0046914,GO:0008152,GO:0009536,GO:0046914,GO:0072593,GO:0046914,GO:0008152,GO:0046914,GO:0009536,GO:0072593,GO:…
Pn-miR398b-3p	Pn15.2133	4	2	XP_020421500.1	K04565	GO:0016209,GO:0043169,GO:0006801,GO:0044710,GO:0003824,
Pn-miR398c-3p	Pn17.1424	#N/A	2.5	KHG16055.1	K04569	GO:0046914,GO:0008152,GO:0008047,GO:0044710,GO:0046914,GO:0009532,GO:0072593,GO:0044093,GO:0006812,GO:0046914,GO:0008152,GO:0046914,GO:0008152,GO:0046914,GO:0008152,GO:0044710,GO:0046914,GO:0008047,GO:0044093,GO:0006812,GO:0072593,GO:0046914,GO:0008152,GO:0046914,GO:0008152,GO:0009536,GO:0046914,GO:0008152,GO:0009536,GO:0046914,GO:0072593,GO:0046914,GO:0008152,GO:0046914,GO:0009536,GO:0072593,GO:…
Pn-miR398c-3p	Pn15.2133	4	2	XP_020421500.1	K04565	GO:0016209,GO:0043169,GO:0006801,GO:0044710,GO:0003824,
Pn-miR399a	Pn2.2961	4	2	OMO78446.1	-	-
Pn-miR399a	Pn3.4889	4	2	OMO78446.1	-	-
Pn-miR399a	Pn16.1740	3.5	#N/A	CAN68458.1	-	-
Pn-miR399a	Pn11.1470	4	#N/A	XP_020702332.1	-	-
Pn-miR399a	Pn15.2742	3	#N/A	XP_010260351.1	-	-
Pn-miR399a	Pn19.1228	3.5	#N/A	XP_010260351.1	-	-
Pn-miR399b	Pn33.32	4	2.5	XP_010658734.1	-	-
Pn-miR399b	Pn8.411	#N/A	2.5	XP_010252057.1	K09287	GO:0044260,GO:0010431,GO:0009845,GO:0044238,GO:0050789,GO:0065007,GO:0005488,
Pn-miR399b	Pn13.831	3.5	#N/A	XP_010274600.1	-	-
Pn-miR399c-3p	Pn22.39	#N/A	2.5	#N/A	-	-
Pn-miR399c-3p	Pn33.32	4	2.5	XP_010658734.1	-	-
Pn-miR399c-3p	Pn8.411	#N/A	2.5	XP_010252057.1	K09287	GO:0044260,GO:0010431,GO:0009845,GO:0044238,GO:0050789,GO:0065007,GO:0005488,
Pn-miR399c-3p	Pn19.479	4	#N/A	CBI40408.3	-	-
Pn-miR399c-3p	Pn13.831	3.5	#N/A	XP_010274600.1	-	-
Pn-miR399d	Pn3.4889	4	2.5	OMO78446.1	-	-
Pn-miR399d	Pn2.2961	4	2.5	OMO78446.1	-	-
Pn-miR399d	Pn16.1740	4	2.5	CAN68458.1	-	-
Pn-miR399d	Pn26.296	4	#N/A	XP_010241541.1	-	-
Pn-miR399d	Pn19.1228	3	#N/A	XP_010260351.1	-	-
Pn-miR399f	Pn3.4889	#N/A	2.5	OMO78446.1	-	-
Pn-miR399f	Pn2.2961	#N/A	2.5	OMO78446.1	-	-
Pn-miR399f	Pn3.3446	#N/A	2.5	XP_006465838.1	K02184	-
Pn-miR399f	Pn16.1740	4	#N/A	CAN68458.1	-	-
Pn-miR399f	Pn21.1225	4	#N/A	XP_010260819.1	-	-
Pn-miR399f	Pn22.977	4	#N/A	XP_004290756.2	-	-
Pn-miR403-3p	Pn16.147	#N/A	2.5	XP_010246017.1	K10706	-
Pn-miR403-3p	Pn16.157	#N/A	2.5	XP_010246017.1	K10706	-
Pn-miR403-3p	Pn16.163	#N/A	2.5	XP_010246017.1	K10706	-
Pn-miR403-3p	Pn16.242	#N/A	2.5	XP_010246017.1	K10706	-
Pn-miR403-3p	Pn30.45	#N/A	2	XP_010258058.1	K02136	GO:0019829,GO:0043231,GO:0033178,GO:0015078,GO:0006754,GO:0015078,GO:0006818,GO:0006754,GO:0019829,GO:0033178,GO:0015078,GO:0006818,GO:0006754,GO:0019829,GO:0033178,GO:0015078,GO:0006754,GO:0019829,GO:0033178,GO:0031981,GO:0046914,GO:0009536,GO:0019829,GO:0033178,GO:0015078,GO:0006754,GO:0030312,GO:0005739,GO:0015078,GO:0006818,GO:0006754,GO:0019829,GO:0033178,GO:0015078,GO:0006818,GO:0006754,GO:…
Pn-miR403-3p	Pn11.784	#N/A	2	XP_010258058.1	K02136	GO:0019829,GO:0043231,GO:0033178,GO:0015078,GO:0006754,GO:0015078,GO:0006818,GO:0006754,GO:0019829,GO:0033178,GO:0015078,GO:0006818,GO:0006754,GO:0019829,GO:0033178,GO:0015078,GO:0006754,GO:0019829,GO:0033178,GO:0031981,GO:0046914,GO:0009536,GO:0019829,GO:0033178,GO:0015078,GO:0006754,GO:0030312,GO:0005739,GO:0015078,GO:0006818,GO:0006754,GO:0019829,GO:0033178,GO:0015078,GO:0006818,GO:0006754,GO:…
Pn-miR403-3p	Pn11.352	#N/A	2	XP_010258058.1	K02136	GO:0019829,GO:0043231,GO:0033178,GO:0015078,GO:0006754,GO:0015078,GO:0006818,GO:0006754,GO:0019829,GO:0033178,GO:0015078,GO:0006818,GO:0006754,GO:0019829,GO:0033178,GO:0015078,GO:0006754,GO:0019829,GO:0033178,GO:0031981,GO:0046914,GO:0009536,GO:0019829,GO:0033178,GO:0015078,GO:0006754,GO:0030312,GO:0005739,GO:0015078,GO:0006818,GO:0006754,GO:0019829,GO:0033178,GO:0015078,GO:0006818,GO:0006754,GO:…
Pn-miR408-3p	Pn9.1445	#N/A	2	CAB77247.2	K10717	GO:0005488,GO:0005737,GO:0005488,GO:0016491,GO:0046872,GO:0016491,GO:0016491,GO:0005488,GO:0016491,GO:0005488,GO:0005488,GO:0016491,GO:0046872,GO:0016491,GO:0016491,GO:0005488,
Pn-miR408-3p	Pn3.447	#N/A	2.5	XP_010665078.1	K20279	GO:0043231,GO:0043231,
Pn-miR408-3p	Pn9.1716	#N/A	2.5	OAY40081.1	K12486	GO:0031224,GO:0016740,GO:0031224,GO:0031224,GO:0031224,GO:0031224,GO:0031224,GO:0031224,GO:0031224,GO:0016740,GO:0031224,GO:0031224,GO:0031224,GO:0031224,GO:0003824,GO:0031224,GO:0031224,GO:0031224,GO:0031224,GO:0031224,GO:0031224,GO:0031224,GO:0031224,GO:0031224,GO:0031224,GO:0031224,
Pn-miR408-3p	Pn1.1580	#N/A	2.5	OIT27467.1	K14664	GO:0003676,GO:0009755,GO:0044424,
Pn-miR408-3p	Pn39.75	4	2	CBI39524.3	-	-
Pn-miR408-3p	Pn9.1821	#N/A	2.5	OAY40081.1	K18999	GO:0031224,GO:0016740,GO:0031224,GO:0031224,GO:0031224,GO:0031224,GO:0031224,GO:0031224,GO:0031224,GO:0016740,GO:0031224,GO:0031224,GO:0031224,GO:0031224,GO:0003824,GO:0031224,GO:0031224,GO:0031224,GO:0031224,GO:0031224,GO:0031224,GO:0031224,GO:0031224,GO:0031224,GO:0031224,GO:0031224,GO:0031224,
Pn-miR408-3p	Pn6.4089	4	2.5	XP_010257021.1	-	-
Pn-miR408-3p	Pn2.259	4	2.5	EEF49182.1	-	-
Pn-miR408-3p	Pn32.203	#N/A	2.2	JAT46050.1	-	GO:0016020,GO:0005737,GO:0016020,GO:0005737,GO:0016020,GO:0005737,GO:0008233,GO:0016020,GO:0005737,
Pn-miR408-3p	Pn4.1340	#N/A	2.2	JAT46050.1	-	GO:0016020,GO:0044464,GO:0005737,GO:0016020,GO:0005737,GO:0016787,GO:0016020,GO:0005737,
Pn-miR408-3p	Pn19.261	4	2.5	#N/A	-	-
Pn-miR408-3p	Pn7.2045	#N/A	2.5	XP_010924311.1	K19891	GO:0016020,GO:0005737,GO:0005737,GO:0016020,
Pn-miR408-3p	Pn3.1189	1.5	1.2	AAX95667.1	K19788	GO:0016020,GO:0005737,
Pn-miR408-3p	Pn37.138	1	0.5	XP_010932617.2	-	-
Pn-miR408-3p	Pn28.288	4	#N/A	JAT42708.1	-	-
Pn-miR408-3p	Pn7.1969	4	#N/A	XP_010253353.1	-	-
Pn-miR5021	Pn5.2269	4	2	XP_010265100.1	-	-
Pn-miR5021	Pn8.948	4	2.5	XP_010244496.1	-	-
Pn-miR5021	Pn8.522	3	2	XP_010269422.1	-	-
Pn-miR5021	Pn6.3121	#N/A	2.5	XP_010242341.1	K09338	-
Pn-miR5021	Pn8.1157	4	2	XP_009764074.1	-	-
Pn-miR5021	Pn8.1543	#N/A	2.2	#N/A	-	-
Pn-miR5021	Pn5.2866	#N/A	2.5	XP_010272149.1	-	-
Pn-miR5021	Pn5.1417	#N/A	2	#N/A	-	GO:0005737,GO:0046872,GO:0016491,GO:0016491,GO:0005488,
Pn-miR5021	Pn6.2144	#N/A	2.5	#N/A	-	-
Pn-miR5021	Pn5.592	#N/A	2.5	KDP29095.1	K04730	GO:0005488,GO:0016301,GO:0036094,GO:0004672,GO:1901363,GO:0016020,GO:0097159,GO:0006796,GO:0036094,GO:0004672,GO:1901363,GO:0016020,GO:0097159,GO:0005488,GO:0016301,GO:0036094,GO:0004672,GO:0044237,GO:1901363,GO:0016020,GO:0097159,GO:0006796,GO:0036094,GO:0004672,GO:1901363,GO:0016020,GO:0097159,GO:0036094,GO:0004672,GO:1901363,GO:0016020,GO:0097159,GO:0006796,GO:0036094,GO:0004672,GO:1901363,GO:…
Pn-miR5021	Pn4.3377	#N/A	2.5	XP_010279182.1	K00679	GO:0016788,GO:0016787,GO:0016788,
Pn-miR5021	Pn8.1286	#N/A	2.2	EXB78246.1	-	GO:0005737,GO:0031224,GO:0016020,
Pn-miR5021	Pn44.48	#N/A	2.2	XP_010261834.1	K01183	GO:0005737,GO:0005911,GO:0004175,GO:0019538,GO:0005618,GO:0043231,GO:0019538,GO:0004175,GO:0016787,GO:0070011,GO:0016787,GO:0005911,GO:0004175,GO:0019538,GO:0005618,GO:0043231,GO:0019538,GO:0004175,GO:0005911,GO:0004175,GO:0019538,GO:0005618,GO:0043231,GO:0004175,GO:0019538,GO:0005618,GO:0019538,GO:0004175,GO:0005737,GO:0008233,GO:0070011,GO:0019538,GO:0031224,GO:0004175,GO:0019538,GO:0004175,GO:…
Pn-miR5021	Pn4.2975	#N/A	2.5	XP_002271526.1	K13434	GO:0048731,
Pn-miR5021	Pn6.2435	#N/A	2.5	XP_008231576.2	K04730	GO:0036094,GO:0004672,GO:0044237,GO:1901363,GO:0097159,GO:0005737,GO:0006796,GO:0036094,GO:0004672,GO:1901363,GO:0016020,GO:0097159,GO:0006796,GO:0004672,GO:0016020,GO:0036094,GO:0004672,GO:1901363,GO:0016020,GO:0097159,GO:0005737,GO:0006796,GO:0006464,GO:0004672,GO:0016020,GO:0032550,GO:0005488,GO:0016301,GO:0036094,GO:0004672,GO:1901363,GO:0016020,GO:0097159,GO:0005488,GO:0004672,GO:0044237,GO:…
Pn-miR5021	Pn2.342	#N/A	2.5	KRH45505.1	K04730	GO:0043231,GO:0005488,GO:0016301,GO:0016301,GO:0005488,GO:0005488,GO:0016301,GO:0016301,GO:0005488,GO:0016310,GO:0004672,GO:0005488,GO:0005488,GO:0005737,GO:0005488,GO:0016301,
Pn-miR5021	Pn9.614	#N/A	2.5	#N/A	-	-
Pn-miR5021	Pn9.657	#N/A	2	KZN06874.1	-	-
Pn-miR5021	Pn8.32	#N/A	2.5	OIV97475.1	K14489	GO:0004673,GO:0006464,GO:0006796,GO:0007165,GO:0009987,GO:0009987,GO:0009987,GO:0009987,GO:0005515,GO:0016020,GO:0043231,GO:0009617,GO:0004672,GO:0016791,GO:0016310,GO:0048878,GO:0071310,GO:0010015,GO:0048367,GO:0009845,GO:0007165,GO:0006464,GO:0006950,GO:0004888,GO:0016772,GO:0005515,GO:0016310,GO:0048856,GO:0007165,GO:0006464,GO:0016301,GO:0005515,GO:0016310,GO:0048856,GO:0007165,GO:0006464,GO:…
Pn-miR5021	Pn9.1090	#N/A	2.5	OMO69487.1	K05681	GO:0016020,GO:0036094,GO:0097159,GO:1901363,GO:0016020,GO:0036094,GO:0097159,GO:1901363,GO:0031224,GO:0009699,GO:0017111,GO:0032550,GO:0017111,GO:0032550,GO:0031224,GO:0017111,GO:0032550,GO:0031224,GO:0016020,GO:0036094,GO:0097159,GO:1901363,GO:0055065,GO:0036094,GO:1901363,GO:0016020,GO:0097159,GO:0009651,GO:0016020,GO:0036094,GO:0097159,GO:1901363,GO:0017111,GO:0032550,GO:0031224,GO:0016020,GO:…
Pn-miR5021	Pn8.949	4	2.5	XP_010244496.1	-	-
Pn-miR5021	Pn3.3897	#N/A	2.5	#N/A	-	-
Pn-miR5021	Pn9.1651	#N/A	2.5	AMM42774.1	K04730	GO:0005737,GO:0006796,GO:0036094,GO:0004672,GO:1901363,GO:0016020,GO:0097159,GO:0031224,GO:0006796,GO:0006464,GO:0004672,GO:0032550,GO:0006796,GO:0036094,GO:0004672,GO:0043231,GO:1901363,GO:0016020,GO:0097159,GO:0006796,GO:0036094,GO:0004672,GO:1901363,GO:0016020,GO:0097159,GO:0006796,GO:0036094,GO:0004672,GO:1901363,GO:0016020,GO:0097159,GO:0006796,GO:0036094,GO:0004672,GO:1901363,GO:0016020,GO:…
Pn-miR5021	Pn6.2641	#N/A	2.5	XP_011034651.1	K13254	GO:0043231,GO:0032550,GO:0032550,GO:0032550,GO:0032550,GO:0036094,GO:0097159,GO:1901363,GO:0032550,GO:0032550,GO:0032550,GO:0032550,GO:0036094,GO:0097159,GO:1901363,GO:0032550,GO:0016787,GO:0032550,GO:0036094,GO:0097159,GO:1901363,GO:0032550,GO:0032550,GO:0032550,GO:0032550,GO:0032550,
Pn-miR5021	Pn7.1099	#N/A	2.5	XP_010240957.1	K17908	GO:0043231,
Pn-miR5021	Pn8.2441	#N/A	2.5	#N/A	-	-
Pn-miR5021	Pn8.2467	#N/A	2.5	#N/A	-	GO:0016741,GO:0071840,GO:0034660,
Pn-miR5021	Pn6.2846	#N/A	2.2	#N/A	-	-
Pn-miR5021	Pn6.2876	4	2	EOY05842.1	-	-
Pn-miR5021	Pn9.885	#N/A	2	XP_010253122.1	K01188	GO:0009834,GO:0006351,
Pn-miR5021	Pn8.851	4	2	XP_018854080.1	-	-
Pn-miR5021	Pn9.720	#N/A	2.2	#N/A	-	-
Pn-miR5021	Pn8.420	4	2.5	XP_008807887.1	-	-
Pn-miR5021	Pn9.623	#N/A	2.5	XP_020587080.1	K08150	GO:0044765,GO:0031224,GO:0022857,GO:0031224,GO:0022857,GO:0006818,GO:0015758,GO:0006810,GO:0031224,GO:0022857,GO:0006810,GO:0031224,GO:0022857,GO:0006810,GO:0016020,GO:0022857,GO:0006810,GO:0031224,GO:0022857,GO:0006810,GO:0031224,GO:0022857,GO:0044765,GO:0031224,GO:0022857,GO:0006810,GO:0031224,GO:0022857,GO:0006810,GO:0031224,GO:0022857,GO:0006810,GO:0031224,GO:0022857,GO:0006810,GO:0031224,GO:…
Pn-miR5021	Pn5.606	#N/A	2.5	#N/A	-	-
Pn-miR5021	Pn6.2916	4	#N/A	XP_010273892.1	-	-
Pn-miR5021	Pn5.1266	4	#N/A	XP_010273802.1	-	-
Pn-miR5021	Pn6.1909	4	#N/A	#N/A	-	-
Pn-miR5021	Pn7.1576	4	#N/A	#N/A	-	-
Pn-miR5021	Pn6.2880	4	#N/A	EOY05842.1	-	-
Pn-miR5021	Pn44.9	#N/A	#N/A	XP_010278312.1	K10878	-
Pn-miR5021	Pn4.525	#N/A	#N/A	KHG30118.1	-	-
Pn-miR5021	Pn30.143	4	#N/A	XP_010257604.1	-	-
Pn-miR5021	Pn8.798	4	#N/A	#N/A	-	-
Pn-miR5021	Pn7.1390	4	#N/A	XP_010251405.1	-	-
Pn-miR5021	Pn5.2554	4	#N/A	XP_009382654.1	-	-
Pn-miR5021	Pn3.3345	4	#N/A	XP_010267947.1	-	-
Pn-miR5021	Pn51.20	4	#N/A	XP_017971276.1	-	-
Pn-miR5021	Pn5.573	#N/A	#N/A	KDP29095.1	K04730	GO:0005488,GO:0016301,GO:0036094,GO:0004672,GO:1901363,GO:0016020,GO:0097159,GO:0006796,GO:0036094,GO:0004672,GO:1901363,GO:0016020,GO:0097159,GO:0005488,GO:0016301,GO:0036094,GO:0004672,GO:0044237,GO:1901363,GO:0016020,GO:0097159,GO:0006796,GO:0036094,GO:0004672,GO:1901363,GO:0016020,GO:0097159,GO:0036094,GO:0004672,GO:1901363,GO:0016020,GO:0097159,GO:0006796,GO:0036094,GO:0004672,GO:1901363,GO:…
Pn-miR5021	Pn8.1558	#N/A	#N/A	EXC16773.1	-	-
Pn-miR5021	Pn15.543	4	#N/A	XP_010913443.1	-	-
Pn-miR5021	Pn33.172	3	#N/A	#N/A	-	-
Pn-miR5021	Pn14.715	3.5	#N/A	XP_002279173.2	-	-
Pn-miR5021	Pn2.748	3.5	#N/A	KMZ58026.1	-	-
Pn-miR5021	Pn8.1148	3	#N/A	#N/A	-	-
Pn-miR5021	Pn20.937	3	#N/A	#N/A	-	-
Pn-miR5021	Pn3.2822	3	#N/A	XP_011094254.1	-	-
Pn-miR5021	Pn5.2157	3.5	#N/A	#N/A	-	-
Pn-miR5021	Pn4.3571	3	#N/A	EXB41422.1	-	-
Pn-miR5021	Pn8.1140	3	#N/A	#N/A	-	-
Pn-miR5021	Pn3.2810	3.5	#N/A	XP_019176731.1	-	-
Pn-miR5021	Pn33.251	3.5	#N/A	XP_010934624.2	-	-
Pn-miR5021	Pn6.467	3	#N/A	XP_010258856.1	-	-
Pn-miR5021	Pn5.2334	4	#N/A	#N/A	-	-
Pn-miR5021	Pn11.2770	3	#N/A	KZN06874.1	-	-
Pn-miR5021	Pn5.471	3	#N/A	XP_019707906.1	-	-
Pn-miR5021	Pn15.2105	3	#N/A	#N/A	-	-
Pn-miR5021	Pn6.945	3	#N/A	XP_010258856.1	-	-
Pn-miR5021	Pn7.1548	3	#N/A	XP_018844610.1	-	-
Pn-miR5021	Pn7.1362	3.5	#N/A	CDP15997.1	-	-
Pn-miR5021	Pn1.3414	3	#N/A	XP_010558173.1	-	-
Pn-miR5021	Pn4.3011	3	#N/A	#N/A	-	-
Pn-miR5021	Pn5.2223	3	#N/A	XP_010265252.1	-	-
Pn-miR5021	Pn5.6	3.5	#N/A	XP_010938119.1	-	-
Pn-miR5021	Pn23.466	3.5	#N/A	XP_009416065.1	-	-
Pn-miR5021	Pn4.3013	3	#N/A	#N/A	-	-
Pn-miR5021	Pn45.101	3	#N/A	KRG93585.1	-	-
Pn-miR5021	Pn8.782	3	#N/A	KVH98525.1	-	-
Pn-miR5021	Pn21.453	3.5	#N/A	XP_010245675.1	-	-
Pn-miR5021	Pn68.1	3	#N/A	#N/A	-	-
Pn-miR5021	Pn4.2246	3	#N/A	XP_010262691.1	-	-
Pn-miR5021	Pn7.901	3	#N/A	XP_010262691.1	-	-
Pn-miR5021	Pn2.2721	3	#N/A	XP_010275943.1	-	-
Pn-miR5021	Pn3.3820	3	#N/A	XP_009784298.1	-	-
Pn-miR5021	Pn37.164	3	#N/A	#N/A	-	-
Pn-miR5021	Pn17.192	3	#N/A	XP_018849274.1	-	-
Pn-miR5021	Pn3.710	3.5	#N/A	XP_010257592.1	-	-
Pn-miR5021	Pn2.434	3	#N/A	KRH45505.1	-	-
Pn-miR5021	Pn5.546	3.5	#N/A	#N/A	-	-
Pn-miR5021	Pn18.192	3.5	#N/A	XP_010276675.1	-	-
Pn-miR5021	Pn1.2127	2.5	#N/A	EEE63136.1	-	-
Pn-miR5021	Pn3.2024	2.5	#N/A	XP_016748295.1	-	-
Pn-miR5021	Pn7.1786	2	#N/A	#N/A	-	-
Pn-miR5658	Pn11.871	#N/A	2.5	XP_010258734.1	K01647	GO:0044763,GO:0016310,GO:0007049,GO:0016310,
Pn-miR5658	Pn32.156	4	2.5	XP_018674083.1	-	-
Pn-miR5658	Pn31.362	#N/A	2.5	XP_010654976.1	K07052	-
Pn-miR5658	Pn19.999	4	2.5	XP_010273684.1	-	-
Pn-miR5658	Pn8.2068	#N/A	2.5	#N/A	K01728	GO:0016829,GO:0016829,GO:0016020,GO:0016829,GO:0031224,GO:0045087,GO:0009825,GO:0016829,GO:0016829,
Pn-miR5658	Pn31.42	#N/A	2.5	XP_010654976.1	K07052	GO:0031224,GO:0016020,GO:0016020,
Pn-miR5658	Pn22.886	#N/A	2.5	XP_010440699.1	-	GO:0019684,GO:0031224,GO:0004175,GO:0009651,GO:0009668,GO:0009941,GO:0019538,GO:0009630,GO:1901698,GO:0016020,GO:0019684,GO:0031224,GO:0004175,GO:0009651,GO:0009668,GO:0009536,GO:0019538,GO:0009630,GO:1901698,GO:0019538,GO:0031224,GO:0004175,GO:0019538,GO:0031224,GO:0004175,GO:0019684,GO:0031224,GO:0004175,GO:0009651,GO:0009668,GO:0009536,GO:0019538,GO:0009630,GO:1901698,GO:0019684,GO:0031224,GO:…
Pn-miR5658	Pn5.2374	#N/A	2.5	XP_016690198.1	K01534	GO:0005488,GO:0006812,GO:0016020,GO:0003824,GO:0005488,GO:0006812,GO:0016020,GO:0003824,GO:0005488,GO:0006812,GO:0016020,GO:0003824,GO:0016787,GO:0006812,GO:0005488,GO:0031224,GO:0000041,GO:0008324,GO:0070838,GO:0003824,GO:0005488,GO:0006812,GO:0016020,GO:0003824,GO:0005488,GO:0010038,GO:0000041,GO:0005911,GO:0015086,GO:0072507,GO:0016020,GO:0005488,GO:0006812,GO:0016020,GO:0003824,GO:0005488,GO:…
Pn-miR5658	Pn43.21	#N/A	2.5	XP_010260707.1	-	GO:0044238,GO:0044260,GO:0044238,GO:0044260,GO:0044238,GO:0044260,GO:0044238,GO:0044260,
Pn-miR5658	Pn1.284	#N/A	2.5	XP_010268331.1	K01244	GO:0048731,GO:0000097,GO:0009415,GO:0008477,GO:0009692,GO:0055086,GO:0071267,GO:0055086,GO:0016798,GO:0008152,GO:0016798,GO:0008152,GO:0055086,GO:0016798,GO:0008152,
Pn-miR5658	Pn14.587	#N/A	2.5	CBI39809.3	K06699	GO:0043234,GO:0043234,
Pn-miR5658	Pn14.505	#N/A	2.5	EOY25820.1	K20416	GO:0031224,GO:0016705,GO:0006631,GO:0031224,GO:0016705,GO:0006631,GO:0031224,GO:0016705,GO:0006631,GO:0017111,GO:0006631,GO:0031224,GO:0016705,GO:0031224,GO:0016705,GO:0006631,GO:0044710,GO:0006633,GO:0009767,GO:0031224,GO:0042389,GO:0044424,GO:0031224,GO:0016705,GO:0006631,GO:0006629,GO:0016491,GO:0016020,GO:0031224,GO:0016705,GO:0006631,GO:0031224,GO:0016705,GO:0006631,GO:0031224,GO:0016705,GO:…
Pn-miR5658	Pn3.3003	#N/A	2	ONI04234.1	-	GO:0043231,GO:0043231,GO:0043231,
Pn-miR5658	Pn1.2529	#N/A	2.5	XP_006385153.1	K12400	GO:0015031,GO:0044444,GO:0005911,GO:0044444,GO:0015031,GO:0005911,GO:0044444,GO:0015031,GO:0015031,GO:0044444,GO:0005911,GO:0044444,GO:0015031,GO:0006810,GO:0015031,GO:0044444,GO:0015031,GO:0005911,GO:0044444,GO:0015031,GO:0005911,GO:0044444,GO:0015031,GO:0015031,GO:0044444,GO:0005911,GO:0044444,GO:0015031,GO:0006810,GO:0015031,GO:0044444,GO:0015031,GO:0044444,GO:0015031,GO:0044444,GO:0015031,GO:…
Pn-miR5658	Pn3.1590	#N/A	2.5	KDP28329.1	K12400	GO:0015031,GO:0044444,GO:0005911,GO:0044444,GO:0015031,GO:0005911,GO:0044444,GO:0015031,GO:0015031,GO:0044444,GO:0005911,GO:0044444,GO:0015031,GO:0006810,GO:0015031,GO:0044444,GO:0015031,GO:0044444,GO:0005911,GO:0044444,GO:0015031,GO:0005911,GO:0044444,GO:0015031,GO:0015031,GO:0044444,GO:0005911,GO:0044444,GO:0015031,GO:0006810,GO:0015031,GO:0044444,GO:0015031,GO:0044444,GO:0015031,GO:0044444,GO:…
Pn-miR5658	Pn6.2520	#N/A	2.5	XP_017258744.1	K08331	-
Pn-miR5658	Pn3.1077	3	2	XP_018467189.1	-	-
Pn-miR5658	Pn12.27	#N/A	2.5	OAY40178.1	K12741	-
Pn-miR5658	Pn7.2167	#N/A	2.5	CBI25671.3	K01052	-
Pn-miR5658	Pn10.1057	#N/A	2.5	XP_010246178.1	K09419	GO:0005488,GO:0051301,GO:0005515,
Pn-miR5658	Pn8.2718	#N/A	2	XP_020695561.1	K14494	GO:0048827,GO:0003002,GO:0043231,GO:0051301,GO:0001071,GO:0003677,GO:0009606,GO:0034504,GO:0005929,GO:0046983,GO:0001708,GO:0006351,GO:0009987,GO:0043231,GO:0010467,GO:0044707,GO:0006351,GO:0044763,GO:0006351,GO:0044707,GO:0006351,GO:0043231,GO:0006351,GO:0006351,GO:0006351,GO:0006351,GO:0043231,GO:0044707,GO:0006351,GO:0044763,GO:0007275,GO:0006351,GO:0006351,
Pn-miR5658	Pn8.2715	#N/A	2.5	OTG10356.1	K03239	GO:0043231,
Pn-miR5658	Pn3.2064	#N/A	2.5	XP_010266747.1	K19041	-
Pn-miR5658	Pn6.512	#N/A	2.5	XP_010276953.1	K08789	GO:0006796,GO:0016301,GO:0006796,GO:0016301,GO:0006796,GO:0016301,GO:0016740,GO:0016301,GO:0004672,GO:0097159,GO:0006796,GO:1901363,GO:0005694,GO:0036094,GO:0006796,GO:0016301,GO:0016301,GO:0016301,GO:0009987,GO:0016301,GO:0009987,GO:0016301,GO:0005737,GO:0004672,GO:0006468,GO:0016020,GO:0016301,GO:0016301,GO:0016301,GO:0016301,GO:0016301,GO:0016301,GO:0016301,GO:0004672,GO:0000902,GO:0006796,GO:…
Pn-miR5658	Pn8.1380	#N/A	2.5	XP_020230338.1	K18801	GO:0016020,
Pn-miR5658	Pn20.444	#N/A	2.5	#N/A	K01759	-
Pn-miR5658	Pn3.3449	4	2.5	XP_002275644.1	-	-
Pn-miR5658	Pn8.930	4	2	XP_003633022.2	-	-
Pn-miR5658	Pn6.3165	#N/A	2.5	KDP40229.1	-	GO:0010103,GO:0031224,GO:0031224,GO:0031224,GO:0031224,GO:0031224,
Pn-miR5658	Pn12.99	#N/A	2.5	XP_010246178.1	K09419	GO:0005488,GO:0051301,GO:0005515,
Pn-miR5658	Pn28.398	3	1.5	XP_010260707.1	-	-
Pn-miR5658	Pn3.3668	3	1.5	XP_017637019.1	-	-
Pn-miR5658	Pn18.1206	3	1.5	ONK77060.1	-	-
Pn-miR5658	Pn15.2727	#N/A	1	#N/A	-	-
Pn-miR5658	Pn16.1326	3.5	1.8	XP_009417026.1	-	-
Pn-miR5658	Pn5.623	2	1	XP_008789177.1	-	-
Pn-miR5658	Pn1.3051	3	1	XP_006482904.1	-	-
Pn-miR5658	Pn3.3964	#N/A	1	#N/A	-	-
Pn-miR5658	Pn3.911	2.5	1	XP_010246108.1	-	-
Pn-miR5658	Pn3.1256	#N/A	1	XP_015888036.1	K15188	GO:0001932,GO:0006351,GO:0044763,GO:0006351,GO:0001932,
Pn-miR5658	Pn17.361	3	1.5	XP_017237962.1	-	-
Pn-miR5658	Pn6.858	3	1.5	OTG10356.1	-	-
Pn-miR5658	Pn12.1611	#N/A	1	XP_010244354.1	K14664	GO:0005783,GO:0016787,GO:0005783,
Pn-miR5658	Pn11.2243	#N/A	1	AIT42146.1	K06890	GO:0043231,GO:0031224,GO:0031224,GO:0031224,GO:0016020,GO:0016020,GO:0016020,GO:0016020,GO:0016020,GO:0016020,GO:0016020,GO:0016020,GO:0016020,GO:0016020,GO:0031224,GO:0016020,GO:0016020,GO:0000902,GO:0043401,GO:0016020,GO:0016020,GO:0031224,GO:0016020,
Pn-miR5658	Pn7.293	2	1	AIT42146.1	-	-
Pn-miR5658	Pn3.3155	2	1	XP_015888036.1	-	-
Pn-miR5658	Pn4.3546	2	1	XP_019055129.1	-	-
Pn-miR5658	Pn7.1041	2	1.5	XP_010278365.1	-	-
Pn-miR5658	Pn7.873	3	1.5	XP_009419920.1	-	-
Pn-miR5658	Pn1.121	1	0.5	XP_017237962.1	-	-
Pn-miR5658	Pn13.1368	4	#N/A	XP_018680378.1	-	-
Pn-miR5658	Pn6.1605	4	#N/A	#N/A	-	-
Pn-miR5658	Pn24.180	4	#N/A	XP_010256778.1	-	-
Pn-miR5658	Pn5.638	4	#N/A	EEF41547.1	-	-
Pn-miR5658	Pn3.3034	4	#N/A	XP_010251651.1	-	-
Pn-miR5658	Pn13.1362	4	#N/A	XP_010931353.1	-	-
Pn-miR5658	Pn19.1223	4	#N/A	XP_010273684.1	-	-
Pn-miR5658	Pn16.499	4	#N/A	OAY22022.1	-	-
Pn-miR5658	Pn19.126	4	#N/A	XP_004287073.1	-	-
Pn-miR5658	Pn6.2106	4	#N/A	XP_009784046.1	-	-
Pn-miR5658	Pn12.1080	4	#N/A	#N/A	-	-
Pn-miR5658	Pn8.830	4	#N/A	XP_010274121.1	-	-
Pn-miR5658	Pn15.2346	4	#N/A	OTG07707.1	-	-
Pn-miR5658	Pn10.1494	3	#N/A	#N/A	-	-
Pn-miR5658	Pn1.2336	3.5	#N/A	ADR71255.1	-	-
Pn-miR5658	Pn3.1434	3.5	#N/A	XP_010251726.1	-	-
Pn-miR5658	Pn2.1463	3.5	#N/A	XP_019197107.1	-	-
Pn-miR5658	Pn1.1953	3	#N/A	GAV67677.1	-	-
Pn-miR8175	Pn22.113	#N/A	2.5	XP_002307098.1	K09286	GO:0006351,
Pn-miR8175	Pn9.385	#N/A	2.5	XP_010260914.1	K01590	GO:0016829,GO:0005737,GO:0043436,GO:0016830,GO:0043168,GO:0016020,GO:0034308,GO:0005737,GO:0043436,GO:0016830,GO:0043168,GO:0016020,GO:0034308,GO:0043436,GO:0043168,GO:0016830,GO:0016831,GO:0043436,GO:0043168,GO:0043436,GO:0043168,GO:0016830,GO:0005737,GO:0043436,GO:0016830,GO:0043168,GO:0016020,GO:0034308,GO:0043436,GO:0043168,GO:0016830,GO:0043436,GO:0043168,GO:0016830,GO:0005737,GO:0043436,GO:…
Pn-miR8175	Pn9.1488	#N/A	2.5	CBI40802.3	K17732	GO:0043169,GO:0019538,GO:0009532,GO:0070011,GO:0043169,GO:0043169,GO:0043169,GO:0003824,GO:0009536,GO:0043169,GO:0009532,GO:0003006,GO:0043169,GO:0004175,GO:0043169,GO:0009532,GO:0003006,GO:0006508,GO:0008233,GO:0043169,GO:0009536,GO:0043169,GO:0009532,GO:0003006,GO:0043169,GO:0043169,GO:0016787,GO:0019538,GO:0043169,GO:0016787,GO:0019538,GO:0043169,GO:0043169,GO:0009532,GO:0003006,GO:0043169,GO:…
Pn-miR8175	Pn7.1665	#N/A	2.5	XP_014634378.1	K14317	GO:0006351,GO:0043231,GO:0006351,GO:0006351,
Pn-miR8175	Pn3.3449	3	2.5	XP_002275644.1	-	-
Pn-miR8175	Pn7.1380	#N/A	2.5	XP_014634378.1	K14317	GO:0006351,GO:0043231,GO:0006351,GO:0006351,
Pn-miR8175	Pn29.102	3.5	2.2	OAY62719.1	-	-
Pn-miR8175	Pn5.1306	#N/A	2.5	XP_010273843.1	K04733	GO:0006796,GO:0016301,GO:0006464,GO:0032550,GO:0016301,GO:0006464,GO:0032550,GO:0006796,GO:0016301,GO:0006464,GO:0032550,GO:0016301,GO:0006464,GO:0032550,GO:0006796,GO:0016301,GO:0006464,GO:0032550,GO:0016301,GO:0006464,GO:0032550,GO:0016301,GO:0006464,GO:0032550,GO:0006796,GO:0016301,GO:0006464,GO:0032550,GO:0006796,GO:0016301,GO:0006464,GO:0032550,GO:0006464,GO:0004672,GO:0032550,GO:0006796,GO:…
Pn-miR8175	Pn19.214	#N/A	2.5	XP_010255486.1	K19747	-
Pn-miR8175	Pn19.330	#N/A	2.5	XP_010255486.1	K19747	-
Pn-miR8175	Pn3.948	4	#N/A	XP_010246461.1	-	-
Pn-miR8175	Pn3.2594	4	#N/A	XP_007020725.2	-	-
Pn-miR8175	Pn2.581	4	#N/A	XP_010251529.1	-	-
Pn-miR8175	Pn2.506	3.5	#N/A	XP_009420338.1	-	-
Pn-miR8178	Pn4.564	#N/A	2.5	EXC07276.1	K01520	GO:0047429,GO:0009211,GO:0047429,GO:0009211,GO:0047429,GO:0009211,GO:0047429,GO:0009211,GO:0047429,GO:0009211,GO:0047429,GO:0009211,GO:0047429,GO:0009211,GO:0005737,GO:0006259,GO:0046872,GO:0047429,GO:0005515,GO:0009211,GO:0047429,GO:0009211,GO:0047429,GO:0009211,GO:0047429,GO:0009211,GO:0047429,GO:0009211,GO:0047429,GO:0009211,GO:0047429,GO:0009211,GO:0047429,GO:0009211,GO:0047429,GO:0009211,GO:…
Pn-miR8178	Pn26.187	4	2.2	KDO65396.1	-	-
Pn-miR8178	Pn4.487	#N/A	2.5	EXC07276.1	K01520	GO:0047429,GO:0009211,GO:0047429,GO:0009211,GO:0047429,GO:0009211,GO:0047429,GO:0009211,GO:0047429,GO:0009211,GO:0047429,GO:0009211,GO:0047429,GO:0009211,GO:0005737,GO:0006259,GO:0046872,GO:0047429,GO:0005515,GO:0009211,GO:0047429,GO:0009211,GO:0016787,GO:0016787,GO:0047429,GO:0009211,GO:0047429,GO:0009211,GO:0047429,GO:0009211,GO:0047429,GO:0009211,GO:0047429,GO:0009211,GO:0047429,GO:0009211,GO:…
Pn-miR8178	Pn15.2568	4	2.2	AQX44205.1	-	-
Pn-miR8178	Pn40.11	#N/A	#N/A	XP_010251472.1	K19525	-
Pn-miR824-5p	Pn24.93	4	2	CBI23183.3	-	-
Pn-miR824-5p	Pn21.871	#N/A	2.5	XP_019072905.1	K13348	GO:0043231,GO:0031224,GO:0031224,GO:0043231,GO:0031224,
Pn-miR824-5p	Pn9.1530	#N/A	2.2	#N/A	-	-
Pn-miR824-5p	Pn16.1010	4	2	CBI23183.3	-	-
Pn-miR824-5p	Pn4.1358	3.5	#N/A	XP_010271773.1	-	-
Pn-miR824-5p	Pn32.217	3.5	#N/A	XP_010271773.1	-	-
Pn-miR827	Pn6.233	#N/A	2.5	XP_010242515.1	K02605	GO:0032991,GO:0005488,GO:0043231,GO:0006259,GO:0044446,GO:0034285,GO:0048528,GO:0043231,GO:0043231,GO:0034285,GO:0048528,
Pn-miR827	Pn2.3001	3	1.5	#N/A	-	-
Pn-miR827	Pn71.11	1.5	0.8	CBI34758.3	-	-
Pn-miR827	Pn1.2932	4	#N/A	XP_010916668.1	-	-
Pn-miR828	Pn34.15	3.5	2.5	XP_010934462.1	-	-
Pn-miR828	Pn17.1384	3.5	2.5	XP_002276758.1	-	-
Pn-miR828	Pn4.1126	#N/A	2.5	KYP53601.1	K02184	GO:0015630,GO:0022607,GO:0003779,GO:0009555,GO:0044444,GO:0015631,GO:0019538,GO:0046914,GO:0008237,GO:0044424,
Pn-miR828	Pn34.33	3.5	2.5	XP_010934462.1	-	-
Pn-miR845a	Pn14.1744	#N/A	2.5	XP_010928130.1	K13457	-
Pn-miR845a	Pn12.1707	#N/A	2.2	XP_010254154.1	K00648	GO:0006631,GO:0004312,GO:0006631,GO:0004312,GO:0006631,GO:0004312,GO:0008152,GO:0003824,GO:0006631,GO:0004312,GO:0006631,GO:0004312,GO:0006631,GO:0004312,GO:0006631,GO:0004312,GO:0009536,GO:0009532,GO:0006631,GO:0004312,GO:0006631,GO:0004312,GO:0006631,GO:0004312,GO:0006631,GO:0004312,GO:0009536,GO:0008152,GO:0003824,GO:0006631,GO:0004312,GO:0006631,GO:0004312,GO:0006631,GO:0004312,GO:0006631,GO:…
Pn-miR845a	Pn12.1901	#N/A	2.2	XP_010254154.1	K00648	GO:0006631,GO:0004312,GO:0006631,GO:0004312,GO:0006631,GO:0004312,GO:0008152,GO:0003824,GO:0006631,GO:0004312,GO:0006631,GO:0004312,GO:0006631,GO:0004312,GO:0009532,GO:0006631,GO:0004312,GO:0009532,GO:0006631,GO:0004312,GO:0006631,GO:0004312,GO:0006631,GO:0004312,GO:0006631,GO:0004312,GO:0009536,GO:0008152,GO:0003824,GO:0006631,GO:0004312,GO:0006631,GO:0004312,GO:0006631,GO:0004312,GO:0006631,GO:…
Pn-miR845a	Pn14.1767	#N/A	2.5	XP_010928130.1	K13457	-
Pn-miR845a	Pn17.1249	4	2.5	#N/A	-	-
Pn-miR845a	Pn23.503	4	2.2	#N/A	-	-
Pn-miR845a	Pn14.1762	#N/A	2.5	OAY23734.1	K13457	-
Pn-miR845a	Pn14.1756	#N/A	2.5	XP_010928130.1	K13457	-
Pn-miR845a	Pn18.723	4	2.5	XP_017980798.1	-	-
Pn-miR845a	Pn22.14	#N/A	1.8	#N/A	-	-
Pn-miR845a	Pn12.926	#N/A	1.8	#N/A	-	-
Pn-miR845a	Pn22.185	4	#N/A	#N/A	-	-
Pn-miR845a	Pn17.460	4	#N/A	XP_010266943.1	-	-
Pn-miR845a	Pn4.3528	4	#N/A	ACL53418.1	-	-
Pn-miR845a	Pn14.294	3.5	#N/A	#N/A	-	-
Pn-miR858b	Pn4.2006	3	2.5	OAY26080.1	-	-
Pn-miR858b	Pn51.33	4	2.5	XP_010257250.1	-	-
Pn-miR858b	Pn4.1046	#N/A	2	CBI40325.3	K09422	GO:0003676,GO:0009908,GO:0001101,GO:0001071,GO:0006351,GO:0003676,GO:0003676,
Pn-miR858b	Pn4.72	#N/A	2	CBI40325.3	-	-
Pn-miR858b	Pn7.1532	#N/A	2.2	EXC31388.1	K09422	GO:0003676,GO:0001071,GO:0006351,GO:0003676,GO:0003676,GO:0003676,GO:0003676,GO:0003676,GO:0003676,GO:0003676,GO:0043231,GO:0003676,GO:0009834,GO:0006351,GO:0003676,GO:0003676,GO:0043231,GO:0003676,GO:0001101,GO:0001071,GO:0009834,GO:0006351,
Pn-miR858b	Pn14.1098	3	2	CDP03217.1	-	-
Pn-miR858b	Pn12.64	#N/A	2.5	JAT45094.1	K09422	GO:0009987,GO:0044699,GO:0003676,GO:0003676,GO:0003676,GO:0007275,GO:0006351,GO:0009987,GO:0044699,
Pn-miR858b	Pn22.862	4	2	CBI40325.3	-	-
Pn-miR858b	Pn6.2951	4	2.5	EOY30297.1	-	-
Pn-miR858b	Pn7.1918	#N/A	2.5	XP_008795797.1	K09422	GO:0003676,GO:0043231,GO:0010038,GO:0003676,GO:0001101,GO:0009725,GO:0010243,GO:0006351,
Pn-miR858b	Pn2.1301	3.5	2.2	XP_020095201.1	-	-
Pn-miR858b	Pn17.182	#N/A	2.5	XP_011025434.1	-	-
Pn-miR858b	Pn7.1954	#N/A	2.5	XP_008795797.1	K09422	GO:0003676,GO:0043231,GO:0010038,GO:0003676,GO:0001101,GO:0009725,GO:0010243,GO:0006351,
Pn-miR858b	Pn14.269	#N/A	2.5	#N/A	-	-
Pn-miR858b	Pn21.952	#N/A	2.5	XP_009407774.1	K10999	-
Pn-miR858b	Pn15.682	3.5	1.8	KHN34185.1	-	-
Pn-miR858b	Pn4.3209	#N/A	1.8	XP_010250867.1	K09422	GO:0003676,GO:0001071,GO:0006351,GO:0003676,GO:0003676,GO:0003676,GO:0003676,GO:0003676,GO:0003676,GO:0043231,GO:0003676,GO:0001071,GO:0009834,GO:0006351,GO:0003676,GO:0003676,
Pn-miR858b	Pn15.2165	3	1.8	XP_010926121.1	-	-
Pn-miR858b	Pn7.1160	#N/A	#N/A	XP_002278003.1	-	-
Pn-miR858b	Pn14.876	4	#N/A	OAY30823.1	-	-
Pn-miR858b	Pn3.3302	4	#N/A	XP_010938192.1	-	-
Pn-miR858b	Pn19.1052	4	#N/A	CAA78387.1	-	-
Pn-miR858b	Pn22.716	4	#N/A	CBI40325.3	-	-
Pn-miR858b	Pn7.955	#N/A	#N/A	XP_002278003.1	-	-
Pn-miR858b	Pn12.846	4	#N/A	AGN52057.1	-	-
Pn-miR858b	Pn5.1130	4	#N/A	XP_009402050.1	-	-
Pn-miR858b	Pn4.2138	#N/A	#N/A	XP_002278003.1	K09422	GO:0003676,GO:0003676,GO:0003676,GO:0003676,GO:0003676,GO:0007275,GO:0006351,GO:0003676,GO:0003676,
Pn-miR858b	Pn32.300	3.5	#N/A	KDO72049.1	-	-
Pn-miR858b	Pn39.169	3.5	#N/A	KDO72049.1	-	-
Pn-miR858b	Pn10.1126	#N/A	#N/A	OAY53310.1	-	-
Pn-miR858b	Pn3.4784	#N/A	#N/A	CAN70191.1	K09422	GO:0003676,GO:0003676,GO:0003676,GO:0003676,GO:0003676,GO:0003676,GO:0043231,GO:0010053,GO:0003676,GO:0006351,GO:0003676,GO:0003676,
Pn-miR858b	Pn5.1827	3	#N/A	XP_020700672.1	-	-
novel_mir11	Pn8.2860	#N/A	2.5	XP_010260759.1	K00592	GO:0009987,GO:0006810,GO:0031224,GO:0009536,GO:0009987,GO:0009536,GO:0000229,GO:0009536,GO:0000229,GO:0009536,GO:0009987,GO:0009536,GO:0009536,GO:0000229,GO:0000229,GO:0009536,GO:0009987,GO:0016741,GO:0008152,GO:0008152,GO:0031224,GO:0016741,
novel_mir11	Pn3.2652	#N/A	2.5	JAT53060.1	-	-
novel_mir11	Pn3.2678	#N/A	2.2	JAT53060.1	-	-
novel_mir11	Pn62.3	#N/A	2.5	XP_010260759.1	K00592	GO:0009987,GO:0006810,GO:0031224,GO:0009536,GO:0009987,GO:0009536,GO:0000229,GO:0009536,GO:0000229,GO:0009536,GO:0009987,GO:0009536,GO:0009536,GO:0000229,GO:0000229,GO:0009536,GO:0009987,GO:0016741,GO:0008152,GO:0008152,GO:0031224,GO:0016741,
novel_mir11	Pn24.888	#N/A	2.2	XP_020580424.1	K00028	GO:0043169,GO:0004470,GO:0043648,GO:0000166,GO:0046914,GO:0004470,GO:0046983,GO:0043648,GO:0009536,GO:0032550,GO:0000166,GO:0046914,GO:0004470,GO:0046983,GO:0043648,GO:0009536,GO:0032550,GO:0000166,GO:0043169,GO:0004470,GO:0043648,GO:0000166,GO:0043169,GO:0004470,GO:0043648,GO:0000166,GO:0046914,GO:0004470,GO:0046983,GO:0043648,GO:0009536,GO:0032550,GO:0000166,GO:0043169,GO:0004470,GO:0043648,GO:…
novel_mir11	Pn10.381	3	2.5	XP_008227100.1	-	-
novel_mir11	Pn17.1467	#N/A	2.2	#N/A	-	-
novel_mir11	Pn3.3939	4	#N/A	XP_010256367.1	-	-
novel_mir11	Pn16.732	4	#N/A	XP_010260480.1	-	-
novel_mir11	Pn12.1660	4	#N/A	XP_010258150.1	-	-
novel_mir11	Pn5.3077	4	#N/A	KCW56374.1	-	-
novel_mir11	Pn24.508	4	#N/A	XP_020115312.1	-	-
novel_mir11	Pn15.1186	3.5	#N/A	CBI34121.3	-	-
novel_mir11	Pn6.1418	3.5	#N/A	XP_008811660.1	-	-
novel_mir12	Pn7.469	4	2	KYP77401.1	-	GO:0016491,GO:0044710,
novel_mir12	Pn7.509	4	2	GAV68986.1	-	GO:0003677,GO:0006351,GO:0046983,GO:0043231,
novel_mir12	Pn7.594	#N/A	2.2	AGT17357.1	-	GO:0044710,GO:0016712,GO:0016491,GO:0044710,
novel_mir12	Pn7.197	#N/A	2.2	KRH17861.1	K01191	GO:0044710,GO:0016712,
novel_mir12	Pn7.167	#N/A	2.2	KZT75521.1	-	GO:0003677,GO:0006351,GO:0046983,GO:0043231,
novel_mir12	Pn6.1389	4	2.5	XP_008792628.1	K10863	GO:0005488,GO:0040007,GO:0009725,GO:0000904,
novel_mir12	Pn7.563	#N/A	2.2	EFN50647.1	K01191	GO:0016491,GO:0044710,GO:0016491,
novel_mir12	Pn7.506	#N/A	2	GAV68986.1	-	GO:0003677,GO:0006351,GO:0046983,GO:0043231,
novel_mir12	Pn7.80	#N/A	2	EEH50840.1	K01191	GO:0044710,GO:0016491,GO:0005488,GO:0044710,GO:0016712,GO:0043231,
novel_mir12	Pn7.466	#N/A	2.5	ACN31742.1	-	GO:0044710,GO:0016712,GO:0016491,GO:0044710,GO:0031224,GO:0006259,
novel_mir12	Pn7.665	#N/A	2.5	#N/A	-	-
novel_mir12	Pn7.545	#N/A	2.2	KYP77401.1	-	GO:0016491,GO:0044710,
novel_mir12	Pn7.479	2.5	1.2	AGT17357.1	-	GO:0044710,GO:0016712,
novel_mir12	Pn7.31	#N/A	1.2	KZV16704.1	K01191	GO:0016491,GO:0044710,GO:0044710,GO:0016712,GO:0043231,
novel_mir12	Pn7.78	#N/A	1.8	KZV16704.1	K01191	GO:0016491,GO:0044710,GO:0044710,GO:0016712,GO:0043231,
novel_mir12	Pn7.201	2.5	1	KYP77401.1	-	-
novel_mir12	Pn7.422	3.5	1.8	BAB33421.1	-	-
novel_mir12	Pn7.25	2	1	KYP77401.1	-	-
novel_mir12	Pn7.177	2.5	1.8	KOM48406.1	K01191	GO:0016491,GO:0044710,GO:0044710,GO:0016712,GO:0043231,GO:0016491,GO:0044710,
novel_mir12	Pn7.572	3.5	1.8	KZV16704.1	K01191	GO:0016491,GO:0044710,GO:0044710,GO:0016712,GO:0043231,
novel_mir12	Pn7.548	3.5	1.8	#N/A	-	-
novel_mir12	Pn7.180	#N/A	1.8	BAD26579.1	-	GO:0044710,GO:0016712,GO:0016491,GO:0044710,GO:0031224,GO:0006259,
novel_mir12	Pn7.442	3.5	1.8	KRH17781.1	K01191	GO:0044710,GO:0016712,
novel_mir12	Pn7.596	3.5	1.8	#N/A	-	-
novel_mir12	Pn7.691	2.5	1.2	KRH17781.1	K01191	GO:0044710,GO:0016712,
novel_mir12	Pn7.670	2	1.5	KOM48406.1	K01191	GO:0044710,GO:0016712,GO:0043231,
novel_mir12	Pn7.41	3.5	1.8	KZV13811.1	-	GO:0003677,GO:0006351,GO:0046983,GO:0043231,
novel_mir12	Pn7.489	2.5	1.8	KRH17860.1	K01191	GO:0043231,GO:0016491,GO:0044710,
novel_mir12	Pn7.419	2	1	KZV16704.1	K01191	GO:0016491,GO:0044710,GO:0044710,GO:0016712,GO:0043231,
novel_mir12	Pn7.680	2.5	1.2	ACN31742.1	-	GO:0044710,GO:0016712,GO:0016491,GO:0044710,GO:0031224,GO:0006259,
novel_mir12	Pn7.683	3	1.5	KOM48406.1	K01191	GO:0016491,GO:0044710,GO:0044710,GO:0016712,GO:0043231,GO:0016491,GO:0044710,
novel_mir12	Pn7.678	3.5	1.8	KYP77401.1	-	GO:0016491,GO:0044710,
novel_mir12	Pn7.96	3	1.5	GAV68986.1	-	-
novel_mir12	Pn7.418	#N/A	1.2	KOM48406.1	K01191	GO:0016491,GO:0044710,
novel_mir12	Pn7.19	#N/A	1.2	KEH17023.1	-	-
novel_mir12	Pn7.43	3	1.5	KZV16704.1	K01191	GO:0044710,GO:0016712,GO:0043231,
novel_mir12	Pn7.700	2.5	1.2	BAD26579.1	-	GO:0044710,GO:0016712,GO:0016491,GO:0044710,
novel_mir12	Pn7.450	2	1	KRH17781.1	K01191	GO:0044710,GO:0016712,GO:0016491,GO:0044710,GO:0016020,
novel_mir12	Pn7.129	2.5	1.8	BAB33421.1	-	GO:0003677,GO:0006351,GO:0046983,GO:0043231,
novel_mir12	Pn7.139	3	1.5	KZV16704.1	K01191	GO:0016491,GO:0044710,GO:0044710,GO:0016712,
novel_mir12	Pn7.454	2.5	1.2	KOM48406.1	K01191	GO:0016491,GO:0044710,GO:0044710,GO:0016712,GO:0043231,
novel_mir12	Pn7.166	3.5	1.8	KRH17781.1	K01191	GO:0044710,GO:0016712,
novel_mir12	Pn7.499	3.5	1.8	KZT75521.1	-	-
novel_mir12	Pn7.117	2.5	1	KRH17861.1	K01191	GO:0016491,GO:0044710,GO:0044710,GO:0016712,GO:0043231,
novel_mir12	Pn7.597	2.5	1.2	OIW03237.1	K01191	GO:0016491,GO:0044710,GO:0016491,GO:0043231,
novel_mir12	Pn7.464	1.5	0.8	KEH16996.1	-	GO:0016491,GO:0044710,
novel_mir12	Pn7.731	1.5	0.8	KZV16704.1	K01191	GO:0016491,GO:0044710,GO:0044710,GO:0016712,GO:0043231,
novel_mir12	Pn7.581	1.5	0.8	EEH50840.1	K01191	GO:0043231,
novel_mir12	Pn7.21	0	0	KYP77401.1	-	-
novel_mir12	Pn7.448	1.5	0.8	KZV16704.1	K01191	GO:0016491,GO:0044710,GO:0043231,
novel_mir12	Pn7.541	#N/A	0.5	#N/A	-	-
novel_mir12	Pn7.427	1	0.5	KRH17861.1	K01191	GO:0044710,GO:0016712,
novel_mir12	Pn7.140	1.5	0.8	KEH16996.1	K01191	GO:0043231,
novel_mir12	Pn7.153	#N/A	0.5	OIV89726.1	K01191	GO:0016491,GO:0044710,GO:0044710,GO:0016712,
novel_mir12	Pn7.151	2	0.8	KEH17029.1	K01191	GO:0016491,GO:0044710,GO:0044710,GO:0016712,GO:0016491,GO:0044710,
novel_mir12	Pn7.721	1.5	0.8	KZV16704.1	K01191	GO:0016491,GO:0044710,GO:0044710,GO:0016712,GO:0043231,
novel_mir12	Pn7.486	1.5	0.8	KZV16704.1	K01191	GO:0016491,GO:0044710,GO:0044710,GO:0016712,
novel_mir12	Pn7.698	1.5	0.8	KZV16704.1	K01191	GO:0016491,GO:0044710,GO:0044710,GO:0016712,GO:0043231,
novel_mir12	Pn7.470	1.5	0.8	KRH17858.1	K01191	-
novel_mir12	Pn7.687	1.5	0.8	ACN31742.1	K15193	GO:0016020,GO:0044710,GO:0016712,GO:0016491,GO:0044710,GO:0006812,GO:0043169,GO:0043169,
novel_mir12	Pn7.653	1.5	0.8	KRH17852.1	K01191	GO:0016491,GO:0044710,
novel_mir12	Pn7.651	1.5	0.8	KRH17855.1	K01191	-
novel_mir12	Pn7.532	1.5	0.8	KHN01270.1	-	GO:0044710,GO:0016712,GO:0016491,GO:0044710,
novel_mir12	Pn7.573	1.5	0.8	EEH50840.1	K01191	GO:0044710,GO:0016712,GO:0043231,
novel_mir12	Pn7.127	1.5	0.8	GAV91288.1	-	GO:0003677,GO:0006351,GO:0046983,GO:0043231,
novel_mir12	Pn7.716	1.5	0.8	KZV16704.1	K01191	GO:0016491,GO:0044710,GO:0044710,GO:0016712,GO:0043231,
novel_mir12	Pn7.410	#N/A	0.8	KRH17816.1	-	GO:0044710,GO:0016712,GO:0016491,GO:0044710,
novel_mir12	Pn7.114	#N/A	0.8	#N/A	-	-
novel_mir12	Pn7.544	#N/A	0.8	OIW03237.1	K01191	GO:0016491,GO:0044710,GO:0044710,GO:0016712,
novel_mir12	Pn7.107	#N/A	0.8	KRH17861.1	K01191	GO:0016491,GO:0044710,GO:0044710,GO:0016712,GO:0043231,
novel_mir12	Pn7.87	1.5	0.8	KRH17781.1	K01191	GO:0044710,GO:0016712,
novel_mir12	Pn7.730	1.5	0.8	GAV91288.1	-	GO:0003677,GO:0006351,GO:0046983,GO:0043231,
novel_mir12	Pn7.501	1.5	0.8	KZV16704.1	K01191	GO:0016491,GO:0044710,GO:0044710,GO:0016712,GO:0043231,
novel_mir12	Pn7.564	1.5	0.8	KRH17861.1	K01191	GO:0016491,
novel_mir12	Pn7.37	#N/A	0.8	KZV16704.1	K01191	GO:0016491,GO:0044710,GO:0044710,GO:0016712,GO:0043231,
novel_mir12	Pn7.75	1.5	0.8	GAV91288.1	-	GO:0003677,GO:0006351,GO:0046983,GO:0043231,
novel_mir12	Pn7.727	1.5	0.8	KZV16704.1	K01191	GO:0016491,GO:0044710,GO:0044710,GO:0016712,GO:0043231,
novel_mir12	Pn7.689	1.5	0.8	EEH50840.1	K01191	GO:0016491,GO:0044710,GO:0044710,GO:0016712,GO:0043231,
novel_mir12	Pn7.686	0.5	0.2	KZV16704.1	K01191	GO:0016491,GO:0044710,GO:0044710,GO:0016712,GO:0043231,
novel_mir12	Pn7.539	1.5	0.8	KZV16704.1	K01191	GO:0016491,GO:0044710,GO:0044710,GO:0016712,GO:0043231,
novel_mir12	Pn7.712	1.5	0.8	KZV16704.1	K01191	GO:0016491,GO:0044710,GO:0044710,GO:0016712,GO:0043231,
novel_mir12	Pn14.1875	2.5	#N/A	ACA30301.1	-	-
novel_mir12	Pn7.569	4	#N/A	KYP77401.1	-	-
novel_mir12	Pn7.164	3.5	#N/A	KOM48406.1	-	-
novel_mir12	Pn7.34	2.5	#N/A	KRH17861.1	-	-
novel_mir13	Pn14.638	3	2.2	XP_010252592.1	-	-
novel_mir13	Pn7.77	2.5	1.5	XP_016733903.1	-	-
novel_mir13	Pn7.79	2	1	#N/A	-	-
novel_mir13	Pn7.717	2	1	KEH17348.1	-	-
novel_mir13	Pn7.661	2	1	#N/A	-	-
novel_mir13	Pn7.676	2	1	KOM53365.1	-	-
novel_mir13	Pn7.728	2.5	1	KEH17348.1	-	-
novel_mir13	Pn7.593	3	1.5	OIV96076.1	-	-
novel_mir13	Pn7.547	3	1.5	KYP78605.1	-	-
novel_mir13	Pn7.598	3	1.5	KEH16994.1	-	-
novel_mir13	Pn7.713	2	1	KEH17348.1	-	-
novel_mir13	Pn7.457	2	1	OIV96076.1	-	-
novel_mir13	Pn7.487	2	1	KNA06354.1	-	-
novel_mir13	Pn7.562	3	1.5	OIV96076.1	-	-
novel_mir13	Pn7.503	2	1	OIV96076.1	-	-
novel_mir13	Pn26.53	4	#N/A	XP_019054631.1	-	-
novel_mir13	Pn7.426	2	#N/A	KGN53990.1	-	-
novel_mir13	Pn7.151	#N/A	#N/A	KEH17029.1	K01191	GO:0016491,GO:0044710,GO:0044710,GO:0016712,GO:0016491,GO:0044710,
novel_mir14	Pn1.1395	4	2	KRH77323.1	-	-
novel_mir14	Pn52.28	4	2.2	ONI20942.1	-	-
novel_mir14	Pn1.1066	4	2	XP_008437026.2	-	-
novel_mir14	Pn6.2770	3	1.8	#N/A	-	-
novel_mir14	Pn19.521	3	1.8	XP_008464604.1	-	-
novel_mir14	Pn19.528	3	1.8	OMP10522.1	-	-
novel_mir14	Pn7.43	1	1	KZV16704.1	K01191	GO:0044710,GO:0016712,GO:0043231,
novel_mir14	Pn24.444	4	#N/A	#N/A	-	-
novel_mir15	Pn2.2494	4	#N/A	JAT63724.1	-	-
novel_mir15	Pn2.2577	4	#N/A	KOM31702.1	-	-
novel_mir16	Pn7.688	#N/A	2.5	AFK40414.1	-	-
novel_mir16	Pn25.209	#N/A	2.5	#N/A	-	-
novel_mir16	Pn7.713	2.5	1.2	KEH17348.1	-	-
novel_mir16	Pn7.77	2.5	1.2	XP_016733903.1	-	-
novel_mir16	Pn7.708	2.5	1.2	KEH17348.1	-	-
novel_mir16	Pn7.717	2.5	1.2	KEH17348.1	-	-
novel_mir16	Pn7.17	0.5	0.2	AFK40414.1	-	-
novel_mir16	Pn7.728	#N/A	#N/A	KEH17348.1	-	-
novel_mir17	Pn3.229	#N/A	2.2	XP_020273599.1	K15015	GO:0031224,GO:0031224,GO:0031224,GO:0031224,GO:0031224,GO:0031224,GO:0016020,GO:0031224,GO:0031224,GO:0031224,GO:0031224,GO:0031224,GO:0016020,GO:0031224,GO:0016020,GO:0031224,GO:0031224,GO:0031224,GO:0016020,
novel_mir17	Pn6.857	3.5	#N/A	XP_020214387.1	-	-
novel_mir18	Pn5.1243	#N/A	2.5	XP_009383885.1	K00943	GO:0009536,GO:0009536,GO:0009536,GO:0031224,GO:0009117,GO:0016776,GO:0016020,
novel_mir18	Pn9.1274	#N/A	2.2	XP_018838033.1	K12373	GO:0044238,GO:0016020,GO:0005737,GO:0005618,GO:0015929,GO:0044464,GO:0008152,GO:0015929,GO:0044238,GO:0044464,GO:0015929,GO:0015929,GO:0044238,GO:0044238,GO:0044464,GO:0015929,GO:0015929,GO:0044238,GO:0015929,GO:0044238,GO:0015929,GO:0044238,GO:0044238,GO:0016020,GO:0005618,GO:0015929,GO:0044238,GO:0016020,GO:0005618,GO:0015929,GO:0044238,GO:0016020,GO:0005618,GO:0015929,GO:0044238,GO:0005737,GO:…
novel_mir18	Pn5.1253	#N/A	2.5	XP_009383885.1	K00943	GO:0009536,GO:0009536,GO:0009536,GO:0031224,GO:0009117,GO:0016776,GO:0016020,
novel_mir18	Pn9.1907	#N/A	2.5	AFK09266.1	K15086	GO:0016838,GO:0006644,GO:0009532,GO:0043692,
novel_mir18	Pn27.303	4	2.5	XP_008797817.1	-	-
novel_mir18	Pn9.1905	#N/A	2.5	#N/A	-	-
novel_mir18	Pn9.1900	#N/A	2.5	AFK09266.1	K15086	GO:0016829,GO:0016838,GO:0006644,GO:0009532,GO:0043692,
novel_mir18	Pn2.1617	4	2.2	XP_018838033.1	-	-
novel_mir18	Pn9.1575	#N/A	2.2	EYU39499.1	K12373	GO:0044238,GO:0005737,GO:0015929,GO:0008152,GO:0005737,GO:0015929,GO:0015929,GO:0044238,GO:0015929,GO:0044238,GO:0015929,GO:0044238,GO:0015929,GO:0044238,GO:0015929,GO:0044238,GO:0015929,GO:0044238,GO:0044238,GO:0016020,GO:0005618,GO:0015929,GO:0044238,GO:0016020,GO:0005618,GO:0015929,GO:0044238,GO:0016020,GO:0005618,GO:0015929,GO:0044238,GO:0005737,GO:0015929,GO:0015929,GO:0044238,GO:0004553,GO:…
novel_mir18	Pn9.1898	#N/A	2	AFQ20810.1	K15086	-
novel_mir18	Pn9.1903	#N/A	2	AFQ20810.1	K15086	-
novel_mir18	Pn9.1908	#N/A	1.5	#N/A	-	-
novel_mir18	Pn9.1860	#N/A	0	#N/A	-	-
novel_mir18	Pn1.2305	4	#N/A	XP_010256591.1	-	-
novel_mir1	Pn16.139	3.5	#N/A	KCW57860.1	-	-
novel_mir1	Pn16.206	3.5	#N/A	AHA83402.1	-	-
novel_mir3	Pn21.667	#N/A	2.5	JAT67434.1	K15449	GO:0016740,GO:0016020,GO:0016020,
novel_mir3	Pn1.1868	#N/A	2.2	XP_002276073.1	K13800	-
novel_mir3	Pn20.290	#N/A	2.5	JAT67434.1	K15449	GO:0016020,GO:0016741,GO:0016740,GO:0016020,GO:0016740,GO:0016020,GO:0016020,GO:0016741,GO:0016020,GO:0016740,
novel_mir3	Pn7.1325	2.5	2.2	OAY70300.1	-	-
novel_mir3	Pn1.233	#N/A	2.5	XP_010258660.1	K13109	GO:0006396,GO:0043231,GO:0006396,GO:0043231,GO:0016020,GO:0006810,GO:0022857,GO:0043231,GO:0006396,GO:0043231,GO:0043231,GO:0050896,GO:0003824,GO:0005488,
novel_mir3	Pn1.137	#N/A	2.5	XP_010258660.1	K13109	GO:0006396,GO:0043231,GO:0006396,GO:0043231,GO:0043231,GO:0006396,GO:0043231,GO:0043231,GO:0022857,GO:0006810,GO:0016020,GO:0016020,GO:0006810,GO:0022857,GO:0050896,GO:0003824,GO:0005488,
novel_mir3	Pn11.2589	4	1.8	#N/A	-	-
novel_mir3	Pn7.1027	4	#N/A	XP_004507227.1	-	-
novel_mir3	Pn4.3538	3.5	#N/A	Q08069.2	-	-
novel_mir3	Pn8.1213	3.5	#N/A	XP_002272055.2	-	-
novel_mir5	Pn16.192	#N/A	2.2	XP_010935489.1	-	GO:0043231,GO:0043231,
novel_mir5	Pn15.2133	#N/A	2.5	XP_020421500.1	K04565	GO:0016209,GO:0043169,GO:0006801,GO:0044710,GO:0003824,
novel_mir7	Pn6.1780	4	#N/A	BAF98281.1	-	-
novel_mir7	Pn6.998	3.5	#N/A	XP_010258777.1	-	-
novel_mir7	Pn6.406	3.5	#N/A	XP_010258777.1	-	-
novel_mir8	Pn60.16	4	2.5	#N/A	-	-
novel_mir8	Pn4.1920	4	2.5	#N/A	-	-
novel_mir8	Pn15.682	4	2.5	KHN34185.1	-	-
novel_mir8	Pn8.852	3.5	2	XP_002317089.1	-	-
novel_mir8	Pn8.851	#N/A	2.5	XP_018854080.1	-	-
novel_mir8	Pn20.990	4	#N/A	ERN07746.1	-	-
novel_mir10	Pn12.1620	4	2	#N/A	-	-
novel_mir10	Pn12.1315	#N/A	2.2	XP_010254518.1	K05310	GO:0016020,GO:0003824,GO:0043231,GO:0016020,GO:0016020,GO:0016020,GO:0031224,GO:0043231,GO:0016020,GO:0016020,GO:0016020,GO:0031224,GO:0016020,GO:0016020,GO:0016020,GO:0031224,
novel_mir10	Pn3.2759	4	#N/A	XP_019052845.1	-	-
novel_mir10	Pn6.1489	#N/A	#N/A	XP_009405133.1	K13466	-
novel_mir10	Pn5.213	4	#N/A	XP_010246859.1	-	-
novel_mir10	Pn28.23	3.5	#N/A	CDO99781.1	-	-
novel_mir10	Pn28.26	3.5	#N/A	CDO99781.1	-	-
