# Supplementary material for: Small RNA sequencing reveals various microRNAs involved in piperine biosynthesis in black pepper (Piper nigrum L.)
Source: BMC Genomics. 2021 Nov 19;22:838. doi: 10.1186/s12864-021-08154-4 (PMC8603596; doi:10.1186/s12864-021-08154-4)
Supplement: Supplementary file 7 — Additional file 7. [file 12864_2021_8154_MOESM7_ESM.xlsx]

## Sheet: Supplementary Table 4
Supplementary Table 4: Unique targets and their annotations.
Target id	annotation	KEGG	GO
Pn5.3080	ESW25422.1	-	-
Pn11.893	#N/A	-	-
Pn3.4783	XP_010243031.1	-	-
Pn57.12	#N/A	-	-
Pn5.3233	#N/A	-	-
Pn6.2465	#N/A	-	-
Pn17.1041	XP_017441999.1	-	-
Pn2.2503	OAY32455.1	K10251	GO:0031224,GO:0031224,GO:0016616,GO:0031224,GO:0044710,GO:0016616,GO:0031224,GO:0044710,GO:0031224,GO:0044710,GO:0003824,GO:0031224,GO:0031224,GO:0031224,GO:0031224,GO:0031224,GO:0031224,GO:0016616,GO:0043231,GO:0044710,GO:0031224,GO:0033764,GO:0031224,GO:0031224,GO:0044710,GO:0003824,GO:0031224,GO:0031224,GO:0031224,GO:0031224,GO:0031224,GO:0031224,GO:0031224,
Pn24.859	EEF47294.1	-	-
Pn4.2537	XP_008801848.1	-	-
Pn14.677	OAY64083.1	-	GO:0016020,GO:0016020,GO:0016020,GO:0016020,GO:0016020,GO:0016020,GO:0016020,GO:0016020,GO:0016020,GO:0016020,GO:0016020,GO:0016020,GO:0016020,GO:0016020,GO:0016020,GO:0016020,GO:0016020,GO:0016020,GO:0016020,GO:0016020,GO:0016020,
Pn15.544	KEH29511.1	K13420	GO:0016740,
Pn3.426	XP_010265853.1	K13415	GO:0043231,GO:0003676,
Pn3.4074	XP_010653907.1	K13415	GO:0043231,
Pn6.475	KJB49222.1	K13415	GO:0005488,GO:0006351,
Pn5.2135	#N/A	-	-
Pn19.85	XP_010265853.1	K13415	GO:0043231,GO:0003676,
Pn15.136	XP_010265853.1	K13415	GO:0043231,GO:0003676,
Pn13.776	XP_010264332.1	K13415	-
Pn8.2451	XP_010264332.1	K13415	-
Pn7.344	XP_010250660.1	-	-
Pn1.2504	XP_010250660.1	-	-
Pn11.1178	XP_010264332.1	K13415	GO:0005488,GO:0006351,
Pn2.939	XP_010257970.1	K13415	GO:0005488,GO:0006351,GO:0043231,GO:0003676,GO:0043231,GO:0003676,GO:0005488,GO:0006351,GO:0043231,GO:0003676,
Pn6.937	KJB49222.1	K13415	GO:0005488,GO:0006351,
Pn14.164	XP_010265853.1	-	-
Pn3.1618	XP_010250660.1	-	-
Pn2.1033	XP_010257970.1	-	-
Pn6.2921	XP_011093873.1	-	-
Pn7.1092	ABK92874.1	-	-
Pn13.821	GAV68148.1	-	-
Pn18.1408	OIT37859.1	-	-
Pn7.1082	ABK92874.1	-	-
Pn26.782	CBI17904.3	-	-
Pn15.513	EER93475.1	-	-
Pn4.108	XP_020593839.1	-	-
Pn5.2859	XP_019073049.1	-	-
Pn21.1417	XP_010265853.1	-	-
Pn2.1339	XP_010257970.1	-	-
Pn2.310	XP_010276037.1	-	GO:0000902,GO:0055028,GO:0015631,GO:0050879,
Pn2.398	XP_010276037.1	-	-
Pn1.2968	OAY71397.1	K10841	-
Pn11.2177	XP_011093873.1	-	-
Pn31.241	#N/A	-	-
Pn30.293	XP_004508530.1	-	-
Pn19.1029	#N/A	-	-
Pn38.50	#N/A	-	-
Pn24.921	XP_019073685.1	K03032	GO:0019941,GO:0005838,GO:0009536,GO:0031224,GO:0043234,GO:0098772,GO:0009894,GO:0065009,GO:0044424,GO:0031224,GO:0043234,GO:0098772,GO:0009894,GO:0065009,GO:0031224,GO:0043234,GO:0098772,GO:0009894,GO:0065009,GO:0031224,GO:0043234,GO:0098772,GO:0009894,GO:0065009,GO:0031224,GO:0043234,GO:0098772,GO:0009894,GO:0065009,GO:0044424,GO:0031224,GO:0043234,GO:0098772,GO:0009894,GO:0065009,GO:0009894,GO:…
Pn16.765	KRH28805.1	-	-
Pn19.690	#N/A	-	-
Pn3.45	XP_012470121.1	-	-
Pn19.678	GAV64034.1	-	-
Pn19.708	XP_018678817.1	K19613	-
Pn3.2575	JAT54667.1	-	-
Pn16.1067	XP_010268825.1	-	-
Pn3.2774	XP_010279585.1	-	-
Pn19.731	XP_008798039.1	-	-
Pn19.736	XP_008798039.1	-	-
Pn24.483	XP_010920174.1	K12173	GO:0043207,GO:0005737,GO:0031224,GO:0005737,GO:0016020,
Pn19.728	#N/A	-	-
Pn2.1356	ONI08889.1	-	-
Pn26.382	#N/A	-	-
Pn16.760	KRH28805.1	-	-
Pn16.763	XP_008781004.1	-	-
Pn16.766	KRH28805.1	-	-
Pn19.767	#N/A	-	-
Pn28.71	XP_010278817.1	K10523	GO:0009987,GO:0009628,GO:0006950,
Pn31.202	XP_010274475.1	K19937	GO:0044424,
Pn1.1352	#N/A	-	-
Pn4.615	XP_010907396.1	K01166	GO:0003676,GO:0090501,GO:0016892,GO:0005737,GO:0016787,GO:0003676,GO:0090501,GO:0016892,GO:0044421,GO:0003676,GO:0090501,GO:0016020,GO:0030312,GO:0016892,GO:0009813,GO:0003676,GO:0090501,GO:0016020,GO:0030312,GO:0016892,GO:0090501,GO:0004540,GO:0071944,GO:0003676,GO:0090501,GO:0016892,GO:0003676,GO:0090501,GO:0016892,GO:0030312,GO:0009813,GO:0009267,GO:0044767,GO:0009755,GO:0004518,GO:0016020,GO:…
Pn8.1102	XP_020113268.1	-	-
Pn2.2865	XP_010269665.1	K13428	GO:0009536,GO:0016301,GO:0016740,GO:0016740,GO:0016740,GO:0016740,GO:0016301,GO:0016301,GO:0016301,GO:0016301,GO:0016301,GO:0033554,GO:0002218,GO:0032412,GO:0009617,GO:0016301,GO:0007165,GO:0016020,GO:0016301,GO:0008152,GO:0016740,GO:0016301,GO:0016740,GO:0016301,GO:0016740,GO:0016740,GO:0016301,
Pn9.354	KCW53999.1	K04730	GO:0036094,GO:0009987,GO:1901363,GO:0097159,GO:0016772,GO:0036094,GO:1901363,GO:0016020,GO:0097159,GO:0016020,GO:0005737,GO:0004672,GO:0006468,GO:0016020,GO:0036094,GO:1901363,GO:0016020,GO:0097159,GO:0016020,GO:0016020,GO:0016020,GO:0036094,GO:1901363,GO:0016020,GO:0097159,GO:0016020,
Pn14.309	#N/A	-	-
Pn4.538	XP_010907396.1	K01166	GO:0003676,GO:0090501,GO:0016892,GO:0005737,GO:0016787,GO:0003676,GO:0090501,GO:0016892,GO:0004519,GO:0090305,GO:0005576,GO:0016020,GO:0009813,GO:0003676,GO:0090501,GO:0016020,GO:0030312,GO:0016892,GO:0090501,GO:0004540,GO:0071944,GO:0003676,GO:0090501,GO:0016892,GO:0030312,GO:0009813,GO:0009267,GO:0044767,GO:0009755,GO:0004518,GO:0016020,GO:0003676,GO:0090501,GO:0071944,GO:0016892,GO:0003676,GO:…
Pn16.2265	XP_019073685.1	K03032	GO:0019941,GO:0005838,GO:0009536,GO:0031224,GO:0043234,GO:0098772,GO:0009894,GO:0065009,GO:0044424,GO:0031224,GO:0043234,GO:0098772,GO:0009894,GO:0065009,GO:0043234,GO:0098772,GO:0009894,GO:0016020,GO:0065009,GO:0031224,GO:0043234,GO:0098772,GO:0009894,GO:0065009,GO:0031224,GO:0043234,GO:0098772,GO:0009894,GO:0065009,GO:0044424,GO:0031224,GO:0043234,GO:0098772,GO:0009894,GO:0065009,GO:0009894,GO:…
Pn7.2058	XP_010252457.1	-	-
Pn38.176	XP_010268437.1	-	-
Pn4.2776	#N/A	-	-
Pn18.1237	#N/A	-	-
Pn21.665	XP_010268299.1	-	-
Pn14.1136	#N/A	-	-
Pn15.540	#N/A	-	-
Pn5.1288	XP_020687939.1	-	-
Pn39.26	KDP33911.1	-	-
Pn4.971	XP_011013817.1	-	-
Pn24.664	AET00065.1	-	-
Pn24.635	AET00065.1	-	-
Pn4.978	AGX93053.1	-	-
Pn3.739	XP_018860156.1	K07393	GO:0019538,GO:0004175,GO:0043231,GO:0019538,GO:0004175,GO:0019538,GO:0004175,GO:0019538,GO:0004175,GO:0019538,GO:0004175,GO:0019538,GO:0004175,GO:0019538,GO:0004175,GO:0019538,GO:0004175,GO:0019538,GO:0004175,GO:0019538,GO:0004175,GO:0019538,GO:0004175,GO:0019538,GO:0004175,GO:0019538,GO:0004175,GO:0019538,GO:0004175,GO:0019538,GO:0004175,GO:0019538,GO:0004175,GO:0019538,GO:0004175,GO:0019538,GO:…
Pn26.213	XP_010928724.1	-	-
Pn11.20	KCW53999.1	K04730	GO:0006464,GO:0007167,GO:0032550,GO:0016772,GO:0036094,GO:1901363,GO:0016020,GO:0097159,GO:0016020,GO:0016020,GO:0036094,GO:1901363,GO:0016020,GO:0097159,GO:0005737,GO:0004672,GO:0006468,GO:0016020,GO:0036094,GO:1901363,GO:0016020,GO:0097159,GO:0016020,GO:0016020,GO:0016740,GO:0016020,GO:0036094,GO:1901363,GO:0016020,GO:0097159,GO:0016020,
Pn4.1132	XP_020688802.1	K14638	GO:0006810,GO:0016020,GO:0006810,GO:0016020,GO:0006810,GO:0016020,GO:0006810,GO:0016020,GO:0006810,GO:0016020,GO:0006810,GO:0016020,GO:0006810,GO:0016020,GO:0006810,GO:0016020,GO:0016020,GO:0006810,GO:0016020,GO:0006810,GO:0016020,GO:0006810,GO:0016020,GO:0006810,GO:0016020,GO:0016020,GO:0015833,GO:0016020,GO:0006810,GO:0016020,
Pn12.410	EOX92735.1	-	-
Pn2.1805	ONI03212.1	-	-
Pn3.1397	KHN07882.1	-	-
Pn3.4323	ESR36594.1	K08057	GO:0016020,GO:0016020,GO:0016491,GO:0016020,GO:0016020,GO:0016020,GO:0016020,GO:0016020,GO:0051234,GO:0005548,GO:0043231,GO:0016020,GO:0016020,GO:0016020,GO:0016020,GO:0016491,GO:0016020,GO:0016020,
Pn17.100	XP_011025254.1	-	-
Pn2.1778	ONI03212.1	-	-
Pn34.49	#N/A	-	-
Pn11.507	XP_011025254.1	-	-
Pn7.2087	XP_010243973.1	-	-
Pn6.3783	XP_010252806.1	-	-
Pn4.2702	XP_020112522.1	-	-
Pn6.2705	XP_010252806.1	-	-
Pn2.579	#N/A	-	GO:0009987,GO:0050896,
Pn5.5	#N/A	-	-
Pn1.718	AAC42582.1	-	-
Pn1.848	AAC42582.1	-	-
Pn15.409	XP_010267513.1	-	-
Pn3.698	XP_008775499.1	-	-
Pn15.937	#N/A	-	-
Pn56.20	XP_015893076.1	K14845	-
Pn2.844	XP_007050539.2	K14845	GO:0010467,GO:0031981,GO:0055029,GO:0009791,GO:0016070,GO:0005515,GO:0050794,GO:0044763,GO:0034645,GO:0050896,GO:0044271,GO:0070646,GO:0043231,
Pn2.961	XP_007050539.2	K14845	GO:0010467,GO:0031981,GO:0055029,GO:0009791,GO:0016070,GO:0005515,GO:0050794,GO:0044763,GO:0034645,GO:0050896,GO:0044271,GO:0070646,GO:0043231,
Pn6.1125	XP_010257958.1	K09264	GO:0003676,GO:0006351,GO:0001071,GO:0005515,GO:0043231,GO:0003676,GO:0006351,GO:0001071,GO:0005515,GO:0043231,GO:0005488,GO:0006351,GO:0005488,GO:0006351,GO:0003676,GO:0006351,GO:0001071,GO:0005515,GO:0043231,GO:0005488,GO:0006351,GO:0003676,GO:0006351,GO:0001071,GO:0005515,GO:0043231,GO:0005488,GO:0006351,GO:0005488,GO:0006351,GO:0005488,GO:0006351,GO:0005488,GO:0006351,GO:0005488,GO:0006351,GO:…
Pn3.1067	XP_010273825.1	-	-
Pn14.70	XP_018846835.1	-	-
Pn3.198	CBI24870.3	-	-
Pn1.3181	#N/A	-	-
Pn6.3711	AGW21001.1	K13459	GO:0005488,GO:0009532,GO:0033554,GO:0009617,GO:0016020,GO:0032550,GO:0032550,GO:0005737,
Pn6.3377	AGW21001.1	K13459	GO:0009987,GO:0005488,GO:0009536,GO:0009617,GO:0044446,GO:0016020,GO:0006950,GO:0032550,GO:0032550,GO:0005737,
Pn6.3282	AGW21001.1	K13459	GO:0097159,GO:1901363,GO:0032550,GO:0032550,GO:0005737,
Pn8.2922	XP_010273500.1	K01074	-
Pn6.3700	AGW21001.1	K13459	GO:0032550,GO:0032550,GO:0005737,
Pn6.3292	AGW21001.1	K13459	GO:0032550,GO:0032550,GO:0005737,GO:0042742,GO:0044763,GO:0004871,GO:0036094,GO:0016020,
Pn6.3382	AGW21001.1	K13459	GO:0032550,GO:0032550,GO:0005737,GO:0042742,GO:0044763,GO:0004871,GO:0036094,GO:0016020,
Pn6.3147	AGW21001.1	K13459	GO:0032550,GO:0032550,GO:0005737,
Pn6.3303	AGW21001.1	K13459	GO:0009987,GO:0005488,GO:0009536,GO:0009617,GO:0044446,GO:0016020,GO:0006950,GO:0032550,GO:0032550,GO:0005737,
Pn6.3731	AGW21001.1	K13459	GO:0032550,GO:0032550,GO:0005737,
Pn6.3301	AGW21001.1	K13459	GO:0005488,GO:0009532,GO:0033554,GO:0009617,GO:0016020,GO:0032550,GO:0032550,GO:0005737,
Pn6.209	AHA83402.1	K13459	GO:0032550,GO:0032550,GO:0042742,GO:0044763,GO:0004871,GO:0036094,GO:0016020,
Pn6.3073	AGW21001.1	K13459	GO:0032550,GO:0032550,GO:0005737,
Pn6.3721	AGW21001.1	K13459	GO:0032550,GO:0032550,GO:0005737,GO:0005488,GO:0006952,
Pn6.3740	AHA83402.1	K13459	GO:0005488,GO:0009532,GO:0033554,GO:0009617,GO:0016020,GO:0032550,GO:0032550,GO:0005737,
Pn6.3015	AGW21001.1	K13459	GO:0032550,GO:0032550,GO:0005737,
Pn6.2973	AGW21001.1	K13459	GO:0032550,GO:0032550,GO:0005737,GO:0042742,GO:0044763,GO:0004871,GO:0036094,GO:0016020,
Pn6.202	AGW21001.1	K13459	GO:0043231,GO:0044444,GO:0006950,GO:0032550,GO:0032550,GO:0005737,
Pn6.1011	AHA83402.1	K13459	GO:0009987,GO:0005488,GO:0009536,GO:0009617,GO:0044446,GO:0016020,GO:0006950,GO:0032550,GO:0032550,
Pn1.3442	XP_010275673.1	K04733	GO:0005488,GO:0016301,GO:0016020,GO:0016301,GO:0009987,GO:0016301,GO:0009987,GO:0016020,GO:0016740,GO:0016301,GO:0009987,GO:0016301,GO:0009987,GO:0016301,GO:0009987,GO:0016740,GO:0009987,GO:0016301,GO:0016301,GO:0009987,GO:0016740,GO:0016740,GO:0016740,
Pn6.3088	AGW21001.1	K13459	GO:0050896,GO:0032550,GO:0032550,GO:0005737,GO:0036094,GO:0097159,GO:1901363,
Pn6.3291	AHF18214.1	K13459	GO:0050896,GO:0032550,GO:0032550,GO:0005737,
Pn6.207	AGW21001.1	K13459	GO:0032550,GO:0032550,GO:0005737,
Pn6.3047	AGW21001.1	K13459	GO:0032550,GO:0032550,GO:0005737,GO:0042742,GO:0044763,GO:0004871,GO:0036094,GO:0016020,
Pn6.3703	AGW21001.1	K13459	GO:0050896,GO:0032550,GO:0032550,GO:0005737,GO:0042742,GO:0044763,GO:0004871,GO:0036094,GO:0016020,
Pn6.3263	AHA83402.1	K13459	GO:0050896,GO:0032550,GO:0032550,GO:0005488,GO:0006952,GO:0044464,
Pn6.3330	AGW21001.1	K13459	GO:0009987,GO:0005488,GO:0009536,GO:0009617,GO:0044446,GO:0016020,GO:0006950,GO:0032550,GO:0032550,GO:0005737,
Pn6.3240	AGW21001.1	K13459	GO:0032550,GO:0032550,GO:0005737,
Pn6.3483	AGW21001.1	K13459	GO:0032550,GO:0032550,GO:0005737,
Pn6.2959	AGW21001.1	K13459	GO:0032550,GO:0032550,GO:0005737,GO:0042742,GO:0044763,GO:0004871,GO:0036094,GO:0016020,
Pn6.3335	AHF18214.1	K13459	GO:0050896,GO:0032550,GO:0032550,
Pn6.3275	AHF18214.1	K13459	GO:0005488,GO:0009532,GO:0033554,GO:0009617,GO:0016020,GO:0032550,GO:0032550,GO:0005737,GO:0042742,GO:0044763,GO:0004871,GO:0036094,GO:0016020,
Pn4.2697	KDP26440.1	-	-
Pn2.2249	XP_010243793.1	-	-
Pn7.1586	XP_020240053.1	-	-
Pn2.736	XP_010244571.1	-	-
Pn1.2191	#N/A	-	-
Pn4.2138	XP_002278003.1	K09422	GO:0003676,GO:0003676,GO:0003676,GO:0003676,GO:0003676,GO:0007275,GO:0006351,GO:0003676,GO:0003676,
Pn8.2406	XP_009413752.1	-	GO:0005737,GO:0043231,GO:0043231,GO:0005488,
Pn2.2787	#N/A	-	-
Pn9.514	EEF49472.1	K05236	GO:0044431,GO:0030120,GO:0016192,GO:0015031,GO:0044431,GO:0030120,GO:0016192,GO:0015031,GO:0044431,GO:0030120,GO:0015031,GO:0044431,GO:0030120,GO:0015031,GO:0044431,GO:0030120,GO:0016192,GO:0015031,GO:0044431,GO:0030120,GO:0015031,GO:0044431,GO:0030120,GO:0015031,GO:0044431,GO:0030120,GO:0015031,GO:0044431,GO:0030120,GO:0015031,GO:0044431,GO:0030120,GO:0015031,GO:0046907,GO:0031461,GO:0030120,GO:…
Pn8.1480	XP_010254906.1	-	-
Pn8.1499	XP_010254906.1	-	-
Pn2.169	ERN17675.1	-	-
Pn6.2746	OMO97103.1	-	-
Pn8.2715	OTG10356.1	K03239	GO:0043231,
Pn1.1781	OIW11570.1	-	-
Pn4.26	XP_010266742.1	-	-
Pn7.955	XP_002278003.1	-	-
Pn1.2270	CBI28806.3	-	-
Pn26.771	XP_010276128.1	-	-
Pn15.1937	XP_018684396.1	-	-
Pn1.2291	CBI28806.3	-	-
Pn32.234	XP_010251854.1	-	-
Pn15.1483	XP_010276128.1	-	-
Pn10.1126	OAY53310.1	-	-
Pn7.1160	XP_002278003.1	-	-
Pn30.328	XP_010261204.1	-	-
Pn2.2854	XP_008455547.1	-	-
Pn3.3004	XP_015876153.1	K09422	GO:0009987,GO:0044699,GO:0016020,
Pn6.114	XP_012842863.1	-	-
Pn47.16	XP_010246534.1	-	-
Pn2.2625	XP_010248996.1	K20185	-
Pn5.2836	XP_010649110.1	-	-
Pn15.925	XP_010274510.1	-	-
Pn55.23	XP_019710006.1	-	-
Pn47.70	XP_010246534.1	-	-
Pn25.196	XP_011088892.1	K02639	GO:0006091,GO:0051536,GO:0043169,GO:0006091,GO:0051536,GO:0043169,GO:0006091,GO:0051536,GO:0043169,GO:0006091,GO:0051536,GO:0043169,GO:0051536,GO:0006091,GO:0051536,GO:0043169,GO:0006091,GO:0051536,GO:0043169,GO:0006091,GO:0051536,GO:0043169,GO:0006091,GO:0051536,GO:0043169,GO:0006091,GO:0051536,GO:0043169,GO:0006091,GO:0051536,GO:0043169,GO:0006091,GO:0051536,GO:0043169,GO:0006091,GO:0051536,GO:…
Pn17.128	XP_010261204.1	-	-
Pn19.1359	ESR53400.1	-	-
Pn5.108	XP_010912055.1	K14486	GO:0009987,GO:0048827,GO:0048437,GO:0048364,GO:0009718,GO:0040007,GO:0009755,
Pn14.98	XP_010257888.1	K10908	GO:0034062,GO:0003676,GO:0043231,GO:0010467,GO:0034062,GO:0003676,GO:0010467,GO:0034062,GO:0003676,GO:0010467,GO:0034062,GO:0003676,GO:0010467,GO:0034062,GO:0003676,GO:0010467,GO:0034062,GO:0003676,GO:0043231,GO:0010467,GO:0034062,GO:0003676,GO:0010467,GO:0034062,GO:0003676,GO:0010467,GO:0034062,GO:0003676,GO:0010467,GO:0034062,GO:0003676,GO:0010467,GO:0034062,GO:0003676,GO:0043231,GO:0010467,GO:…
Pn40.200	XP_010245064.1	K14486	GO:0009987,GO:0044763,GO:0009725,GO:0043231,GO:0048364,GO:0009987,
Pn41.97	XP_010245064.1	-	-
Pn9.1203	XP_010253698.1	K14486	GO:0009987,GO:0009987,GO:0009987,GO:0009987,GO:0009987,GO:0050789,GO:0099402,GO:0065007,GO:0010033,GO:0009725,GO:0050794,GO:0006351,GO:0009725,GO:0050794,GO:0006351,GO:0048827,GO:0048437,GO:0009755,GO:0006351,GO:0009725,GO:0050794,GO:0006351,GO:0009725,GO:0050794,GO:0006351,GO:0009725,GO:0050794,GO:0006351,GO:0048827,GO:0048437,GO:0009755,GO:0006351,GO:0009725,GO:0050794,GO:0006351,GO:0009987,GO:…
Pn10.1192	XP_010277676.1	K14486	GO:0045229,GO:0003677,GO:0009555,GO:0009987,GO:0048364,GO:0040007,GO:0009718,GO:0048827,GO:0009755,GO:0048437,
Pn12.138	CDY43553.1	K14486	GO:0009987,GO:0007275,GO:0044763,GO:0009725,GO:0043231,GO:0048364,
Pn6.705	XP_008791554.1	-	-
Pn8.2637	XP_008791554.1	K14486	GO:0009987,GO:0009987,GO:0009987,GO:0009987,GO:0009987,GO:0009987,GO:0009725,GO:0050794,GO:0006351,GO:0048827,GO:0048437,GO:0009755,GO:0006351,GO:0009725,GO:0050794,GO:0006351,GO:0009987,GO:0009987,GO:0009725,GO:0050794,GO:0006351,GO:0048827,GO:0048437,GO:0009755,GO:0006351,GO:0009725,GO:0050794,GO:0006351,GO:0009987,GO:0009725,GO:0050794,GO:0006351,GO:0009987,GO:0009987,GO:0009987,GO:0009987,GO:…
Pn10.1012	XP_010277676.1	-	-
Pn12.827	XP_009398878.1	-	-
Pn21.821	JAT64092.1	K01278	GO:0019538,GO:0005737,GO:0070011,GO:0019538,GO:0005737,GO:0070011,GO:0005737,GO:0019538,GO:0070011,GO:0019538,GO:0019538,GO:0005737,GO:0070011,GO:0019538,GO:0005737,GO:0070011,GO:0019538,GO:0005737,GO:0070011,GO:0070011,GO:0019538,GO:0019538,GO:0005737,GO:0070011,GO:0070011,GO:0019538,GO:0070011,GO:0019538,GO:0070011,GO:0019538,GO:0070011,GO:0019538,GO:0070011,GO:0019538,GO:0070011,GO:0019538,GO:…
Pn26.363	XP_009406395.1	-	-
Pn21.794	JAT64092.1	K01278	GO:0019538,GO:0005737,GO:0070011,GO:0019538,GO:0005737,GO:0070011,GO:0005737,GO:0019538,GO:0070011,GO:0019538,GO:0019538,GO:0005737,GO:0070011,GO:0019538,GO:0005737,GO:0070011,GO:0019538,GO:0005737,GO:0070011,GO:0070011,GO:0019538,GO:0019538,GO:0005737,GO:0070011,GO:0070011,GO:0019538,GO:0070011,GO:0019538,GO:0070011,GO:0019538,GO:0070011,GO:0019538,GO:0070011,GO:0019538,GO:0070011,GO:0019538,GO:…
Pn4.3060	XP_010266523.1	-	-
Pn22.240	XP_010261182.1	-	-
Pn17.1052	XP_010241057.1	-	-
Pn4.2294	ERN08007.1	K14963	-
Pn1.1170	EOY24547.1	K15285	GO:0031224,GO:0008509,GO:0043231,GO:0031224,GO:0031224,GO:0031224,GO:0031224,GO:0031224,GO:0031224,GO:0031224,GO:0044765,GO:0031224,GO:0031224,GO:0031224,GO:0031224,GO:0031224,GO:0031224,GO:0031224,GO:0031224,GO:0007049,GO:0004674,GO:0031224,GO:0031224,GO:0044765,GO:0031224,GO:0031224,GO:0031224,GO:0031224,GO:0031224,
Pn7.741	#N/A	-	-
Pn12.1527	XP_010258290.1	K12581	GO:0001071,GO:0044707,GO:0006351,GO:0006351,GO:0003676,GO:0006351,GO:0043231,GO:0006351,GO:0006351,GO:0006351,GO:0003676,GO:0006351,GO:0043231,GO:0006351,GO:0006351,GO:0006351,GO:0006351,GO:0001071,GO:0044707,GO:0006351,GO:0006351,
Pn15.891	XP_020689665.1	-	-
Pn7.839	ERN08007.1	K14963	-
Pn6.1944	XP_010258675.1	-	-
Pn3.2187	XP_010258032.1	-	-
Pn8.582	XP_010258675.1	-	-
Pn13.48	XP_010258675.1	-	-
Pn29.256	XP_010258675.1	-	-
Pn4.3275	XP_010272358.1	-	-
Pn7.1482	ACL14368.1	-	-
Pn4.3322	XP_010272358.1	-	-
Pn1.3044	XP_010258032.1	-	-
Pn28.179	#N/A	-	-
Pn10.1727	KZV26022.1	K03841	GO:0008152,GO:0042578,GO:0044238,GO:0006796,GO:0050308,GO:0044238,GO:0006796,GO:0050308,GO:0044238,GO:0006796,GO:0050308,GO:0044238,GO:0006796,GO:0050308,GO:0044238,GO:0006796,GO:0050308,GO:0043231,GO:0005982,GO:0050308,GO:0005985,GO:0001101,GO:0006796,GO:0005737,GO:0009746,GO:0044238,GO:0006796,GO:0050308,GO:0044238,GO:0006796,GO:0031224,GO:0050308,GO:0043231,GO:0005982,GO:0050308,GO:0005985,GO:…
Pn10.1770	KZV26022.1	K03841	GO:0008152,GO:0042578,GO:0044238,GO:0006796,GO:0050308,GO:0044238,GO:0006796,GO:0050308,GO:0044238,GO:0006796,GO:0050308,GO:0044238,GO:0006796,GO:0050308,GO:0044238,GO:0006796,GO:0050308,GO:0043231,GO:0005982,GO:0050308,GO:0005985,GO:0001101,GO:0006796,GO:0005737,GO:0009746,GO:0044238,GO:0006796,GO:0050308,GO:0044238,GO:0006796,GO:0031224,GO:0050308,GO:0043231,GO:0005982,GO:0050308,GO:0005985,GO:…
Pn44.74	XP_019055311.1	-	-
Pn6.3188	AGW21001.1	-	-
Pn43.53	XP_010269751.1	-	-
Pn1.3059	EEF33741.1	-	-
Pn29.153	#N/A	-	-
Pn5.1280	#N/A	-	-
Pn28.257	XP_009383738.1	-	-
Pn5.2102	XP_010254387.1	-	GO:0009536,GO:0005515,GO:0005515,GO:0005515,GO:0005515,GO:0005515,GO:0005515,GO:0005515,GO:0005515,GO:0009536,GO:0005515,GO:0005515,GO:0005515,GO:0005515,GO:0005515,GO:0005515,GO:0005515,GO:0005515,GO:0005515,GO:0009536,GO:0005515,GO:0005515,GO:0005515,
Pn3.3473	XP_002265171.1	K01051	GO:0071555,GO:0030234,GO:0016020,GO:0000272,GO:0030312,GO:0044092,GO:0052689,GO:0016787,GO:0071555,GO:0016788,GO:0016787,GO:0071555,GO:0030234,GO:0000272,GO:0030312,GO:0044092,GO:0052689,GO:0031224,GO:0071555,GO:0030234,GO:0000272,GO:0030312,GO:0044092,GO:0052689,GO:0031224,GO:0071555,GO:0030234,GO:0000272,GO:0030312,GO:0044092,GO:0052689,GO:0071555,GO:0030234,GO:0000272,GO:0030312,GO:0044092,GO:…
Pn4.3046	#N/A	-	-
Pn3.3498	XP_002265171.1	K01051	GO:0071555,GO:0030234,GO:0016020,GO:0000272,GO:0030312,GO:0044092,GO:0052689,GO:0016787,GO:0071555,GO:0016788,GO:0016787,GO:0071555,GO:0030234,GO:0000272,GO:0030312,GO:0044092,GO:0052689,GO:0031224,GO:0071555,GO:0030234,GO:0000272,GO:0030312,GO:0044092,GO:0052689,GO:0031224,GO:0071555,GO:0030234,GO:0000272,GO:0030312,GO:0044092,GO:0052689,GO:0071555,GO:0030234,GO:0000272,GO:0030312,GO:0044092,GO:…
Pn10.535	XP_010258290.1	-	-
Pn5.598	#N/A	-	-
Pn10.1528	#N/A	-	-
Pn3.1042	XP_010269447.1	-	GO:0005911,
Pn3.1899	#N/A	-	-
Pn2.1165	XP_010247499.1	-	-
Pn3.3518	XP_010269447.1	-	-
Pn2.1689	XP_010264677.1	-	-
Pn9.1206	XP_010264677.1	K09338	GO:0003676,GO:0043231,GO:0003676,GO:0006351,GO:0043231,GO:0003676,GO:0043231,GO:0003676,GO:0043231,GO:0009943,GO:0009799,GO:0010087,GO:0043231,GO:0009933,GO:0048869,GO:0000975,GO:0003676,GO:0043231,GO:0009943,GO:0009799,GO:0010087,GO:0043231,GO:0009933,GO:0048869,GO:0000975,GO:0009943,GO:0009799,GO:0010087,GO:0043231,GO:0009933,GO:0048869,GO:0000975,GO:0009943,GO:0009799,GO:0010087,GO:0043231,GO:…
Pn2.1564	XP_010264677.1	-	-
Pn8.2937	XP_010247499.1	K09338	GO:0003676,GO:0006351,GO:0043231,GO:0003676,GO:0006351,GO:0043231,GO:0003676,GO:0043231,GO:0003676,GO:0043231,GO:0003676,GO:0043231,GO:0003676,GO:0043231,GO:0003676,GO:0043231,GO:0003676,GO:0043231,GO:0003676,GO:0031224,GO:0043231,GO:0003676,GO:0043231,GO:0003676,GO:0043231,GO:0003676,GO:0043231,GO:0009943,GO:0009799,GO:0010087,GO:0043231,GO:0009933,GO:0048869,GO:0000975,GO:0003676,GO:0043231,GO:…
Pn8.2639	XP_010264677.1	K09338	GO:0003676,GO:0043231,GO:0003676,GO:0006351,GO:0043231,GO:0003676,GO:0043231,GO:0003676,GO:0043231,GO:0009943,GO:0009799,GO:0010087,GO:0043231,GO:0009933,GO:0048869,GO:0000975,GO:0003676,GO:0043231,GO:0009943,GO:0009799,GO:0010087,GO:0043231,GO:0009933,GO:0048869,GO:0000975,GO:0009943,GO:0009799,GO:0010087,GO:0043231,GO:0009933,GO:0048869,GO:0000975,GO:0009943,GO:0009799,GO:0010087,GO:0043231,GO:…
Pn4.591	OAY34530.1	-	-
Pn4.474	OAY34530.1	-	-
Pn12.900	XP_010549894.1	K06670	GO:0051276,GO:0005634,
Pn6.1823	XP_008813358.1	-	GO:0044424,
Pn2.2514	XP_010268324.1	K18835	-
Pn11.1981	#N/A	-	-
Pn11.1868	#N/A	-	-
Pn20.388	XP_008238666.1	-	-
Pn2.1215	XP_010247499.1	-	-
Pn32.257	#N/A	-	-
Pn12.1451	XP_010261102.1	K15920	GO:0016798,GO:0044238,GO:0016798,GO:0044238,GO:0016798,GO:0044238,GO:0044238,GO:0004553,GO:0043231,GO:0030312,GO:0006325,GO:0097599,GO:0005576,GO:0000272,GO:0009814,GO:0006351,GO:0016798,GO:0044238,GO:0016798,GO:0044238,GO:0016798,GO:0044238,GO:0016798,GO:0044238,GO:0097599,GO:0044238,GO:0015926,GO:0044238,GO:0016798,GO:0044238,GO:0016798,GO:0044238,GO:0016798,GO:0044238,GO:0016798,GO:0031224,GO:…
Pn9.355	#N/A	K16282	-
Pn18.176	XP_010276674.1	-	GO:0005737,
Pn16.922	XP_010263774.1	-	-
Pn9.356	OMO88123.1	K01904	GO:0032550,GO:0003824,GO:0006631,GO:0043231,GO:0035337,GO:0010584,GO:0015645,GO:0031224,GO:0003824,GO:0006631,GO:0043231,GO:0035337,GO:0010584,GO:0015645,GO:0031224,GO:0016405,GO:0006631,GO:0043231,GO:0031224,GO:0035337,GO:0010584,GO:0015645,GO:0006631,GO:0043231,GO:0035337,GO:0010584,GO:0015645,GO:0006631,GO:0043231,GO:0035337,GO:0010584,GO:0015645,GO:0003824,GO:0031224,GO:0015645,GO:0010584,GO:…
Pn18.191	XP_018825484.1	-	GO:0007154,GO:0008047,GO:0043087,GO:0043087,GO:0007154,GO:0008047,GO:0043087,GO:0007154,GO:0008047,GO:0043087,GO:0007154,GO:0008047,GO:0043087,GO:0007154,GO:0008047,GO:0043087,GO:0007154,GO:0008047,GO:0043087,GO:0007154,GO:0008047,GO:0043087,GO:0007154,GO:0008047,GO:0043087,GO:0007154,GO:0008047,GO:0043087,GO:0007154,GO:0008047,GO:0043087,GO:0007154,GO:0008047,GO:0043087,GO:0007154,GO:0008047,GO:…
Pn3.2244	CBI27460.3	K12824	-
Pn7.1893	XP_010248927.1	K19044	-
Pn4.2874	XP_010248927.1	K13118	-
Pn14.95	#N/A	-	-
Pn36.3	#N/A	-	-
Pn5.2594	XP_019052387.1	K02349	GO:0043231,GO:0090304,GO:0006259,GO:0048856,GO:0034645,GO:0097159,GO:0044767,GO:0016740,GO:1901363,GO:0006259,GO:0034645,GO:0006259,GO:0044699,GO:0006259,GO:0048856,GO:0034645,GO:0097159,GO:0044767,GO:1901363,GO:0006259,GO:0044699,GO:0006260,GO:0003676,GO:0043231,GO:0043231,GO:0006259,GO:0044699,GO:0006259,GO:0034645,GO:1901363,GO:0097159,GO:0006259,GO:0034645,
Pn24.391	XP_010250613.1	-	-
Pn16.165	XP_010250595.1	-	-
Pn6.1986	OAY25196.1	-	-
Pn16.244	XP_010250595.1	-	-
Pn8.630	EOY27584.1	-	-
Pn6.2053	OAY25196.1	-	-
Pn1.24	XP_002266678.2	-	-
Pn4.535	XP_017245115.1	-	-
Pn11.329	XP_008367545.1	-	-
Pn11.437	XP_002280557.1	-	-
Pn8.2131	#N/A	-	-
Pn18.975	CAN68509.1	-	-
Pn3.4226	ADL36655.1	-	-
Pn2.2224	KDP32986.1	-	-
Pn40.11	XP_010251472.1	K19525	-
Pn1.35	AFV15377.1	-	-
Pn1.37	AFV15377.1	-	-
Pn4.716	XP_010270729.1	-	-
Pn17.523	KCW80746.1	K03168	GO:0043229,GO:0016853,GO:0016853,GO:0016853,GO:0016853,GO:0016853,GO:0016853,GO:0016853,GO:0016853,GO:0016853,GO:0016853,GO:0016853,GO:0016853,GO:0016853,
Pn33.311	#N/A	-	-
Pn1.2888	EAZ24727.1	K01176	GO:0044262,GO:0016787,GO:0003824,GO:0016787,GO:0016787,GO:0005737,GO:0016787,GO:0003824,GO:0003824,GO:0003824,GO:0016787,GO:0008152,GO:0003824,
Pn14.325	XP_008798128.1	-	-
Pn3.2579	XP_002275000.1	K01051	GO:0005737,GO:0005737,GO:0016787,GO:0071555,GO:0016788,GO:0016787,GO:0016787,GO:0016787,GO:0016787,GO:0016787,GO:0016787,GO:0016787,GO:0016787,GO:0016787,GO:0016787,
Pn1.3592	XP_002275000.1	K01051	GO:0005737,GO:0016787,GO:0005737,GO:0016787,GO:0016787,GO:0016787,GO:0016787,GO:0016788,GO:0016020,GO:0016787,GO:0016787,GO:0016787,GO:0016787,GO:0016788,GO:0005618,GO:0016787,GO:0016787,GO:0016787,GO:0016787,GO:0016787,GO:0016787,GO:0044238,GO:0003747,GO:0016788,GO:0043170,GO:0016043,GO:0044464,
Pn11.2448	#N/A	-	-
Pn4.681	XP_006663435.1	K04733	GO:0036094,GO:0004672,GO:0044237,GO:1901363,GO:0016020,GO:0097159,GO:0006796,GO:0016301,GO:0006464,GO:0032550,GO:0016020,GO:0006796,GO:0006464,GO:0004672,GO:0032550,GO:0016301,GO:0016020,GO:0016020,GO:0016020,GO:0016020,GO:0016310,GO:0004672,GO:0016020,GO:0016301,GO:0016301,GO:0006464,GO:0032550,
Pn2.859	XP_010652868.1	K10761	GO:0005488,
Pn4.2600	XP_017701878.1	K01183	GO:0016787,GO:0016787,GO:0016787,GO:0016787,GO:0016787,GO:0016787,GO:0016787,GO:0016787,GO:0016787,GO:0016787,GO:0005737,GO:0016787,
Pn6.2498	XP_010258082.1	-	-
Pn5.1085	XP_010910102.1	-	-
Pn26.186	JAT40125.1	K15292	GO:0008104,GO:0006887,GO:0016192,GO:0006887,GO:0006887,GO:0006887,GO:0006887,GO:0006887,GO:0006887,GO:0006887,GO:0006887,GO:0006887,GO:0006887,GO:0005737,GO:0006887,GO:0043231,GO:0044425,GO:0015031,GO:0006887,GO:0006887,GO:0006887,GO:0006887,GO:0006887,GO:0006887,GO:0006887,GO:0016192,GO:0006887,
Pn21.931	CAA81057.1	K17193	GO:0016757,GO:0016757,GO:0016740,GO:0016740,GO:0016740,GO:0016757,GO:0016740,GO:0016740,GO:0016740,GO:0016740,GO:0016740,GO:0016740,
Pn4.422	ABY40731.1	-	-
Pn15.2569	JAT40125.1	K15292	GO:0008104,GO:0006887,GO:0016192,GO:0006887,GO:0006887,GO:0006887,GO:0006887,GO:0006887,GO:0006887,GO:0005737,GO:0044425,GO:0043231,GO:0006887,GO:0006887,GO:0006887,GO:0006887,GO:0005737,GO:0006887,GO:0043231,GO:0044425,GO:0015031,GO:0006887,GO:0006887,GO:0006887,GO:0006887,GO:0006887,GO:0006887,GO:0006887,GO:0006887,GO:0006887,GO:0006887,GO:0006887,
Pn4.417	ABY40731.1	-	-
Pn19.1438	CBI26469.3	-	-
Pn17.1486	#N/A	-	-
Pn13.1434	XP_010940016.1	K04498	GO:0043231,GO:0003676,GO:0006351,GO:0009648,GO:0009292,GO:0016491,GO:0061733,GO:0043543,GO:0046685,GO:0090567,GO:0044424,GO:0006366,GO:0043231,GO:0061733,GO:0043543,GO:0090567,GO:0009987,
Pn13.970	XP_010940016.1	K04498	GO:0043231,GO:0003676,GO:0006351,GO:0009648,GO:0009292,GO:0016491,GO:0061733,GO:0043543,GO:0046685,GO:0090567,GO:0044424,GO:0006366,GO:0043231,GO:0061733,GO:0043543,GO:0090567,GO:0009987,
Pn29.276	XP_010275929.1	-	-
Pn29.381	XP_010275929.1	-	-
Pn21.254	#N/A	-	-
Pn29.302	ERM99161.1	-	-
Pn29.290	XP_010275928.1	-	-
Pn13.29	OMO54444.1	-	-
Pn6.3177	XP_010256286.1	K14638	GO:0031224,GO:0051234,GO:0031224,GO:0051234,GO:0031224,GO:0051234,GO:0031224,GO:0051234,GO:0031224,GO:0051234,GO:0031224,GO:0051234,GO:0031224,GO:0051234,GO:0031224,GO:0051234,GO:0031224,GO:0051234,GO:0031224,GO:0051234,GO:0031224,GO:0051234,GO:0031224,GO:0051234,GO:0031224,GO:0051234,GO:0031224,GO:0051234,GO:0031224,GO:0051234,GO:0031224,GO:0051234,GO:0031224,GO:0051234,GO:0031224,GO:0051234,GO:…
Pn5.1347	ERN11143.1	-	-
Pn21.928	EXB44194.1	-	-
Pn21.922	OIT34023.1	K17193	GO:0016757,GO:0016740,GO:0016757,GO:0016740,GO:0016740,GO:0016740,GO:0016740,GO:0016740,GO:0016740,
Pn21.925	XP_009587143.1	-	-
Pn1.2642	XP_011078464.1	-	-
Pn14.18	XP_010257203.1	-	-
Pn1.2840	XP_011078464.1	-	-
Pn4.3439	#N/A	-	-
Pn28.89	EOY27503.1	-	-
Pn4.3383	#N/A	-	-
Pn22.777	XP_010255352.1	-	-
Pn28.103	EOY27503.1	-	-
Pn6.2322	XP_010277543.1	-	GO:0016020,GO:0016049,GO:0009725,GO:0043231,GO:0003006,GO:0016020,GO:0016020,GO:0016020,GO:0005737,GO:0016020,GO:0016020,
Pn8.496	XP_010277543.1	-	GO:0016020,GO:0016020,GO:0016049,GO:0009725,GO:0043231,GO:0044699,GO:0016740,GO:0003006,GO:0016020,GO:0016020,GO:0016020,GO:0005737,GO:0016020,GO:0005737,GO:0016020,GO:0016020,GO:0016020,
Pn22.532	XP_010255352.1	-	-
Pn13.744	XP_010258971.1	K14494	-
Pn17.1188	XP_010258971.1	K14494	-
Pn11.1158	XP_010661679.1	K14494	-
Pn6.518	XP_019054166.1	K14494	-
Pn1.1203	#N/A	-	-
Pn8.2493	XP_010258971.1	K14494	-
Pn13.2049	XP_010258971.1	-	-
Pn4.1556	XP_010656085.1	K07052	GO:0043231,
Pn18.348	XP_008240292.1	-	-
Pn3.2387	XP_020112623.1	-	-
Pn18.1018	KRH64716.1	-	-
Pn5.898	KRH64716.1	-	-
Pn24.581	#N/A	-	-
Pn1.1849	XP_011084194.2	K11253	GO:0043231,GO:0005515,GO:0005515,GO:0005488,GO:0016020,GO:0005515,GO:0005515,GO:0005515,
Pn36.33	XP_010263329.1	-	-
Pn26.641	XP_009420274.1	K16189	GO:0005515,GO:0005488,GO:0043231,
Pn1.1837	CBI17295.3	K11253	-
Pn2.1838	XP_010260158.1	-	-
Pn12.793	XP_010260156.1	-	-
Pn9.1056	KGN47323.1	K09284	GO:0009653,GO:0003006,GO:0006351,
Pn2.962	CBI21387.3	-	-
Pn8.2776	XP_010252532.1	K14012	GO:0097159,GO:0046914,GO:0044260,GO:0044238,GO:0005488,GO:0036094,GO:0097159,GO:1901363,GO:0044260,GO:0044238,GO:0005488,GO:0036094,GO:0097159,GO:1901363,GO:0044260,GO:0044238,GO:0005488,GO:0036094,GO:0097159,GO:1901363,GO:0043231,GO:0043231,GO:0016787,GO:0036094,GO:0097159,GO:1901363,GO:0044260,GO:0044238,GO:0005488,GO:0036094,GO:0097159,GO:1901363,GO:0036094,GO:0097159,GO:1901363,GO:0036094,GO:…
Pn10.1856	XP_010260156.1	-	-
Pn56.17	ACO52508.1	-	-
Pn7.1909	XP_011081257.1	-	-
Pn8.501	#N/A	-	-
Pn14.1556	XP_010657662.1	-	-
Pn2.2474	CBI17295.3	-	-
Pn13.1416	XP_016185930.1	-	-
Pn47.5	XP_011003937.1	-	-
Pn14.1562	KZV43450.1	-	-
Pn7.1945	XP_011081257.1	-	-
Pn2.845	CBI21387.3	-	-
Pn1.2657	XP_010269270.1	K01803	GO:0006950,GO:0006950,GO:0051707,
Pn14.1229	EPS65223.1	-	-
Pn11.971	XP_016448403.1	K11254	GO:0043231,GO:0003676,GO:0000785,GO:0046983,GO:0034728,GO:0006351,GO:0000785,GO:0003676,GO:0046983,GO:0034728,GO:0043231,GO:0003676,GO:0031981,GO:0009536,GO:0044437,GO:0000785,GO:0005911,GO:0046983,GO:0034728,GO:0016020,GO:0000785,GO:0003676,GO:0046983,GO:0034728,GO:0043231,GO:0000785,GO:0003676,GO:0046983,GO:0034728,GO:0043231,GO:0000785,GO:0003676,GO:0046983,GO:0034728,GO:0043231,GO:0003676,GO:…
Pn11.149	OAE23687.1	K11254	GO:0000785,GO:0003676,GO:0046983,GO:0034728,GO:0043231,GO:0000785,GO:0003676,GO:0046983,GO:0034728,GO:0043231,GO:0003676,GO:0031981,GO:0009536,GO:0044437,GO:0000785,GO:0005911,GO:0046983,GO:0034728,GO:0016020,GO:0000785,GO:0003676,GO:0046983,GO:0034728,GO:0043231,GO:0000785,GO:0003676,GO:0046983,GO:0034728,GO:0043231,GO:0000785,GO:0003676,GO:0046983,GO:0034728,GO:0043231,GO:0000785,GO:0003676,GO:…
Pn11.1540	XP_016185930.1	K03097	GO:0006796,GO:0006464,GO:0004672,GO:0032550,GO:0006464,GO:0004672,GO:0032550,GO:0006464,GO:0004672,GO:0032550,GO:0006464,GO:0004672,GO:0032550,GO:0006796,GO:0006464,GO:0004672,GO:0032550,GO:0006464,GO:0004672,GO:0032550,GO:0005737,GO:0006464,GO:0004672,GO:0032550,GO:0005737,GO:0006464,GO:0004672,GO:0032550,GO:0005737,GO:0006796,GO:0006464,GO:0004672,GO:0032550,GO:0005737,GO:0006464,GO:0004672,GO:…
Pn14.1230	EPS65223.1	-	-
Pn4.3252	XP_002268782.2	-	-
Pn4.3279	XP_010272353.1	-	-
Pn4.3327	XP_010260315.1	-	-
Pn3.1035	XP_010259662.1	-	-
Pn1.506	#N/A	-	-
Pn2.1474	CBI25518.3	-	GO:0043231,
Pn19.1066	XP_010266717.1	-	-
Pn41.146	XP_008802597.1	-	-
Pn4.983	#N/A	-	-
Pn23.93	#N/A	-	-
Pn23.17	#N/A	-	-
Pn1.987	XP_010273898.1	K13447	GO:0012501,GO:0006952,GO:0010118,GO:0009620,GO:0048878,GO:0009755,GO:0042743,GO:0002252,GO:0050664,GO:0005886,GO:0016491,GO:0016491,GO:0016491,GO:0016491,GO:0016491,GO:0016491,GO:0016491,GO:0016491,GO:0006950,GO:0016491,GO:0016491,GO:0016491,GO:0016491,GO:0016491,GO:0016491,GO:0016491,GO:0016491,GO:0016491,
Pn11.923	XP_010268505.1	-	-
Pn11.202	XP_010268505.1	-	-
Pn5.2126	XP_010250008.1	-	-
Pn5.2048	XP_011048044.1	K17422	GO:0005737,GO:0016020,GO:0031224,GO:0016301,GO:0006464,GO:0032550,GO:0016020,GO:0031224,GO:0016301,GO:0006464,GO:0032550,GO:0031224,GO:0016301,GO:0006464,GO:0032550,GO:0031224,GO:0016301,GO:0006464,GO:0032550,GO:0031224,GO:0006796,GO:0016301,GO:0006464,GO:0032550,GO:0031224,GO:0006796,GO:0016301,GO:0006464,GO:0032550,GO:0031224,GO:0016301,GO:0006464,GO:0032550,GO:0031224,GO:0016301,GO:0006464,GO:…
Pn6.3037	XP_018504815.1	-	-
Pn3.923	EOY26168.1	-	-
Pn6.2892	KEH41002.1	-	-
Pn6.2897	ONI16691.1	-	-
Pn6.2896	XP_008227225.1	-	-
Pn10.1439	XP_008797259.1	K17500	GO:0003824,GO:0004721,GO:0006464,GO:0004721,GO:0006464,GO:0004721,GO:0006464,GO:0004721,GO:0006464,GO:0004721,GO:0006464,GO:0004721,GO:0006464,GO:0004721,GO:0006464,GO:0004721,GO:0005737,GO:0006464,GO:0004721,GO:0006464,GO:0004721,GO:0006464,GO:0005737,GO:0006796,GO:0043231,GO:0003824,GO:0004721,GO:0006464,GO:0004721,GO:0006464,GO:0004721,GO:0006464,GO:0004721,GO:0006464,GO:0004721,GO:0006464,GO:…
Pn13.297	KDP35942.1	-	-
Pn6.2889	ONI16691.1	-	-
Pn13.500	KDP35942.1	-	-
Pn6.1472	XP_010245613.1	K07203	GO:0032550,GO:0005515,GO:0003006,GO:0004672,GO:0006796,GO:0044424,GO:0009790,GO:0006464,GO:0006914,GO:0098781,GO:0016049,GO:0001067,GO:0006364,GO:0005488,GO:0016740,GO:0006796,GO:0006464,GO:0004672,GO:0032550,GO:1901363,GO:0016301,GO:0005515,GO:0006351,GO:0006796,GO:0044424,GO:0071840,GO:0034660,GO:0009790,GO:0097159,GO:0006796,GO:0006464,GO:0004672,GO:0032550,GO:0006796,GO:0006464,GO:0004672,GO:…
Pn19.1130	XP_010940921.1	-	-
Pn6.3064	XP_016489032.1	-	-
Pn9.158	XP_018839542.1	-	-
Pn2.478	EXC03886.1	-	-
Pn8.1471	XP_010263666.1	-	-
Pn31.234	KVI10535.1	-	-
Pn17.403	CBI24172.3	K04422	GO:0006464,GO:0004672,GO:0032550,GO:0006464,GO:0004672,GO:0032550,GO:0005737,GO:0016310,GO:0004672,
Pn2.772	XP_010933903.1	-	-
Pn21.247	XP_016692456.1	-	-
Pn20.1156	XP_011043190.1	-	-
Pn16.2205	XP_009604230.1	-	-
Pn24.970	XP_010249158.1	-	-
Pn22.771	#N/A	-	-
Pn22.520	#N/A	-	-
Pn22.514	#N/A	-	-
Pn22.524	#N/A	-	-
Pn22.548	XP_010255312.1	-	-
Pn37.25	XP_010241246.1	-	-
Pn3.1651	ARO72097.1	-	-
Pn4.1784	XP_002269127.1	-	-
Pn1.2465	ARO72097.1	-	-
Pn1.2477	XP_010929591.1	-	GO:0016020,GO:0016020,GO:0016020,
Pn23.305	XP_010257255.1	-	-
Pn6.2964	XP_015576287.1	-	GO:0016070,GO:0003824,GO:0051536,GO:0016070,GO:0003824,GO:0003824,GO:0051536,GO:0043170,GO:0051536,GO:0016070,GO:0003824,GO:0003824,GO:0051536,GO:0043170,GO:0003824,GO:0051536,GO:0043170,GO:0003824,GO:0051536,GO:0043170,GO:0003824,GO:0051536,GO:0043170,GO:0016491,GO:0051536,GO:0043170,GO:0003824,GO:0051536,GO:0043170,GO:0003824,GO:0051536,GO:0043170,GO:0003824,GO:0051536,GO:0043170,GO:0051536,GO:…
Pn6.2976	XP_015576287.1	-	GO:0016070,GO:0003824,GO:0003824,GO:0051536,GO:0043170,GO:0003824,GO:0051536,GO:0043170,GO:0003824,GO:0051536,GO:0043170,GO:0003824,GO:0051536,GO:0043170,GO:0003824,GO:0051536,GO:0043170,GO:0003824,GO:0051536,GO:0043170,GO:0003824,GO:0051536,GO:0043170,GO:0003824,GO:0051536,GO:0043170,GO:0003824,GO:0051536,GO:0043170,GO:0016070,GO:0043231,GO:0051540,GO:0003824,
Pn26.147	XP_010267407.1	K14411	-
Pn22.631	#N/A	-	-
Pn3.1637	XP_010929591.1	-	-
Pn23.342	XP_010257255.1	-	-
Pn14.362	XP_007011582.2	K14816	-
Pn14.383	XP_007011582.2	K14816	-
Pn3.2202	EEF33741.1	-	-
Pn6.2957	XP_015576287.1	-	GO:0016070,GO:0003824,GO:0003824,GO:0051536,GO:0043170,GO:0003824,GO:0051536,GO:0043170,GO:0003824,GO:0051536,GO:0043170,GO:0003824,GO:0051536,GO:0043170,GO:0003824,GO:0051536,GO:0043170,GO:0003824,GO:0051536,GO:0043170,GO:0003824,GO:0051536,GO:0043170,GO:0003824,GO:0051536,GO:0043170,GO:0003824,GO:0051536,GO:0043170,GO:0003824,GO:0051536,GO:0043170,GO:0003824,GO:0051536,GO:0043170,GO:0003824,GO:…
Pn7.292	#N/A	-	-
Pn3.1625	ONI29961.1	-	GO:0032446,GO:0009965,GO:0010051,GO:0009734,GO:0032446,GO:0009965,GO:0009734,GO:0032446,GO:0009965,GO:0010051,GO:0009734,GO:0032446,GO:0044238,GO:0044260,GO:0044424,
Pn2.160	#N/A	-	-
Pn18.890	#N/A	-	-
Pn1.2495	XP_015894328.1	-	-
Pn2.164	#N/A	-	GO:0004175,GO:0000502,GO:0006508,GO:0004175,GO:0000502,GO:0006508,GO:0019941,GO:0016787,GO:0000502,GO:0008233,GO:0044424,GO:0008233,GO:0044424,GO:0004175,GO:0000502,GO:0006508,GO:0008233,GO:0044424,GO:0004175,GO:0000502,GO:0006508,GO:0008233,GO:0044424,GO:0008233,GO:0019941,GO:0000502,GO:0008233,GO:0044424,GO:0004175,GO:0000502,GO:0006508,GO:0008233,GO:0044424,GO:0004175,GO:0000502,GO:0006508,GO:…
Pn4.1820	XP_010271317.1	K08789	GO:0006796,GO:0006464,GO:0004672,GO:0032550,GO:0006796,GO:0006464,GO:0004672,GO:0032550,GO:0006796,GO:0016301,GO:0016301,GO:0006796,GO:0016301,GO:0032550,GO:0043231,GO:0003676,GO:0004672,GO:0006464,GO:0000785,GO:0006796,GO:0034728,GO:0006796,GO:0036094,GO:0004672,GO:1901363,GO:0097159,GO:0006796,GO:0036094,GO:0004672,GO:1901363,GO:0097159,GO:0006796,GO:0036094,GO:0006464,GO:0004672,GO:1901363,GO:…
Pn16.609	AFS65086.1	K15078	GO:0032550,
Pn18.1182	XP_009387562.1	-	-
Pn8.4	CAN67181.1	-	-
Pn8.1618	CAN67181.1	K13811	GO:0006790,GO:0004779,GO:0006790,GO:0004779,GO:0006790,GO:0004779,GO:0006790,GO:0004779,GO:0004779,GO:0006796,GO:0006790,GO:0006790,GO:0004779,GO:0004779,GO:0006796,GO:0006790,GO:0006790,GO:0004779,GO:0006790,GO:0004779,GO:0006790,GO:0004779,GO:0006790,GO:0004779,GO:0006790,GO:0004779,GO:0006790,GO:0004779,GO:0004779,GO:0006796,GO:0006790,GO:0006790,GO:0004779,GO:0006790,GO:0004779,GO:0004779,GO:…
Pn3.1864	#N/A	-	-
Pn7.1273	XP_018811681.1	K01213	GO:0016798,GO:0008152,GO:0016798,GO:0008152,GO:0016798,GO:0008152,GO:0016798,GO:0008152,GO:0044238,GO:0004553,GO:0045229,GO:0016798,GO:0008152,GO:0044238,GO:0004553,GO:0045229,GO:0044238,GO:0004553,GO:0045229,GO:0044238,GO:0004553,GO:0045229,GO:0016798,GO:0008152,GO:0016020,GO:0016798,GO:0008152,GO:0016798,GO:0008152,GO:0044238,GO:0016787,GO:0004553,GO:0008152,GO:0016798,GO:0008152,GO:0044238,GO:…
Pn16.538	XP_006372598.1	K19613	-
Pn8.829	XP_010274111.1	-	-
Pn16.509	OAY22022.1	K15078	-
Pn2.145	AML79360.1	-	-
Pn15.2345	JAT44660.1	-	-
Pn2.101	AML79360.1	-	-
Pn3.2237	#N/A	-	-
Pn1.3092	#N/A	-	-
Pn11.804	ERN17980.1	-	-
Pn14.1445	XP_009392578.1	K11593	GO:0005488,GO:0005488,GO:0005488,GO:0005488,GO:0043231,
Pn1.2516	GAV66503.1	-	-
Pn3.1607	GAV66503.1	-	-
Pn1.1767	KCW84687.1	-	-
Pn16.665	AAD01907.1	K00288	GO:0008152,GO:0003824,GO:0008152,GO:0003824,GO:0016646,GO:0006760,GO:0044710,GO:0008152,GO:0003824,GO:0016646,GO:0006760,GO:0044710,GO:0016646,GO:0006760,GO:0044710,GO:0016646,GO:0006760,GO:0044710,GO:0008152,GO:0003824,GO:0044237,GO:0044710,GO:0003824,GO:0016646,GO:0006760,GO:0044710,GO:0016646,GO:0006760,GO:0044710,GO:0016787,GO:0008152,GO:0008152,GO:0003824,GO:0008152,GO:0003824,GO:0008152,GO:…
Pn15.2368	XP_004291986.1	K08869	GO:0006464,GO:0016020,GO:0032550,GO:0006464,GO:0032550,GO:0016301,GO:0006464,GO:0032550,GO:0031224,GO:0006796,GO:0016301,GO:0006464,GO:0032550,GO:0031224,GO:0016301,GO:0006464,GO:0032550,GO:0031224,GO:0006464,GO:0043231,GO:0032550,GO:0031224,GO:0016301,GO:0006464,GO:0032550,GO:0016301,GO:0006464,GO:0032550,GO:0016020,GO:0031224,GO:0031224,GO:0043231,
Pn2.2512	XP_010250915.1	K16865	-
Pn7.1206	XP_017977634.1	-	-
Pn1.2406	XP_010259947.1	-	GO:0009526,GO:0006972,GO:0043231,GO:0032550,
Pn24.734	XP_008809888.1	K01633	GO:0009396,GO:0016832,GO:0009396,GO:0016829,GO:0009396,GO:0016832,GO:0009396,GO:0016829,GO:0009396,GO:0016832,GO:0009396,GO:0016832,GO:0009396,GO:0016832,GO:0009396,GO:0016832,GO:0009396,GO:0016832,GO:0009396,GO:0016832,GO:0009396,GO:0016832,GO:0009396,GO:0016832,GO:0006396,GO:0043231,GO:0010257,GO:0016832,GO:0009396,GO:0009396,GO:0043231,GO:0016832,GO:0009396,GO:0016832,GO:0009396,GO:0016832,GO:…
Pn16.1985	OAY83071.1	K01633	GO:0009396,GO:0016832,GO:0009396,GO:0016829,GO:0009396,GO:0016829,GO:0006760,GO:0009396,GO:0016832,GO:0009396,GO:0016829,GO:0009396,GO:0016832,GO:0009396,GO:0016832,GO:0009396,GO:0016832,GO:0009396,GO:0016832,GO:0009396,GO:0016832,GO:0009396,GO:0016829,GO:0006396,GO:0043231,GO:0010257,GO:0016832,GO:0009396,GO:0009396,GO:0043231,GO:0016832,GO:0009396,GO:0016832,GO:0009396,GO:0016829,GO:0009396,GO:…
Pn8.2568	XP_010260122.1	K13566	GO:0008152,GO:0016787,GO:0010038,GO:0043231,GO:0008152,GO:0016787,GO:0008152,GO:0016787,GO:0043231,GO:0008152,GO:0016787,GO:0008152,GO:0016787,GO:0043231,GO:0008152,GO:0016787,GO:0008152,GO:0016787,GO:0043231,GO:0008152,GO:0016787,GO:0043231,GO:0016740,GO:0008152,GO:0016787,GO:0008152,GO:0016787,GO:0008152,GO:0016787,GO:0043231,GO:0008152,GO:0016787,GO:0043231,GO:0008152,GO:0016787,GO:0043231,GO:…
Pn6.2386	CBI39726.3	-	-
Pn16.792	AAD01907.1	K00288	GO:0016646,GO:0006760,GO:0044710,GO:0016646,GO:0006760,GO:0044710,GO:0016646,GO:0006760,GO:0044710,GO:0016646,GO:0006760,GO:0044710,GO:0016646,GO:0006760,GO:0044710,GO:0016646,GO:0006760,GO:0044710,GO:0016646,GO:0006760,GO:0044710,GO:0016646,GO:0006760,GO:0044710,GO:0016646,GO:0006760,GO:0044710,GO:0016646,GO:0006760,GO:0044710,GO:0016646,GO:0006760,GO:0044710,GO:0016646,GO:0006760,GO:0044710,GO:…
Pn2.2437	OMO74854.1	K00451	GO:0005737,GO:0016702,GO:0006558,GO:0072329,GO:0006570,GO:0005737,GO:0016702,GO:0006558,GO:0072329,GO:0006570,GO:1901564,GO:0006082,GO:0009072,GO:0016702,GO:0006558,GO:0009072,GO:0016702,GO:0006558,GO:0005737,GO:0016702,GO:0006558,GO:0072329,GO:0006570,GO:0005737,GO:0016702,GO:0006558,GO:0072329,GO:0006570,GO:0005737,GO:0016702,GO:0006558,GO:0072329,GO:0006570,GO:0005737,GO:0016702,GO:0006558,GO:…
Pn16.145	OAY72241.1	K10706	-
Pn6.638	XP_010260122.1	K13566	GO:0010038,GO:0043231,GO:0003824,
Pn2.2505	XP_010250915.1	K16865	GO:0003824,
Pn3.4849	XP_010269415.1	K14409	-
Pn5.3551	XP_010663140.1	K04733	GO:0016772,GO:0044464,GO:0016301,GO:0044237,GO:0016020,GO:0036094,GO:0004672,GO:1901363,GO:0016020,GO:0097159,GO:0006468,GO:0004672,GO:0005515,GO:0010260,GO:0005737,GO:0016020,GO:0036094,GO:0016301,GO:1901363,GO:0016020,GO:0097159,GO:0005911,GO:0004672,GO:0006468,GO:0016020,GO:0000302,GO:0036094,GO:0004672,GO:1901363,GO:0016020,GO:0097159,
Pn16.1993	OAY83071.1	K01633	GO:0009396,GO:0016832,GO:0009396,GO:0016829,GO:0009396,GO:0016829,GO:0009396,GO:0016829,GO:0009396,GO:0016832,GO:0009396,GO:0016829,GO:0009396,GO:0016832,GO:0009396,GO:0016832,GO:0009396,GO:0016832,GO:0009396,GO:0016832,GO:0009396,GO:0016832,GO:0009396,GO:0016829,GO:0006396,GO:0043231,GO:0010257,GO:0016832,GO:0009396,GO:0009396,GO:0043231,GO:0016832,GO:0006575,GO:0016832,GO:0009396,GO:0016829,GO:…
Pn30.1	#N/A	-	-
Pn9.256	#N/A	-	-
Pn1.1799	OAY57584.1	-	-
Pn26.351	ESR63473.1	-	-
Pn2.2394	KCW84687.1	-	-
Pn5.2991	XP_010262154.1	-	-
Pn4.1521	KCW50010.1	-	-
Pn15.1049	XP_010276023.1	-	-
Pn13.1194	XP_010242154.1	-	-
Pn16.1434	XP_008240382.1	-	-
Pn19.1126	XP_010276023.1	-	-
Pn21.812	KDP28490.1	-	-
Pn17.821	XP_010255823.1	-	-
Pn28.295	XP_010273921.1	-	-
Pn1.767	XP_010255823.1	-	-
Pn1.474	#N/A	-	-
Pn8.563	XP_010273550.1	-	-
Pn13.1133	XP_010255823.1	-	-
Pn11.1662	XP_010255823.1	-	-
Pn1.1261	ERN08255.1	-	-
Pn1.763	XP_010940817.1	-	-
Pn38.96	XP_010273921.1	-	-
Pn21.785	KDP28490.1	-	-
Pn2.501	XP_010273550.1	-	-
Pn1.888	XP_010255823.1	-	-
Pn17.1734	XP_009353083.1	-	-
Pn1.1173	XP_010276023.1	-	-
Pn6.2252	XP_010273550.1	-	-
Pn17.1117	ERN08255.1	-	-
Pn10.443	XP_018846215.1	-	-
Pn4.1567	JAT67197.1	K17609	GO:0016772,GO:0006796,GO:0016301,GO:0016020,GO:0016740,
Pn2.2428	#N/A	K16292	GO:0016787,GO:0008233,GO:0008233,GO:0016787,GO:0008233,GO:0043231,GO:0016787,GO:0044444,GO:0008233,GO:0008233,GO:0016787,GO:0008233,GO:0008152,GO:0016787,GO:0008233,GO:0008233,GO:0016787,GO:0016787,GO:0008233,GO:0016787,GO:0016787,GO:0008233,GO:0016787,GO:0008233,
Pn6.1637	XP_008794085.2	K03452	GO:0043231,GO:0016020,GO:0046914,GO:0046914,GO:0016787,GO:0046914,
Pn18.1090	XP_020092880.1	-	-
Pn18.1091	XP_020092880.1	-	-
Pn18.238	XP_009389626.1	-	-
Pn18.1187	EOY20040.1	K14491	GO:0016874,GO:0043231,GO:0005488,GO:0016020,
Pn18.368	XP_009420194.1	K12611	GO:0000956,GO:0030234,GO:0000956,GO:0030234,GO:0044424,GO:0000956,GO:0030234,GO:0000288,GO:0030234,GO:0044093,GO:0000956,GO:0030234,GO:0000288,GO:0030234,GO:0044093,GO:0005737,GO:0000956,GO:0005737,GO:0000956,GO:0000956,GO:0030234,GO:0000288,GO:0030234,GO:0044093,GO:0000288,GO:0030234,GO:0044093,GO:0031086,GO:0043231,GO:0030234,GO:0046983,GO:0016462,GO:0036464,GO:0006950,GO:0016020,GO:0000956,GO:…
Pn6.1464	XP_015885089.1	-	-
Pn2.123	XP_015877589.1	K10838	GO:0043231,GO:0043231,GO:0044767,GO:0009536,
Pn8.772	XP_008806462.1	-	-
Pn16.989	XP_011037651.1	K00430	GO:0046906,GO:0042743,GO:0016209,GO:0043169,GO:1990748,GO:0006950,GO:0044710,GO:0003824,GO:0046906,GO:0042743,GO:0016209,GO:0043169,GO:1990748,GO:0006950,GO:0044710,GO:0003824,GO:0046906,GO:0042743,GO:0016209,GO:0043169,GO:1990748,GO:0006950,GO:0044710,GO:0003824,GO:0046906,GO:0042743,GO:0016209,GO:0043169,GO:1990748,GO:0006950,GO:0044710,GO:0003824,GO:0046906,GO:0042743,GO:0016209,GO:0043169,GO:…
Pn5.639	EOY20040.1	K14491	GO:0016874,GO:0043231,GO:0005488,GO:0016020,
Pn1.3708	KDO39950.1	-	GO:0043076,GO:0016799,GO:0006305,GO:0004520,GO:0003006,GO:0010467,GO:0006259,GO:0016799,GO:0043076,GO:0016799,GO:0006305,GO:0004520,GO:0003006,GO:0010467,GO:0006259,GO:0003824,GO:0008152,
Pn36.37	ERN07258.1	-	-
Pn2.2508	XP_010250915.1	K16865	-
Pn5.2729	XP_010911246.1	-	-
Pn16.163	XP_010246017.1	K10706	-
Pn10.68	XP_015076628.1	K01530	GO:0005488,GO:0005488,GO:0043231,GO:0005488,GO:0005488,GO:0005488,GO:0046872,GO:0036094,GO:1901363,GO:0016020,GO:0015914,GO:0097159,GO:0003824,GO:0005488,GO:0005488,GO:0005488,GO:0005488,GO:0005488,GO:0043492,GO:0022892,GO:0046872,GO:0097159,GO:0009526,GO:0015914,GO:1901363,GO:0036094,GO:0016020,GO:0006810,GO:0005488,GO:0044464,GO:0016020,GO:0005488,GO:0005488,GO:0046872,GO:0036094,GO:1901363,GO:…
Pn7.365	OMO99463.1	-	-
Pn1.507	JAT65407.1	-	-
Pn1.512	JAT65407.1	-	-
Pn24.105	XP_011037651.1	-	-
Pn6.796	OMO66431.1	-	-
Pn6.2187	XP_010273550.1	-	-
Pn4.2519	OMO99463.1	-	-
Pn5.471	XP_019707906.1	-	-
Pn45.95	XP_010244473.1	-	-
Pn18.218	KJB36018.1	-	-
Pn2.1480	XP_010936300.1	-	-
Pn26.675	ONI26785.1	-	-
Pn7.790	XP_010256874.1	-	-
Pn16.944	ESR42498.1	K05909	GO:0016491,GO:0010038,GO:0046872,GO:0016491,GO:0005576,GO:0044710,GO:0046872,GO:0016491,GO:0005576,GO:0044710,GO:0046872,GO:0016491,GO:0005576,GO:0044710,GO:0046872,GO:0016491,GO:0005576,GO:0044710,GO:0046872,GO:0016491,GO:0005576,GO:0044710,GO:0046872,GO:0016491,GO:0005576,GO:0044710,GO:0046872,GO:0016491,GO:0005576,GO:0044710,GO:0046872,GO:0016491,GO:0005576,GO:0044710,GO:0046872,GO:0016491,GO:…
Pn2.2045	KZM85036.1	-	-
Pn7.2027	XP_010274673.1	-	-
Pn26.797	XP_006480933.1	-	-
Pn4.2743	XP_010274673.1	-	-
Pn31.56	XP_017975686.1	K00770	GO:0043231,GO:0016740,GO:0016740,
Pn5.3504	#N/A	-	-
Pn4.2321	XP_010275879.1	-	-
Pn1.3591	XP_016740648.1	-	-
Pn3.4189	XP_004292029.1	-	-
Pn7.795	OMO91384.1	K05909	GO:0046914,GO:0016682,GO:0009808,GO:0005576,GO:0046914,GO:0016682,GO:0009808,GO:0005576,GO:0046914,GO:0016682,GO:0009808,GO:0005576,GO:0046914,GO:0016682,GO:0009808,GO:0005576,GO:0046914,GO:0016682,GO:0009808,GO:0005576,GO:0046872,GO:0016491,GO:0005576,GO:0044710,GO:0046914,GO:0016682,GO:0009808,GO:0005576,GO:0046914,GO:0016682,GO:0009808,GO:0005576,GO:0046914,GO:0016682,GO:0009808,GO:0005576,GO:…
Pn24.148	XP_020101218.1	-	-
Pn3.267	KDO50695.1	-	-
Pn6.4061	XP_010257021.1	-	-
Pn8.2081	KCW65725.1	K05909	GO:0046914,GO:0016682,GO:0009808,GO:0005576,GO:0010038,GO:0046914,GO:0016682,GO:0009808,GO:0005576,GO:0046914,GO:0016682,GO:0009808,GO:0005576,GO:0046872,GO:0016491,GO:0005576,GO:0044710,GO:0046914,GO:0016682,GO:0009808,GO:0005576,GO:0046914,GO:0016682,GO:0009808,GO:0005576,GO:0046914,GO:0016682,GO:0009808,GO:0005576,GO:0031224,GO:0046914,GO:0016682,GO:0009808,GO:0005576,GO:0046914,GO:0016682,GO:…
Pn15.1460	XP_008785423.1	-	-
Pn3.2578	CBI30529.3	-	-
Pn5.3241	XP_020698106.1	K15711	GO:0005488,
Pn4.1069	XP_010277679.1	-	-
Pn2.1993	XP_015901537.1	-	-
Pn2.1979	XP_015901537.1	-	-
Pn16.1695	XP_004148510.2	K01444	GO:0044464,GO:0015075,GO:0044763,GO:0003824,GO:0016020,GO:0003824,GO:0015740,GO:0031224,GO:0016020,GO:0016020,GO:0015743,GO:0016020,GO:0016020,GO:0015743,GO:0016020,GO:0016020,GO:0031224,GO:0015743,GO:0015740,GO:0031224,GO:0015740,GO:0031224,GO:0016020,GO:0016020,GO:0016020,GO:0044699,GO:0009987,GO:0008152,GO:0016020,
Pn4.1390	XP_010943870.1	-	-
Pn16.1676	KQJ97890.1	-	GO:0031224,GO:0015743,GO:0031224,GO:0015743,GO:0015740,GO:0031224,GO:0015740,GO:0031224,GO:0015740,GO:0031224,GO:0031224,GO:0015743,GO:0015740,GO:0031224,GO:0031224,GO:0015743,GO:0031224,GO:0015743,GO:0031224,GO:0015743,GO:0015740,GO:0031224,GO:0015740,GO:0031224,GO:0015740,GO:0031224,GO:0015740,GO:0031224,GO:0015740,GO:0031224,GO:0015740,GO:0031224,GO:0015740,GO:0031224,GO:0015740,GO:0031224,GO:…
Pn26.9	XP_015880299.1	-	GO:0044464,GO:0015075,GO:0044763,GO:0015743,GO:0016020,GO:0016020,GO:0015740,GO:0031224,GO:0015740,GO:0031224,GO:0015740,GO:0031224,GO:0031224,GO:0015743,GO:0015740,GO:0031224,GO:0031224,GO:0015743,GO:0015743,GO:0016020,GO:0031224,GO:0015743,GO:0015740,GO:0031224,GO:0015740,GO:0031224,GO:0044464,GO:0015075,GO:0015740,GO:0031224,GO:0044763,GO:0016020,GO:0015740,GO:0031224,GO:0016020,GO:0016020,GO:…
Pn15.2664	XP_010255223.1	-	-
Pn26.98	XP_010255223.1	-	-
Pn2.1864	XP_010257861.2	-	-
Pn12.1267	XP_010252354.1	-	-
Pn15.2133	XP_020421500.1	K04565	GO:0016209,GO:0043169,GO:0006801,GO:0044710,GO:0003824,
Pn17.1424	KHG16055.1	K04569	GO:0046914,GO:0008152,GO:0008047,GO:0044710,GO:0046914,GO:0009532,GO:0072593,GO:0044093,GO:0006812,GO:0046914,GO:0008152,GO:0046914,GO:0008152,GO:0046914,GO:0008152,GO:0044710,GO:0046914,GO:0008047,GO:0044093,GO:0006812,GO:0072593,GO:0046914,GO:0008152,GO:0046914,GO:0008152,GO:0009536,GO:0046914,GO:0008152,GO:0009536,GO:0046914,GO:0072593,GO:0046914,GO:0008152,GO:0046914,GO:0009536,GO:0072593,GO:…
Pn2.2961	OMO78446.1	-	-
Pn3.4889	OMO78446.1	-	-
Pn16.1740	CAN68458.1	-	-
Pn11.1470	XP_020702332.1	-	-
Pn15.2742	XP_010260351.1	-	-
Pn19.1228	XP_010260351.1	-	-
Pn33.32	XP_010658734.1	-	-
Pn8.411	XP_010252057.1	K09287	GO:0044260,GO:0010431,GO:0009845,GO:0044238,GO:0050789,GO:0065007,GO:0005488,
Pn13.831	XP_010274600.1	-	-
Pn22.39	#N/A	-	-
Pn19.479	CBI40408.3	-	-
Pn26.296	XP_010241541.1	-	-
Pn3.3446	XP_006465838.1	K02184	-
Pn21.1225	XP_010260819.1	-	-
Pn22.977	XP_004290756.2	-	-
Pn16.147	XP_010246017.1	K10706	-
Pn16.157	XP_010246017.1	K10706	-
Pn16.242	XP_010246017.1	K10706	-
Pn30.45	XP_010258058.1	K02136	GO:0019829,GO:0043231,GO:0033178,GO:0015078,GO:0006754,GO:0015078,GO:0006818,GO:0006754,GO:0019829,GO:0033178,GO:0015078,GO:0006818,GO:0006754,GO:0019829,GO:0033178,GO:0015078,GO:0006754,GO:0019829,GO:0033178,GO:0031981,GO:0046914,GO:0009536,GO:0019829,GO:0033178,GO:0015078,GO:0006754,GO:0030312,GO:0005739,GO:0015078,GO:0006818,GO:0006754,GO:0019829,GO:0033178,GO:0015078,GO:0006818,GO:0006754,GO:…
Pn11.784	XP_010258058.1	K02136	GO:0019829,GO:0043231,GO:0033178,GO:0015078,GO:0006754,GO:0015078,GO:0006818,GO:0006754,GO:0019829,GO:0033178,GO:0015078,GO:0006818,GO:0006754,GO:0019829,GO:0033178,GO:0015078,GO:0006754,GO:0019829,GO:0033178,GO:0031981,GO:0046914,GO:0009536,GO:0019829,GO:0033178,GO:0015078,GO:0006754,GO:0030312,GO:0005739,GO:0015078,GO:0006818,GO:0006754,GO:0019829,GO:0033178,GO:0015078,GO:0006818,GO:0006754,GO:…
Pn11.352	XP_010258058.1	K02136	GO:0019829,GO:0043231,GO:0033178,GO:0015078,GO:0006754,GO:0015078,GO:0006818,GO:0006754,GO:0019829,GO:0033178,GO:0015078,GO:0006818,GO:0006754,GO:0019829,GO:0033178,GO:0015078,GO:0006754,GO:0019829,GO:0033178,GO:0031981,GO:0046914,GO:0009536,GO:0019829,GO:0033178,GO:0015078,GO:0006754,GO:0030312,GO:0005739,GO:0015078,GO:0006818,GO:0006754,GO:0019829,GO:0033178,GO:0015078,GO:0006818,GO:0006754,GO:…
Pn9.1445	CAB77247.2	K10717	GO:0005488,GO:0005737,GO:0005488,GO:0016491,GO:0046872,GO:0016491,GO:0016491,GO:0005488,GO:0016491,GO:0005488,GO:0005488,GO:0016491,GO:0046872,GO:0016491,GO:0016491,GO:0005488,
Pn3.447	XP_010665078.1	K20279	GO:0043231,GO:0043231,
Pn9.1716	OAY40081.1	K12486	GO:0031224,GO:0016740,GO:0031224,GO:0031224,GO:0031224,GO:0031224,GO:0031224,GO:0031224,GO:0031224,GO:0016740,GO:0031224,GO:0031224,GO:0031224,GO:0031224,GO:0003824,GO:0031224,GO:0031224,GO:0031224,GO:0031224,GO:0031224,GO:0031224,GO:0031224,GO:0031224,GO:0031224,GO:0031224,GO:0031224,
Pn1.1580	OIT27467.1	K14664	GO:0003676,GO:0009755,GO:0044424,
Pn39.75	CBI39524.3	-	-
Pn9.1821	OAY40081.1	K18999	GO:0031224,GO:0016740,GO:0031224,GO:0031224,GO:0031224,GO:0031224,GO:0031224,GO:0031224,GO:0031224,GO:0016740,GO:0031224,GO:0031224,GO:0031224,GO:0031224,GO:0003824,GO:0031224,GO:0031224,GO:0031224,GO:0031224,GO:0031224,GO:0031224,GO:0031224,GO:0031224,GO:0031224,GO:0031224,GO:0031224,GO:0031224,
Pn6.4089	XP_010257021.1	-	-
Pn2.259	EEF49182.1	-	-
Pn32.203	JAT46050.1	-	GO:0016020,GO:0005737,GO:0016020,GO:0005737,GO:0016020,GO:0005737,GO:0008233,GO:0016020,GO:0005737,
Pn4.1340	JAT46050.1	-	GO:0016020,GO:0044464,GO:0005737,GO:0016020,GO:0005737,GO:0016787,GO:0016020,GO:0005737,
Pn19.261	#N/A	-	-
Pn7.2045	XP_010924311.1	K19891	GO:0016020,GO:0005737,GO:0005737,GO:0016020,
Pn3.1189	AAX95667.1	K19788	GO:0016020,GO:0005737,
Pn37.138	XP_010932617.2	-	-
Pn28.288	JAT42708.1	-	-
Pn7.1969	XP_010253353.1	-	-
Pn5.2269	XP_010265100.1	-	-
Pn8.948	XP_010244496.1	-	-
Pn8.522	XP_010269422.1	-	-
Pn6.3121	XP_010242341.1	K09338	-
Pn8.1157	XP_009764074.1	-	-
Pn8.1543	#N/A	-	-
Pn5.2866	XP_010272149.1	-	-
Pn5.1417	#N/A	-	GO:0005737,GO:0046872,GO:0016491,GO:0016491,GO:0005488,
Pn6.2144	#N/A	-	-
Pn5.592	KDP29095.1	K04730	GO:0005488,GO:0016301,GO:0036094,GO:0004672,GO:1901363,GO:0016020,GO:0097159,GO:0006796,GO:0036094,GO:0004672,GO:1901363,GO:0016020,GO:0097159,GO:0005488,GO:0016301,GO:0036094,GO:0004672,GO:0044237,GO:1901363,GO:0016020,GO:0097159,GO:0006796,GO:0036094,GO:0004672,GO:1901363,GO:0016020,GO:0097159,GO:0036094,GO:0004672,GO:1901363,GO:0016020,GO:0097159,GO:0006796,GO:0036094,GO:0004672,GO:1901363,GO:…
Pn4.3377	XP_010279182.1	K00679	GO:0016788,GO:0016787,GO:0016788,
Pn8.1286	EXB78246.1	-	GO:0005737,GO:0031224,GO:0016020,
Pn44.48	XP_010261834.1	K01183	GO:0005737,GO:0005911,GO:0004175,GO:0019538,GO:0005618,GO:0043231,GO:0019538,GO:0004175,GO:0016787,GO:0070011,GO:0016787,GO:0005911,GO:0004175,GO:0019538,GO:0005618,GO:0043231,GO:0019538,GO:0004175,GO:0005911,GO:0004175,GO:0019538,GO:0005618,GO:0043231,GO:0004175,GO:0019538,GO:0005618,GO:0019538,GO:0004175,GO:0005737,GO:0008233,GO:0070011,GO:0019538,GO:0031224,GO:0004175,GO:0019538,GO:0004175,GO:…
Pn4.2975	XP_002271526.1	K13434	GO:0048731,
Pn6.2435	XP_008231576.2	K04730	GO:0036094,GO:0004672,GO:0044237,GO:1901363,GO:0097159,GO:0005737,GO:0006796,GO:0036094,GO:0004672,GO:1901363,GO:0016020,GO:0097159,GO:0006796,GO:0004672,GO:0016020,GO:0036094,GO:0004672,GO:1901363,GO:0016020,GO:0097159,GO:0005737,GO:0006796,GO:0006464,GO:0004672,GO:0016020,GO:0032550,GO:0005488,GO:0016301,GO:0036094,GO:0004672,GO:1901363,GO:0016020,GO:0097159,GO:0005488,GO:0004672,GO:0044237,GO:…
Pn2.342	KRH45505.1	K04730	GO:0043231,GO:0005488,GO:0016301,GO:0016301,GO:0005488,GO:0005488,GO:0016301,GO:0016301,GO:0005488,GO:0016310,GO:0004672,GO:0005488,GO:0005488,GO:0005737,GO:0005488,GO:0016301,
Pn9.614	#N/A	-	-
Pn9.657	KZN06874.1	-	-
Pn8.32	OIV97475.1	K14489	GO:0004673,GO:0006464,GO:0006796,GO:0007165,GO:0009987,GO:0009987,GO:0009987,GO:0009987,GO:0005515,GO:0016020,GO:0043231,GO:0009617,GO:0004672,GO:0016791,GO:0016310,GO:0048878,GO:0071310,GO:0010015,GO:0048367,GO:0009845,GO:0007165,GO:0006464,GO:0006950,GO:0004888,GO:0016772,GO:0005515,GO:0016310,GO:0048856,GO:0007165,GO:0006464,GO:0016301,GO:0005515,GO:0016310,GO:0048856,GO:0007165,GO:0006464,GO:…
Pn9.1090	OMO69487.1	K05681	GO:0016020,GO:0036094,GO:0097159,GO:1901363,GO:0016020,GO:0036094,GO:0097159,GO:1901363,GO:0031224,GO:0009699,GO:0017111,GO:0032550,GO:0017111,GO:0032550,GO:0031224,GO:0017111,GO:0032550,GO:0031224,GO:0016020,GO:0036094,GO:0097159,GO:1901363,GO:0055065,GO:0036094,GO:1901363,GO:0016020,GO:0097159,GO:0009651,GO:0016020,GO:0036094,GO:0097159,GO:1901363,GO:0017111,GO:0032550,GO:0031224,GO:0016020,GO:…
Pn8.949	XP_010244496.1	-	-
Pn3.3897	#N/A	-	-
Pn9.1651	AMM42774.1	K04730	GO:0005737,GO:0006796,GO:0036094,GO:0004672,GO:1901363,GO:0016020,GO:0097159,GO:0031224,GO:0006796,GO:0006464,GO:0004672,GO:0032550,GO:0006796,GO:0036094,GO:0004672,GO:0043231,GO:1901363,GO:0016020,GO:0097159,GO:0006796,GO:0036094,GO:0004672,GO:1901363,GO:0016020,GO:0097159,GO:0006796,GO:0036094,GO:0004672,GO:1901363,GO:0016020,GO:0097159,GO:0006796,GO:0036094,GO:0004672,GO:1901363,GO:0016020,GO:…
Pn6.2641	XP_011034651.1	K13254	GO:0043231,GO:0032550,GO:0032550,GO:0032550,GO:0032550,GO:0036094,GO:0097159,GO:1901363,GO:0032550,GO:0032550,GO:0032550,GO:0032550,GO:0036094,GO:0097159,GO:1901363,GO:0032550,GO:0016787,GO:0032550,GO:0036094,GO:0097159,GO:1901363,GO:0032550,GO:0032550,GO:0032550,GO:0032550,GO:0032550,
Pn7.1099	XP_010240957.1	K17908	GO:0043231,
Pn8.2441	#N/A	-	-
Pn8.2467	#N/A	-	GO:0016741,GO:0071840,GO:0034660,
Pn6.2846	#N/A	-	-
Pn6.2876	EOY05842.1	-	-
Pn9.885	XP_010253122.1	K01188	GO:0009834,GO:0006351,
Pn8.851	XP_018854080.1	-	-
Pn9.720	#N/A	-	-
Pn8.420	XP_008807887.1	-	-
Pn9.623	XP_020587080.1	K08150	GO:0044765,GO:0031224,GO:0022857,GO:0031224,GO:0022857,GO:0006818,GO:0015758,GO:0006810,GO:0031224,GO:0022857,GO:0006810,GO:0031224,GO:0022857,GO:0006810,GO:0016020,GO:0022857,GO:0006810,GO:0031224,GO:0022857,GO:0006810,GO:0031224,GO:0022857,GO:0044765,GO:0031224,GO:0022857,GO:0006810,GO:0031224,GO:0022857,GO:0006810,GO:0031224,GO:0022857,GO:0006810,GO:0031224,GO:0022857,GO:0006810,GO:0031224,GO:…
Pn5.606	#N/A	-	-
Pn6.2916	XP_010273892.1	-	-
Pn5.1266	XP_010273802.1	-	-
Pn6.1909	#N/A	-	-
Pn7.1576	#N/A	-	-
Pn6.2880	EOY05842.1	-	-
Pn44.9	XP_010278312.1	K10878	-
Pn4.525	KHG30118.1	-	-
Pn30.143	XP_010257604.1	-	-
Pn8.798	#N/A	-	-
Pn7.1390	XP_010251405.1	-	-
Pn5.2554	XP_009382654.1	-	-
Pn3.3345	XP_010267947.1	-	-
Pn51.20	XP_017971276.1	-	-
Pn5.573	KDP29095.1	K04730	GO:0005488,GO:0016301,GO:0036094,GO:0004672,GO:1901363,GO:0016020,GO:0097159,GO:0006796,GO:0036094,GO:0004672,GO:1901363,GO:0016020,GO:0097159,GO:0005488,GO:0016301,GO:0036094,GO:0004672,GO:0044237,GO:1901363,GO:0016020,GO:0097159,GO:0006796,GO:0036094,GO:0004672,GO:1901363,GO:0016020,GO:0097159,GO:0036094,GO:0004672,GO:1901363,GO:0016020,GO:0097159,GO:0006796,GO:0036094,GO:0004672,GO:1901363,GO:…
Pn8.1558	EXC16773.1	-	-
Pn15.543	XP_010913443.1	-	-
Pn33.172	#N/A	-	-
Pn14.715	XP_002279173.2	-	-
Pn2.748	KMZ58026.1	-	-
Pn8.1148	#N/A	-	-
Pn20.937	#N/A	-	-
Pn3.2822	XP_011094254.1	-	-
Pn5.2157	#N/A	-	-
Pn4.3571	EXB41422.1	-	-
Pn8.1140	#N/A	-	-
Pn3.2810	XP_019176731.1	-	-
Pn33.251	XP_010934624.2	-	-
Pn6.467	XP_010258856.1	-	-
Pn5.2334	#N/A	-	-
Pn11.2770	KZN06874.1	-	-
Pn15.2105	#N/A	-	-
Pn6.945	XP_010258856.1	-	-
Pn7.1548	XP_018844610.1	-	-
Pn7.1362	CDP15997.1	-	-
Pn1.3414	XP_010558173.1	-	-
Pn4.3011	#N/A	-	-
Pn5.2223	XP_010265252.1	-	-
Pn5.6	XP_010938119.1	-	-
Pn23.466	XP_009416065.1	-	-
Pn4.3013	#N/A	-	-
Pn45.101	KRG93585.1	-	-
Pn8.782	KVH98525.1	-	-
Pn21.453	XP_010245675.1	-	-
Pn68.1	#N/A	-	-
Pn4.2246	XP_010262691.1	-	-
Pn7.901	XP_010262691.1	-	-
Pn2.2721	XP_010275943.1	-	-
Pn3.3820	XP_009784298.1	-	-
Pn37.164	#N/A	-	-
Pn17.192	XP_018849274.1	-	-
Pn3.710	XP_010257592.1	-	-
Pn2.434	KRH45505.1	-	-
Pn5.546	#N/A	-	-
Pn18.192	XP_010276675.1	-	-
Pn1.2127	EEE63136.1	-	-
Pn3.2024	XP_016748295.1	-	-
Pn7.1786	#N/A	-	-
Pn11.871	XP_010258734.1	K01647	GO:0044763,GO:0016310,GO:0007049,GO:0016310,
Pn32.156	XP_018674083.1	-	-
Pn31.362	XP_010654976.1	K07052	-
Pn19.999	XP_010273684.1	-	-
Pn8.2068	#N/A	K01728	GO:0016829,GO:0016829,GO:0016020,GO:0016829,GO:0031224,GO:0045087,GO:0009825,GO:0016829,GO:0016829,
Pn31.42	XP_010654976.1	K07052	GO:0031224,GO:0016020,GO:0016020,
Pn22.886	XP_010440699.1	-	GO:0019684,GO:0031224,GO:0004175,GO:0009651,GO:0009668,GO:0009941,GO:0019538,GO:0009630,GO:1901698,GO:0016020,GO:0019684,GO:0031224,GO:0004175,GO:0009651,GO:0009668,GO:0009536,GO:0019538,GO:0009630,GO:1901698,GO:0019538,GO:0031224,GO:0004175,GO:0019538,GO:0031224,GO:0004175,GO:0019684,GO:0031224,GO:0004175,GO:0009651,GO:0009668,GO:0009536,GO:0019538,GO:0009630,GO:1901698,GO:0019684,GO:0031224,GO:…
Pn5.2374	XP_016690198.1	K01534	GO:0005488,GO:0006812,GO:0016020,GO:0003824,GO:0005488,GO:0006812,GO:0016020,GO:0003824,GO:0005488,GO:0006812,GO:0016020,GO:0003824,GO:0016787,GO:0006812,GO:0005488,GO:0031224,GO:0000041,GO:0008324,GO:0070838,GO:0003824,GO:0005488,GO:0006812,GO:0016020,GO:0003824,GO:0005488,GO:0010038,GO:0000041,GO:0005911,GO:0015086,GO:0072507,GO:0016020,GO:0005488,GO:0006812,GO:0016020,GO:0003824,GO:0005488,GO:…
Pn43.21	XP_010260707.1	-	GO:0044238,GO:0044260,GO:0044238,GO:0044260,GO:0044238,GO:0044260,GO:0044238,GO:0044260,
Pn1.284	XP_010268331.1	K01244	GO:0048731,GO:0000097,GO:0009415,GO:0008477,GO:0009692,GO:0055086,GO:0071267,GO:0055086,GO:0016798,GO:0008152,GO:0016798,GO:0008152,GO:0055086,GO:0016798,GO:0008152,
Pn14.587	CBI39809.3	K06699	GO:0043234,GO:0043234,
Pn14.505	EOY25820.1	K20416	GO:0031224,GO:0016705,GO:0006631,GO:0031224,GO:0016705,GO:0006631,GO:0031224,GO:0016705,GO:0006631,GO:0017111,GO:0006631,GO:0031224,GO:0016705,GO:0031224,GO:0016705,GO:0006631,GO:0044710,GO:0006633,GO:0009767,GO:0031224,GO:0042389,GO:0044424,GO:0031224,GO:0016705,GO:0006631,GO:0006629,GO:0016491,GO:0016020,GO:0031224,GO:0016705,GO:0006631,GO:0031224,GO:0016705,GO:0006631,GO:0031224,GO:0016705,GO:…
Pn3.3003	ONI04234.1	-	GO:0043231,GO:0043231,GO:0043231,
Pn1.2529	XP_006385153.1	K12400	GO:0015031,GO:0044444,GO:0005911,GO:0044444,GO:0015031,GO:0005911,GO:0044444,GO:0015031,GO:0015031,GO:0044444,GO:0005911,GO:0044444,GO:0015031,GO:0006810,GO:0015031,GO:0044444,GO:0015031,GO:0005911,GO:0044444,GO:0015031,GO:0005911,GO:0044444,GO:0015031,GO:0015031,GO:0044444,GO:0005911,GO:0044444,GO:0015031,GO:0006810,GO:0015031,GO:0044444,GO:0015031,GO:0044444,GO:0015031,GO:0044444,GO:0015031,GO:…
Pn3.1590	KDP28329.1	K12400	GO:0015031,GO:0044444,GO:0005911,GO:0044444,GO:0015031,GO:0005911,GO:0044444,GO:0015031,GO:0015031,GO:0044444,GO:0005911,GO:0044444,GO:0015031,GO:0006810,GO:0015031,GO:0044444,GO:0015031,GO:0044444,GO:0005911,GO:0044444,GO:0015031,GO:0005911,GO:0044444,GO:0015031,GO:0015031,GO:0044444,GO:0005911,GO:0044444,GO:0015031,GO:0006810,GO:0015031,GO:0044444,GO:0015031,GO:0044444,GO:0015031,GO:0044444,GO:…
Pn6.2520	XP_017258744.1	K08331	-
Pn3.1077	XP_018467189.1	-	-
Pn12.27	OAY40178.1	K12741	-
Pn7.2167	CBI25671.3	K01052	-
Pn10.1057	XP_010246178.1	K09419	GO:0005488,GO:0051301,GO:0005515,
Pn8.2718	XP_020695561.1	K14494	GO:0048827,GO:0003002,GO:0043231,GO:0051301,GO:0001071,GO:0003677,GO:0009606,GO:0034504,GO:0005929,GO:0046983,GO:0001708,GO:0006351,GO:0009987,GO:0043231,GO:0010467,GO:0044707,GO:0006351,GO:0044763,GO:0006351,GO:0044707,GO:0006351,GO:0043231,GO:0006351,GO:0006351,GO:0006351,GO:0006351,GO:0043231,GO:0044707,GO:0006351,GO:0044763,GO:0007275,GO:0006351,GO:0006351,
Pn3.2064	XP_010266747.1	K19041	-
Pn6.512	XP_010276953.1	K08789	GO:0006796,GO:0016301,GO:0006796,GO:0016301,GO:0006796,GO:0016301,GO:0016740,GO:0016301,GO:0004672,GO:0097159,GO:0006796,GO:1901363,GO:0005694,GO:0036094,GO:0006796,GO:0016301,GO:0016301,GO:0016301,GO:0009987,GO:0016301,GO:0009987,GO:0016301,GO:0005737,GO:0004672,GO:0006468,GO:0016020,GO:0016301,GO:0016301,GO:0016301,GO:0016301,GO:0016301,GO:0016301,GO:0016301,GO:0004672,GO:0000902,GO:0006796,GO:…
Pn8.1380	XP_020230338.1	K18801	GO:0016020,
Pn20.444	#N/A	K01759	-
Pn3.3449	XP_002275644.1	-	-
Pn8.930	XP_003633022.2	-	-
Pn6.3165	KDP40229.1	-	GO:0010103,GO:0031224,GO:0031224,GO:0031224,GO:0031224,GO:0031224,
Pn12.99	XP_010246178.1	K09419	GO:0005488,GO:0051301,GO:0005515,
Pn28.398	XP_010260707.1	-	-
Pn3.3668	XP_017637019.1	-	-
Pn18.1206	ONK77060.1	-	-
Pn15.2727	#N/A	-	-
Pn16.1326	XP_009417026.1	-	-
Pn5.623	XP_008789177.1	-	-
Pn1.3051	XP_006482904.1	-	-
Pn3.3964	#N/A	-	-
Pn3.911	XP_010246108.1	-	-
Pn3.1256	XP_015888036.1	K15188	GO:0001932,GO:0006351,GO:0044763,GO:0006351,GO:0001932,
Pn17.361	XP_017237962.1	-	-
Pn6.858	OTG10356.1	-	-
Pn12.1611	XP_010244354.1	K14664	GO:0005783,GO:0016787,GO:0005783,
Pn11.2243	AIT42146.1	K06890	GO:0043231,GO:0031224,GO:0031224,GO:0031224,GO:0016020,GO:0016020,GO:0016020,GO:0016020,GO:0016020,GO:0016020,GO:0016020,GO:0016020,GO:0016020,GO:0016020,GO:0031224,GO:0016020,GO:0016020,GO:0000902,GO:0043401,GO:0016020,GO:0016020,GO:0031224,GO:0016020,
Pn7.293	AIT42146.1	-	-
Pn3.3155	XP_015888036.1	-	-
Pn4.3546	XP_019055129.1	-	-
Pn7.1041	XP_010278365.1	-	-
Pn7.873	XP_009419920.1	-	-
Pn1.121	XP_017237962.1	-	-
Pn13.1368	XP_018680378.1	-	-
Pn6.1605	#N/A	-	-
Pn24.180	XP_010256778.1	-	-
Pn5.638	EEF41547.1	-	-
Pn3.3034	XP_010251651.1	-	-
Pn13.1362	XP_010931353.1	-	-
Pn19.1223	XP_010273684.1	-	-
Pn16.499	OAY22022.1	-	-
Pn19.126	XP_004287073.1	-	-
Pn6.2106	XP_009784046.1	-	-
Pn12.1080	#N/A	-	-
Pn8.830	XP_010274121.1	-	-
Pn15.2346	OTG07707.1	-	-
Pn10.1494	#N/A	-	-
Pn1.2336	ADR71255.1	-	-
Pn3.1434	XP_010251726.1	-	-
Pn2.1463	XP_019197107.1	-	-
Pn1.1953	GAV67677.1	-	-
Pn22.113	XP_002307098.1	K09286	GO:0006351,
Pn9.385	XP_010260914.1	K01590	GO:0016829,GO:0005737,GO:0043436,GO:0016830,GO:0043168,GO:0016020,GO:0034308,GO:0005737,GO:0043436,GO:0016830,GO:0043168,GO:0016020,GO:0034308,GO:0043436,GO:0043168,GO:0016830,GO:0016831,GO:0043436,GO:0043168,GO:0043436,GO:0043168,GO:0016830,GO:0005737,GO:0043436,GO:0016830,GO:0043168,GO:0016020,GO:0034308,GO:0043436,GO:0043168,GO:0016830,GO:0043436,GO:0043168,GO:0016830,GO:0005737,GO:0043436,GO:…
Pn9.1488	CBI40802.3	K17732	GO:0043169,GO:0019538,GO:0009532,GO:0070011,GO:0043169,GO:0043169,GO:0043169,GO:0003824,GO:0009536,GO:0043169,GO:0009532,GO:0003006,GO:0043169,GO:0004175,GO:0043169,GO:0009532,GO:0003006,GO:0006508,GO:0008233,GO:0043169,GO:0009536,GO:0043169,GO:0009532,GO:0003006,GO:0043169,GO:0043169,GO:0016787,GO:0019538,GO:0043169,GO:0016787,GO:0019538,GO:0043169,GO:0043169,GO:0009532,GO:0003006,GO:0043169,GO:…
Pn7.1665	XP_014634378.1	K14317	GO:0006351,GO:0043231,GO:0006351,GO:0006351,
Pn7.1380	XP_014634378.1	K14317	GO:0006351,GO:0043231,GO:0006351,GO:0006351,
Pn29.102	OAY62719.1	-	-
Pn5.1306	XP_010273843.1	K04733	GO:0006796,GO:0016301,GO:0006464,GO:0032550,GO:0016301,GO:0006464,GO:0032550,GO:0006796,GO:0016301,GO:0006464,GO:0032550,GO:0016301,GO:0006464,GO:0032550,GO:0006796,GO:0016301,GO:0006464,GO:0032550,GO:0016301,GO:0006464,GO:0032550,GO:0016301,GO:0006464,GO:0032550,GO:0006796,GO:0016301,GO:0006464,GO:0032550,GO:0006796,GO:0016301,GO:0006464,GO:0032550,GO:0006464,GO:0004672,GO:0032550,GO:0006796,GO:…
Pn19.214	XP_010255486.1	K19747	-
Pn19.330	XP_010255486.1	K19747	-
Pn3.948	XP_010246461.1	-	-
Pn3.2594	XP_007020725.2	-	-
Pn2.581	XP_010251529.1	-	-
Pn2.506	XP_009420338.1	-	-
Pn4.564	EXC07276.1	K01520	GO:0047429,GO:0009211,GO:0047429,GO:0009211,GO:0047429,GO:0009211,GO:0047429,GO:0009211,GO:0047429,GO:0009211,GO:0047429,GO:0009211,GO:0047429,GO:0009211,GO:0005737,GO:0006259,GO:0046872,GO:0047429,GO:0005515,GO:0009211,GO:0047429,GO:0009211,GO:0047429,GO:0009211,GO:0047429,GO:0009211,GO:0047429,GO:0009211,GO:0047429,GO:0009211,GO:0047429,GO:0009211,GO:0047429,GO:0009211,GO:0047429,GO:0009211,GO:…
Pn26.187	KDO65396.1	-	-
Pn4.487	EXC07276.1	K01520	GO:0047429,GO:0009211,GO:0047429,GO:0009211,GO:0047429,GO:0009211,GO:0047429,GO:0009211,GO:0047429,GO:0009211,GO:0047429,GO:0009211,GO:0047429,GO:0009211,GO:0005737,GO:0006259,GO:0046872,GO:0047429,GO:0005515,GO:0009211,GO:0047429,GO:0009211,GO:0016787,GO:0016787,GO:0047429,GO:0009211,GO:0047429,GO:0009211,GO:0047429,GO:0009211,GO:0047429,GO:0009211,GO:0047429,GO:0009211,GO:0047429,GO:0009211,GO:…
Pn15.2568	AQX44205.1	-	-
Pn24.93	CBI23183.3	-	-
Pn21.871	XP_019072905.1	K13348	GO:0043231,GO:0031224,GO:0031224,GO:0043231,GO:0031224,
Pn9.1530	#N/A	-	-
Pn16.1010	CBI23183.3	-	-
Pn4.1358	XP_010271773.1	-	-
Pn32.217	XP_010271773.1	-	-
Pn6.233	XP_010242515.1	K02605	GO:0032991,GO:0005488,GO:0043231,GO:0006259,GO:0044446,GO:0034285,GO:0048528,GO:0043231,GO:0043231,GO:0034285,GO:0048528,
Pn2.3001	#N/A	-	-
Pn71.11	CBI34758.3	-	-
Pn1.2932	XP_010916668.1	-	-
Pn34.15	XP_010934462.1	-	-
Pn17.1384	XP_002276758.1	-	-
Pn4.1126	KYP53601.1	K02184	GO:0015630,GO:0022607,GO:0003779,GO:0009555,GO:0044444,GO:0015631,GO:0019538,GO:0046914,GO:0008237,GO:0044424,
Pn34.33	XP_010934462.1	-	-
Pn14.1744	XP_010928130.1	K13457	-
Pn12.1707	XP_010254154.1	K00648	GO:0006631,GO:0004312,GO:0006631,GO:0004312,GO:0006631,GO:0004312,GO:0008152,GO:0003824,GO:0006631,GO:0004312,GO:0006631,GO:0004312,GO:0006631,GO:0004312,GO:0006631,GO:0004312,GO:0009536,GO:0009532,GO:0006631,GO:0004312,GO:0006631,GO:0004312,GO:0006631,GO:0004312,GO:0006631,GO:0004312,GO:0009536,GO:0008152,GO:0003824,GO:0006631,GO:0004312,GO:0006631,GO:0004312,GO:0006631,GO:0004312,GO:0006631,GO:…
Pn12.1901	XP_010254154.1	K00648	GO:0006631,GO:0004312,GO:0006631,GO:0004312,GO:0006631,GO:0004312,GO:0008152,GO:0003824,GO:0006631,GO:0004312,GO:0006631,GO:0004312,GO:0006631,GO:0004312,GO:0009532,GO:0006631,GO:0004312,GO:0009532,GO:0006631,GO:0004312,GO:0006631,GO:0004312,GO:0006631,GO:0004312,GO:0006631,GO:0004312,GO:0009536,GO:0008152,GO:0003824,GO:0006631,GO:0004312,GO:0006631,GO:0004312,GO:0006631,GO:0004312,GO:0006631,GO:…
Pn14.1767	XP_010928130.1	K13457	-
Pn17.1249	#N/A	-	-
Pn23.503	#N/A	-	-
Pn14.1762	OAY23734.1	K13457	-
Pn14.1756	XP_010928130.1	K13457	-
Pn18.723	XP_017980798.1	-	-
Pn22.14	#N/A	-	-
Pn12.926	#N/A	-	-
Pn22.185	#N/A	-	-
Pn17.460	XP_010266943.1	-	-
Pn4.3528	ACL53418.1	-	-
Pn14.294	#N/A	-	-
Pn4.2006	OAY26080.1	-	-
Pn51.33	XP_010257250.1	-	-
Pn4.1046	CBI40325.3	K09422	GO:0003676,GO:0009908,GO:0001101,GO:0001071,GO:0006351,GO:0003676,GO:0003676,
Pn4.72	CBI40325.3	-	-
Pn7.1532	EXC31388.1	K09422	GO:0003676,GO:0001071,GO:0006351,GO:0003676,GO:0003676,GO:0003676,GO:0003676,GO:0003676,GO:0003676,GO:0003676,GO:0043231,GO:0003676,GO:0009834,GO:0006351,GO:0003676,GO:0003676,GO:0043231,GO:0003676,GO:0001101,GO:0001071,GO:0009834,GO:0006351,
Pn14.1098	CDP03217.1	-	-
Pn12.64	JAT45094.1	K09422	GO:0009987,GO:0044699,GO:0003676,GO:0003676,GO:0003676,GO:0007275,GO:0006351,GO:0009987,GO:0044699,
Pn22.862	CBI40325.3	-	-
Pn6.2951	EOY30297.1	-	-
Pn7.1918	XP_008795797.1	K09422	GO:0003676,GO:0043231,GO:0010038,GO:0003676,GO:0001101,GO:0009725,GO:0010243,GO:0006351,
Pn2.1301	XP_020095201.1	-	-
Pn17.182	XP_011025434.1	-	-
Pn7.1954	XP_008795797.1	K09422	GO:0003676,GO:0043231,GO:0010038,GO:0003676,GO:0001101,GO:0009725,GO:0010243,GO:0006351,
Pn14.269	#N/A	-	-
Pn21.952	XP_009407774.1	K10999	-
Pn15.682	KHN34185.1	-	-
Pn4.3209	XP_010250867.1	K09422	GO:0003676,GO:0001071,GO:0006351,GO:0003676,GO:0003676,GO:0003676,GO:0003676,GO:0003676,GO:0003676,GO:0043231,GO:0003676,GO:0001071,GO:0009834,GO:0006351,GO:0003676,GO:0003676,
Pn15.2165	XP_010926121.1	-	-
Pn14.876	OAY30823.1	-	-
Pn3.3302	XP_010938192.1	-	-
Pn19.1052	CAA78387.1	-	-
Pn22.716	CBI40325.3	-	-
Pn12.846	AGN52057.1	-	-
Pn5.1130	XP_009402050.1	-	-
Pn32.300	KDO72049.1	-	-
Pn39.169	KDO72049.1	-	-
Pn3.4784	CAN70191.1	K09422	GO:0003676,GO:0003676,GO:0003676,GO:0003676,GO:0003676,GO:0003676,GO:0043231,GO:0010053,GO:0003676,GO:0006351,GO:0003676,GO:0003676,
Pn5.1827	XP_020700672.1	-	-
Pn8.2860	XP_010260759.1	K00592	GO:0009987,GO:0006810,GO:0031224,GO:0009536,GO:0009987,GO:0009536,GO:0000229,GO:0009536,GO:0000229,GO:0009536,GO:0009987,GO:0009536,GO:0009536,GO:0000229,GO:0000229,GO:0009536,GO:0009987,GO:0016741,GO:0008152,GO:0008152,GO:0031224,GO:0016741,
Pn3.2652	JAT53060.1	-	-
Pn3.2678	JAT53060.1	-	-
Pn62.3	XP_010260759.1	K00592	GO:0009987,GO:0006810,GO:0031224,GO:0009536,GO:0009987,GO:0009536,GO:0000229,GO:0009536,GO:0000229,GO:0009536,GO:0009987,GO:0009536,GO:0009536,GO:0000229,GO:0000229,GO:0009536,GO:0009987,GO:0016741,GO:0008152,GO:0008152,GO:0031224,GO:0016741,
Pn24.888	XP_020580424.1	K00028	GO:0043169,GO:0004470,GO:0043648,GO:0000166,GO:0046914,GO:0004470,GO:0046983,GO:0043648,GO:0009536,GO:0032550,GO:0000166,GO:0046914,GO:0004470,GO:0046983,GO:0043648,GO:0009536,GO:0032550,GO:0000166,GO:0043169,GO:0004470,GO:0043648,GO:0000166,GO:0043169,GO:0004470,GO:0043648,GO:0000166,GO:0046914,GO:0004470,GO:0046983,GO:0043648,GO:0009536,GO:0032550,GO:0000166,GO:0043169,GO:0004470,GO:0043648,GO:…
Pn10.381	XP_008227100.1	-	-
Pn17.1467	#N/A	-	-
Pn3.3939	XP_010256367.1	-	-
Pn16.732	XP_010260480.1	-	-
Pn12.1660	XP_010258150.1	-	-
Pn5.3077	KCW56374.1	-	-
Pn24.508	XP_020115312.1	-	-
Pn15.1186	CBI34121.3	-	-
Pn6.1418	XP_008811660.1	-	-
Pn7.469	KYP77401.1	-	GO:0016491,GO:0044710,
Pn7.509	GAV68986.1	-	GO:0003677,GO:0006351,GO:0046983,GO:0043231,
Pn7.594	AGT17357.1	-	GO:0044710,GO:0016712,GO:0016491,GO:0044710,
Pn7.197	KRH17861.1	K01191	GO:0044710,GO:0016712,
Pn7.167	KZT75521.1	-	GO:0003677,GO:0006351,GO:0046983,GO:0043231,
Pn6.1389	XP_008792628.1	K10863	GO:0005488,GO:0040007,GO:0009725,GO:0000904,
Pn7.563	EFN50647.1	K01191	GO:0016491,GO:0044710,GO:0016491,
Pn7.506	GAV68986.1	-	GO:0003677,GO:0006351,GO:0046983,GO:0043231,
Pn7.80	EEH50840.1	K01191	GO:0044710,GO:0016491,GO:0005488,GO:0044710,GO:0016712,GO:0043231,
Pn7.466	ACN31742.1	-	GO:0044710,GO:0016712,GO:0016491,GO:0044710,GO:0031224,GO:0006259,
Pn7.665	#N/A	-	-
Pn7.545	KYP77401.1	-	GO:0016491,GO:0044710,
Pn7.479	AGT17357.1	-	GO:0044710,GO:0016712,
Pn7.31	KZV16704.1	K01191	GO:0016491,GO:0044710,GO:0044710,GO:0016712,GO:0043231,
Pn7.78	KZV16704.1	K01191	GO:0016491,GO:0044710,GO:0044710,GO:0016712,GO:0043231,
Pn7.201	KYP77401.1	-	-
Pn7.422	BAB33421.1	-	-
Pn7.25	KYP77401.1	-	-
Pn7.177	KOM48406.1	K01191	GO:0016491,GO:0044710,GO:0044710,GO:0016712,GO:0043231,GO:0016491,GO:0044710,
Pn7.572	KZV16704.1	K01191	GO:0016491,GO:0044710,GO:0044710,GO:0016712,GO:0043231,
Pn7.548	#N/A	-	-
Pn7.180	BAD26579.1	-	GO:0044710,GO:0016712,GO:0016491,GO:0044710,GO:0031224,GO:0006259,
Pn7.442	KRH17781.1	K01191	GO:0044710,GO:0016712,
Pn7.596	#N/A	-	-
Pn7.691	KRH17781.1	K01191	GO:0044710,GO:0016712,
Pn7.670	KOM48406.1	K01191	GO:0044710,GO:0016712,GO:0043231,
Pn7.41	KZV13811.1	-	GO:0003677,GO:0006351,GO:0046983,GO:0043231,
Pn7.489	KRH17860.1	K01191	GO:0043231,GO:0016491,GO:0044710,
Pn7.419	KZV16704.1	K01191	GO:0016491,GO:0044710,GO:0044710,GO:0016712,GO:0043231,
Pn7.680	ACN31742.1	-	GO:0044710,GO:0016712,GO:0016491,GO:0044710,GO:0031224,GO:0006259,
Pn7.683	KOM48406.1	K01191	GO:0016491,GO:0044710,GO:0044710,GO:0016712,GO:0043231,GO:0016491,GO:0044710,
Pn7.678	KYP77401.1	-	GO:0016491,GO:0044710,
Pn7.96	GAV68986.1	-	-
Pn7.418	KOM48406.1	K01191	GO:0016491,GO:0044710,
Pn7.19	KEH17023.1	-	-
Pn7.43	KZV16704.1	K01191	GO:0044710,GO:0016712,GO:0043231,
Pn7.700	BAD26579.1	-	GO:0044710,GO:0016712,GO:0016491,GO:0044710,
Pn7.450	KRH17781.1	K01191	GO:0044710,GO:0016712,GO:0016491,GO:0044710,GO:0016020,
Pn7.129	BAB33421.1	-	GO:0003677,GO:0006351,GO:0046983,GO:0043231,
Pn7.139	KZV16704.1	K01191	GO:0016491,GO:0044710,GO:0044710,GO:0016712,
Pn7.454	KOM48406.1	K01191	GO:0016491,GO:0044710,GO:0044710,GO:0016712,GO:0043231,
Pn7.166	KRH17781.1	K01191	GO:0044710,GO:0016712,
Pn7.499	KZT75521.1	-	-
Pn7.117	KRH17861.1	K01191	GO:0016491,GO:0044710,GO:0044710,GO:0016712,GO:0043231,
Pn7.597	OIW03237.1	K01191	GO:0016491,GO:0044710,GO:0016491,GO:0043231,
Pn7.464	KEH16996.1	-	GO:0016491,GO:0044710,
Pn7.731	KZV16704.1	K01191	GO:0016491,GO:0044710,GO:0044710,GO:0016712,GO:0043231,
Pn7.581	EEH50840.1	K01191	GO:0043231,
Pn7.21	KYP77401.1	-	-
Pn7.448	KZV16704.1	K01191	GO:0016491,GO:0044710,GO:0043231,
Pn7.541	#N/A	-	-
Pn7.427	KRH17861.1	K01191	GO:0044710,GO:0016712,
Pn7.140	KEH16996.1	K01191	GO:0043231,
Pn7.153	OIV89726.1	K01191	GO:0016491,GO:0044710,GO:0044710,GO:0016712,
Pn7.151	KEH17029.1	K01191	GO:0016491,GO:0044710,GO:0044710,GO:0016712,GO:0016491,GO:0044710,
Pn7.721	KZV16704.1	K01191	GO:0016491,GO:0044710,GO:0044710,GO:0016712,GO:0043231,
Pn7.486	KZV16704.1	K01191	GO:0016491,GO:0044710,GO:0044710,GO:0016712,
Pn7.698	KZV16704.1	K01191	GO:0016491,GO:0044710,GO:0044710,GO:0016712,GO:0043231,
Pn7.470	KRH17858.1	K01191	-
Pn7.687	ACN31742.1	K15193	GO:0016020,GO:0044710,GO:0016712,GO:0016491,GO:0044710,GO:0006812,GO:0043169,GO:0043169,
Pn7.653	KRH17852.1	K01191	GO:0016491,GO:0044710,
Pn7.651	KRH17855.1	K01191	-
Pn7.532	KHN01270.1	-	GO:0044710,GO:0016712,GO:0016491,GO:0044710,
Pn7.573	EEH50840.1	K01191	GO:0044710,GO:0016712,GO:0043231,
Pn7.127	GAV91288.1	-	GO:0003677,GO:0006351,GO:0046983,GO:0043231,
Pn7.716	KZV16704.1	K01191	GO:0016491,GO:0044710,GO:0044710,GO:0016712,GO:0043231,
Pn7.410	KRH17816.1	-	GO:0044710,GO:0016712,GO:0016491,GO:0044710,
Pn7.114	#N/A	-	-
Pn7.544	OIW03237.1	K01191	GO:0016491,GO:0044710,GO:0044710,GO:0016712,
Pn7.107	KRH17861.1	K01191	GO:0016491,GO:0044710,GO:0044710,GO:0016712,GO:0043231,
Pn7.87	KRH17781.1	K01191	GO:0044710,GO:0016712,
Pn7.730	GAV91288.1	-	GO:0003677,GO:0006351,GO:0046983,GO:0043231,
Pn7.501	KZV16704.1	K01191	GO:0016491,GO:0044710,GO:0044710,GO:0016712,GO:0043231,
Pn7.564	KRH17861.1	K01191	GO:0016491,
Pn7.37	KZV16704.1	K01191	GO:0016491,GO:0044710,GO:0044710,GO:0016712,GO:0043231,
Pn7.75	GAV91288.1	-	GO:0003677,GO:0006351,GO:0046983,GO:0043231,
Pn7.727	KZV16704.1	K01191	GO:0016491,GO:0044710,GO:0044710,GO:0016712,GO:0043231,
Pn7.689	EEH50840.1	K01191	GO:0016491,GO:0044710,GO:0044710,GO:0016712,GO:0043231,
Pn7.686	KZV16704.1	K01191	GO:0016491,GO:0044710,GO:0044710,GO:0016712,GO:0043231,
Pn7.539	KZV16704.1	K01191	GO:0016491,GO:0044710,GO:0044710,GO:0016712,GO:0043231,
Pn7.712	KZV16704.1	K01191	GO:0016491,GO:0044710,GO:0044710,GO:0016712,GO:0043231,
Pn14.1875	ACA30301.1	-	-
Pn7.569	KYP77401.1	-	-
Pn7.164	KOM48406.1	-	-
Pn7.34	KRH17861.1	-	-
Pn14.638	XP_010252592.1	-	-
Pn7.77	XP_016733903.1	-	-
Pn7.79	#N/A	-	-
Pn7.717	KEH17348.1	-	-
Pn7.661	#N/A	-	-
Pn7.676	KOM53365.1	-	-
Pn7.728	KEH17348.1	-	-
Pn7.593	OIV96076.1	-	-
Pn7.547	KYP78605.1	-	-
Pn7.598	KEH16994.1	-	-
Pn7.713	KEH17348.1	-	-
Pn7.457	OIV96076.1	-	-
Pn7.487	KNA06354.1	-	-
Pn7.562	OIV96076.1	-	-
Pn7.503	OIV96076.1	-	-
Pn26.53	XP_019054631.1	-	-
Pn7.426	KGN53990.1	-	-
Pn1.1395	KRH77323.1	-	-
Pn52.28	ONI20942.1	-	-
Pn1.1066	XP_008437026.2	-	-
Pn6.2770	#N/A	-	-
Pn19.521	XP_008464604.1	-	-
Pn19.528	OMP10522.1	-	-
Pn24.444	#N/A	-	-
Pn2.2494	JAT63724.1	-	-
Pn2.2577	KOM31702.1	-	-
Pn7.688	AFK40414.1	-	-
Pn25.209	#N/A	-	-
Pn7.708	KEH17348.1	-	-
Pn7.17	AFK40414.1	-	-
Pn3.229	XP_020273599.1	K15015	GO:0031224,GO:0031224,GO:0031224,GO:0031224,GO:0031224,GO:0031224,GO:0016020,GO:0031224,GO:0031224,GO:0031224,GO:0031224,GO:0031224,GO:0016020,GO:0031224,GO:0016020,GO:0031224,GO:0031224,GO:0031224,GO:0016020,
Pn6.857	XP_020214387.1	-	-
Pn5.1243	XP_009383885.1	K00943	GO:0009536,GO:0009536,GO:0009536,GO:0031224,GO:0009117,GO:0016776,GO:0016020,
Pn9.1274	XP_018838033.1	K12373	GO:0044238,GO:0016020,GO:0005737,GO:0005618,GO:0015929,GO:0044464,GO:0008152,GO:0015929,GO:0044238,GO:0044464,GO:0015929,GO:0015929,GO:0044238,GO:0044238,GO:0044464,GO:0015929,GO:0015929,GO:0044238,GO:0015929,GO:0044238,GO:0015929,GO:0044238,GO:0044238,GO:0016020,GO:0005618,GO:0015929,GO:0044238,GO:0016020,GO:0005618,GO:0015929,GO:0044238,GO:0016020,GO:0005618,GO:0015929,GO:0044238,GO:0005737,GO:…
Pn5.1253	XP_009383885.1	K00943	GO:0009536,GO:0009536,GO:0009536,GO:0031224,GO:0009117,GO:0016776,GO:0016020,
Pn9.1907	AFK09266.1	K15086	GO:0016838,GO:0006644,GO:0009532,GO:0043692,
Pn27.303	XP_008797817.1	-	-
Pn9.1905	#N/A	-	-
Pn9.1900	AFK09266.1	K15086	GO:0016829,GO:0016838,GO:0006644,GO:0009532,GO:0043692,
Pn2.1617	XP_018838033.1	-	-
Pn9.1575	EYU39499.1	K12373	GO:0044238,GO:0005737,GO:0015929,GO:0008152,GO:0005737,GO:0015929,GO:0015929,GO:0044238,GO:0015929,GO:0044238,GO:0015929,GO:0044238,GO:0015929,GO:0044238,GO:0015929,GO:0044238,GO:0015929,GO:0044238,GO:0044238,GO:0016020,GO:0005618,GO:0015929,GO:0044238,GO:0016020,GO:0005618,GO:0015929,GO:0044238,GO:0016020,GO:0005618,GO:0015929,GO:0044238,GO:0005737,GO:0015929,GO:0015929,GO:0044238,GO:0004553,GO:…
Pn9.1898	AFQ20810.1	K15086	-
Pn9.1903	AFQ20810.1	K15086	-
Pn9.1908	#N/A	-	-
Pn9.1860	#N/A	-	-
Pn1.2305	XP_010256591.1	-	-
Pn16.139	KCW57860.1	-	-
Pn16.206	AHA83402.1	-	-
Pn21.667	JAT67434.1	K15449	GO:0016740,GO:0016020,GO:0016020,
Pn1.1868	XP_002276073.1	K13800	-
Pn20.290	JAT67434.1	K15449	GO:0016020,GO:0016741,GO:0016740,GO:0016020,GO:0016740,GO:0016020,GO:0016020,GO:0016741,GO:0016020,GO:0016740,
Pn7.1325	OAY70300.1	-	-
Pn1.233	XP_010258660.1	K13109	GO:0006396,GO:0043231,GO:0006396,GO:0043231,GO:0016020,GO:0006810,GO:0022857,GO:0043231,GO:0006396,GO:0043231,GO:0043231,GO:0050896,GO:0003824,GO:0005488,
Pn1.137	XP_010258660.1	K13109	GO:0006396,GO:0043231,GO:0006396,GO:0043231,GO:0043231,GO:0006396,GO:0043231,GO:0043231,GO:0022857,GO:0006810,GO:0016020,GO:0016020,GO:0006810,GO:0022857,GO:0050896,GO:0003824,GO:0005488,
Pn11.2589	#N/A	-	-
Pn7.1027	XP_004507227.1	-	-
Pn4.3538	Q08069.2	-	-
Pn8.1213	XP_002272055.2	-	-
Pn16.192	XP_010935489.1	-	GO:0043231,GO:0043231,
Pn6.1780	BAF98281.1	-	-
Pn6.998	XP_010258777.1	-	-
Pn6.406	XP_010258777.1	-	-
Pn60.16	#N/A	-	-
Pn4.1920	#N/A	-	-
Pn8.852	XP_002317089.1	-	-
Pn20.990	ERN07746.1	-	-
Pn12.1620	#N/A	-	-
Pn12.1315	XP_010254518.1	K05310	GO:0016020,GO:0003824,GO:0043231,GO:0016020,GO:0016020,GO:0016020,GO:0031224,GO:0043231,GO:0016020,GO:0016020,GO:0016020,GO:0031224,GO:0016020,GO:0016020,GO:0016020,GO:0031224,
Pn3.2759	XP_019052845.1	-	-
Pn6.1489	XP_009405133.1	K13466	-
Pn5.213	XP_010246859.1	-	-
Pn28.23	CDO99781.1	-	-
Pn28.26	CDO99781.1	-	-
