# Supplementary material for: Small RNA sequencing reveals various microRNAs involved in piperine biosynthesis in black pepper (Piper nigrum L.)
Source: BMC Genomics. 2021 Nov 19;22:838. doi: 10.1186/s12864-021-08154-4 (PMC8603596; doi:10.1186/s12864-021-08154-4)
Supplement: Supplementary file 8 — Additional file 8. [file 12864_2021_8154_MOESM8_ESM.xlsx]

## Sheet: Supplementary Table 5
Supplementary Table 5: Enriched GO categories for predicted targets.
GO category	GO ID	Description	out (260)	All (12109)	pvalue	p.adjust	Genes
Biological Process	GO:0032774	RNA biosynthetic process	89	1728	0	0	Pn11.971,Pn29.256,Pn8.630,Pn8.2637,Pn12.793,Pn1.718,Pn1.1395,Pn22.113,Pn17.1188,Pn5.1288,Pn8.1102,Pn4.2975,Pn6.1944,Pn16.165,Pn1.767,Pn13.744,Pn14.98,Pn10.1856,Pn51.33,Pn4.2138,Pn4.1046,Pn4.3209,Pn6.1986,Pn1.1953,Pn8.411,Pn24.391,Pn7.1160,Pn3.4889,Pn40.200,Pn4.3275,Pn7.1380,Pn26.296,Pn22.862,Pn1.24,Pn6.1125,Pn6.518,Pn2.2514,Pn12.1527,Pn6.2252,Pn1.3044,Pn2.1838,Pn56.17,Pn2.501,Pn6.2053,Pn4.535,Pn3…
	GO:0010468	regulation of gene expression	81	1399	0	0	Pn29.256,Pn8.630,Pn8.2637,Pn1.718,Pn17.1188,Pn5.1288,Pn8.1102,Pn6.1944,Pn16.165,Pn1.767,Pn13.744,Pn51.33,Pn4.2138,Pn4.1046,Pn4.3209,Pn6.1986,Pn1.1953,Pn8.411,Pn24.391,Pn7.1160,Pn4.716,Pn40.200,Pn4.3275,Pn7.1380,Pn26.296,Pn22.862,Pn1.24,Pn6.1125,Pn6.518,Pn1.35,Pn1.37,Pn12.1527,Pn6.2252,Pn17.1052,Pn1.3044,Pn2.501,Pn6.2053,Pn4.535,Pn3.3345,Pn10.1012,Pn7.1532,Pn5.108,Pn13.48,Pn28.103,Pn1.848,Pn13.204…
	GO:2000112	regulation of cellular macromolecule biosynthetic process	75	1255	0	0	Pn29.256,Pn8.630,Pn8.2637,Pn1.718,Pn17.1188,Pn5.1288,Pn8.1102,Pn6.1944,Pn16.165,Pn1.767,Pn13.744,Pn51.33,Pn4.2138,Pn4.1046,Pn4.3209,Pn6.1986,Pn1.1953,Pn8.411,Pn24.391,Pn7.1160,Pn40.200,Pn4.3275,Pn7.1380,Pn26.296,Pn22.862,Pn1.24,Pn6.1125,Pn6.518,Pn12.1527,Pn6.2252,Pn1.3044,Pn2.501,Pn6.2053,Pn4.535,Pn3.3345,Pn10.1012,Pn7.1532,Pn5.108,Pn13.48,Pn1.848,Pn13.2049,Pn8.930,Pn8.582,Pn6.2921,Pn4.3322,Pn9.1…
	GO:0097659	nucleic acid-templated transcription	89	1728	0	0	Pn11.971,Pn29.256,Pn8.630,Pn8.2637,Pn12.793,Pn1.718,Pn1.1395,Pn22.113,Pn17.1188,Pn5.1288,Pn8.1102,Pn4.2975,Pn6.1944,Pn16.165,Pn1.767,Pn13.744,Pn14.98,Pn10.1856,Pn51.33,Pn4.2138,Pn4.1046,Pn4.3209,Pn6.1986,Pn1.1953,Pn8.411,Pn24.391,Pn7.1160,Pn3.4889,Pn40.200,Pn4.3275,Pn7.1380,Pn26.296,Pn22.862,Pn1.24,Pn6.1125,Pn6.518,Pn2.2514,Pn12.1527,Pn6.2252,Pn1.3044,Pn2.1838,Pn56.17,Pn2.501,Pn6.2053,Pn4.535,Pn3…
	GO:0006725	cellular aromatic compound metabolic process	143	3613	0	0	Pn11.971,Pn29.256,Pn2.2045,Pn8.630,Pn4.2743,Pn8.2637,Pn12.793,Pn1.718,Pn1.1395,Pn22.113,Pn17.1188,Pn5.1288,Pn8.1102,Pn19.479,Pn4.2975,Pn6.1944,Pn16.165,Pn1.767,Pn13.744,Pn22.548,Pn14.98,Pn18.218,Pn10.1856,Pn2.2437,Pn51.33,Pn4.2138,Pn4.1046,Pn4.3209,Pn6.1986,Pn18.238,Pn1.1953,Pn8.411,Pn26.53,Pn6.1780,Pn24.391,Pn4.2321,Pn7.1160,Pn3.911,Pn3.4889,Pn40.200,Pn4.3275,Pn7.2027,Pn7.1380,Pn26.296,Pn1.284,P…
	GO:0019222	regulation of metabolic process	86	1543	0	0	Pn29.256,Pn3.4074,Pn8.630,Pn8.2637,Pn1.718,Pn17.1188,Pn5.1288,Pn8.1102,Pn6.1944,Pn16.165,Pn1.767,Pn13.744,Pn51.33,Pn4.2138,Pn4.1046,Pn4.3209,Pn6.1986,Pn1.1953,Pn8.411,Pn26.53,Pn16.2265,Pn24.391,Pn7.1160,Pn4.716,Pn40.200,Pn4.3275,Pn7.1380,Pn26.296,Pn22.862,Pn1.24,Pn6.1125,Pn6.518,Pn1.35,Pn1.37,Pn12.1527,Pn6.2252,Pn17.1052,Pn1.3044,Pn2.501,Pn6.2053,Pn4.535,Pn3.3345,Pn10.1012,Pn7.1532,Pn5.108,Pn13.4…
	GO:0080090	regulation of primary metabolic process	80	1372	1.11022e-16	1.1245e-14	Pn29.256,Pn3.4074,Pn8.630,Pn8.2637,Pn1.718,Pn17.1188,Pn5.1288,Pn8.1102,Pn6.1944,Pn16.165,Pn1.767,Pn13.744,Pn51.33,Pn4.2138,Pn4.1046,Pn4.3209,Pn6.1986,Pn1.1953,Pn8.411,Pn26.53,Pn16.2265,Pn24.391,Pn7.1160,Pn40.200,Pn4.3275,Pn7.1380,Pn26.296,Pn22.862,Pn1.24,Pn6.1125,Pn6.518,Pn12.1527,Pn6.2252,Pn1.3044,Pn2.501,Pn6.2053,Pn4.535,Pn3.3345,Pn10.1012,Pn7.1532,Pn5.108,Pn13.48,Pn1.848,Pn11.871,Pn13.2049,Pn8…
	GO:0051252	regulation of RNA metabolic process	75	1197	2.22045e-16	1.96787e-14	Pn29.256,Pn8.630,Pn8.2637,Pn1.718,Pn17.1188,Pn5.1288,Pn8.1102,Pn6.1944,Pn16.165,Pn1.767,Pn13.744,Pn51.33,Pn4.2138,Pn4.1046,Pn4.3209,Pn6.1986,Pn1.1953,Pn8.411,Pn24.391,Pn7.1160,Pn40.200,Pn4.3275,Pn7.1380,Pn26.296,Pn22.862,Pn1.24,Pn6.1125,Pn6.518,Pn12.1527,Pn6.2252,Pn1.3044,Pn2.501,Pn6.2053,Pn4.535,Pn3.3345,Pn10.1012,Pn7.1532,Pn5.108,Pn13.48,Pn1.848,Pn13.2049,Pn8.930,Pn8.582,Pn6.2921,Pn4.3322,Pn9.1…
	GO:0046271	phenylpropanoid catabolic process	15	29	2.22045e-16	1.96787e-14	Pn2.2045,Pn4.2743,Pn4.2321,Pn7.2027,Pn16.944,Pn3.4189,Pn3.267,Pn15.1460,Pn6.4061,Pn6.4089,Pn7.795,Pn7.790,Pn8.2081,Pn26.797,Pn1.3591,
	GO:0046274	lignin catabolic process	15	29	2.22045e-16	1.96787e-14	Pn2.2045,Pn4.2743,Pn4.2321,Pn7.2027,Pn16.944,Pn3.4189,Pn3.267,Pn15.1460,Pn6.4061,Pn6.4089,Pn7.795,Pn7.790,Pn8.2081,Pn26.797,Pn1.3591,
	GO:0018130	heterocycle biosynthetic process	102	2133	3.33067e-16	2.14677e-14	Pn11.971,Pn29.256,Pn8.630,Pn8.2637,Pn12.793,Pn1.718,Pn1.1395,Pn22.113,Pn17.1188,Pn5.1288,Pn8.1102,Pn4.2975,Pn6.1944,Pn16.165,Pn1.767,Pn13.744,Pn14.98,Pn18.218,Pn10.1856,Pn51.33,Pn4.2138,Pn4.1046,Pn4.3209,Pn6.1986,Pn18.238,Pn1.1953,Pn8.411,Pn24.391,Pn7.1160,Pn3.4889,Pn40.200,Pn4.3275,Pn7.1380,Pn26.296,Pn22.862,Pn1.24,Pn6.1125,Pn6.518,Pn2.2514,Pn18.1182,Pn30.45,Pn12.1527,Pn6.2252,Pn1.3044,Pn16.1993…
	GO:0060255	regulation of macromolecule metabolic process	86	1516	3.33067e-16	2.14677e-14	Pn29.256,Pn3.4074,Pn8.630,Pn8.2637,Pn1.718,Pn17.1188,Pn5.1288,Pn8.1102,Pn6.1944,Pn16.165,Pn1.767,Pn13.744,Pn51.33,Pn4.2138,Pn4.1046,Pn4.3209,Pn6.1986,Pn1.1953,Pn8.411,Pn26.53,Pn16.2265,Pn24.391,Pn7.1160,Pn4.716,Pn40.200,Pn4.3275,Pn7.1380,Pn26.296,Pn22.862,Pn1.24,Pn6.1125,Pn6.518,Pn1.35,Pn1.37,Pn12.1527,Pn6.2252,Pn17.1052,Pn1.3044,Pn2.501,Pn6.2053,Pn4.535,Pn3.3345,Pn10.1012,Pn7.1532,Pn5.108,Pn13.4…
	GO:0019438	aromatic compound biosynthetic process	102	2180	3.33067e-16	2.14677e-14	Pn11.971,Pn29.256,Pn8.630,Pn8.2637,Pn12.793,Pn1.718,Pn1.1395,Pn22.113,Pn17.1188,Pn5.1288,Pn8.1102,Pn4.2975,Pn6.1944,Pn16.165,Pn1.767,Pn13.744,Pn14.98,Pn18.218,Pn10.1856,Pn51.33,Pn4.2138,Pn4.1046,Pn4.3209,Pn6.1986,Pn18.238,Pn1.1953,Pn8.411,Pn24.391,Pn7.1160,Pn3.4889,Pn40.200,Pn4.3275,Pn7.1380,Pn26.296,Pn22.862,Pn1.24,Pn6.1125,Pn6.518,Pn2.2514,Pn18.1182,Pn30.45,Pn16.732,Pn12.1527,Pn6.2252,Pn1.3044,…
	GO:0006355	regulation of transcription, DNA-templated	74	1162	4.44089e-16	2.24899e-14	Pn29.256,Pn8.630,Pn8.2637,Pn1.718,Pn17.1188,Pn5.1288,Pn8.1102,Pn6.1944,Pn16.165,Pn1.767,Pn13.744,Pn51.33,Pn4.2138,Pn4.1046,Pn4.3209,Pn6.1986,Pn1.1953,Pn8.411,Pn24.391,Pn7.1160,Pn40.200,Pn4.3275,Pn7.1380,Pn26.296,Pn22.862,Pn1.24,Pn6.1125,Pn6.518,Pn12.1527,Pn6.2252,Pn1.3044,Pn2.501,Pn6.2053,Pn4.535,Pn3.3345,Pn10.1012,Pn7.1532,Pn5.108,Pn13.48,Pn1.848,Pn13.2049,Pn8.930,Pn8.582,Pn6.2921,Pn4.3322,Pn9.1…
	GO:2001141	regulation of RNA biosynthetic process	74	1171	4.44089e-16	2.24899e-14	Pn29.256,Pn8.630,Pn8.2637,Pn1.718,Pn17.1188,Pn5.1288,Pn8.1102,Pn6.1944,Pn16.165,Pn1.767,Pn13.744,Pn51.33,Pn4.2138,Pn4.1046,Pn4.3209,Pn6.1986,Pn1.1953,Pn8.411,Pn24.391,Pn7.1160,Pn40.200,Pn4.3275,Pn7.1380,Pn26.296,Pn22.862,Pn1.24,Pn6.1125,Pn6.518,Pn12.1527,Pn6.2252,Pn1.3044,Pn2.501,Pn6.2053,Pn4.535,Pn3.3345,Pn10.1012,Pn7.1532,Pn5.108,Pn13.48,Pn1.848,Pn13.2049,Pn8.930,Pn8.582,Pn6.2921,Pn4.3322,Pn9.1…
	GO:0031323	regulation of cellular metabolic process	78	1374	4.44089e-16	2.24899e-14	Pn29.256,Pn3.4074,Pn8.630,Pn8.2637,Pn1.718,Pn17.1188,Pn5.1288,Pn8.1102,Pn6.1944,Pn16.165,Pn1.767,Pn13.744,Pn51.33,Pn4.2138,Pn4.1046,Pn4.3209,Pn6.1986,Pn1.1953,Pn8.411,Pn26.53,Pn24.391,Pn7.1160,Pn40.200,Pn4.3275,Pn7.1380,Pn26.296,Pn22.862,Pn1.24,Pn6.1125,Pn6.518,Pn12.1527,Pn6.2252,Pn1.3044,Pn2.501,Pn6.2053,Pn4.535,Pn3.3345,Pn10.1012,Pn7.1532,Pn5.108,Pn13.48,Pn1.848,Pn11.871,Pn13.2049,Pn8.930,Pn8.5…
	GO:0019219	regulation of nucleobase-containing compound metabolic process	76	1207	4.44089e-16	2.24899e-14	Pn29.256,Pn8.630,Pn8.2637,Pn1.718,Pn17.1188,Pn5.1288,Pn8.1102,Pn6.1944,Pn16.165,Pn1.767,Pn13.744,Pn51.33,Pn4.2138,Pn4.1046,Pn4.3209,Pn6.1986,Pn1.1953,Pn8.411,Pn26.53,Pn24.391,Pn7.1160,Pn40.200,Pn4.3275,Pn7.1380,Pn26.296,Pn22.862,Pn1.24,Pn6.1125,Pn6.518,Pn12.1527,Pn6.2252,Pn1.3044,Pn2.501,Pn6.2053,Pn4.535,Pn3.3345,Pn10.1012,Pn7.1532,Pn5.108,Pn13.48,Pn1.848,Pn13.2049,Pn8.930,Pn8.582,Pn6.2921,Pn4.33…
	GO:1903506	regulation of nucleic acid-templated transcription	74	1171	4.44089e-16	2.24899e-14	Pn29.256,Pn8.630,Pn8.2637,Pn1.718,Pn17.1188,Pn5.1288,Pn8.1102,Pn6.1944,Pn16.165,Pn1.767,Pn13.744,Pn51.33,Pn4.2138,Pn4.1046,Pn4.3209,Pn6.1986,Pn1.1953,Pn8.411,Pn24.391,Pn7.1160,Pn40.200,Pn4.3275,Pn7.1380,Pn26.296,Pn22.862,Pn1.24,Pn6.1125,Pn6.518,Pn12.1527,Pn6.2252,Pn1.3044,Pn2.501,Pn6.2053,Pn4.535,Pn3.3345,Pn10.1012,Pn7.1532,Pn5.108,Pn13.48,Pn1.848,Pn13.2049,Pn8.930,Pn8.582,Pn6.2921,Pn4.3322,Pn9.1…
	GO:0010556	regulation of macromolecule biosynthetic process	75	1264	5.55112e-16	2.07144e-14	Pn29.256,Pn8.630,Pn8.2637,Pn1.718,Pn17.1188,Pn5.1288,Pn8.1102,Pn6.1944,Pn16.165,Pn1.767,Pn13.744,Pn51.33,Pn4.2138,Pn4.1046,Pn4.3209,Pn6.1986,Pn1.1953,Pn8.411,Pn24.391,Pn7.1160,Pn40.200,Pn4.3275,Pn7.1380,Pn26.296,Pn22.862,Pn1.24,Pn6.1125,Pn6.518,Pn12.1527,Pn6.2252,Pn1.3044,Pn2.501,Pn6.2053,Pn4.535,Pn3.3345,Pn10.1012,Pn7.1532,Pn5.108,Pn13.48,Pn1.848,Pn13.2049,Pn8.930,Pn8.582,Pn6.2921,Pn4.3322,Pn9.1…
	GO:0031326	regulation of cellular biosynthetic process	75	1271	6.66134e-16	2.36144e-14	Pn29.256,Pn8.630,Pn8.2637,Pn1.718,Pn17.1188,Pn5.1288,Pn8.1102,Pn6.1944,Pn16.165,Pn1.767,Pn13.744,Pn51.33,Pn4.2138,Pn4.1046,Pn4.3209,Pn6.1986,Pn1.1953,Pn8.411,Pn24.391,Pn7.1160,Pn40.200,Pn4.3275,Pn7.1380,Pn26.296,Pn22.862,Pn1.24,Pn6.1125,Pn6.518,Pn12.1527,Pn6.2252,Pn1.3044,Pn2.501,Pn6.2053,Pn4.535,Pn3.3345,Pn10.1012,Pn7.1532,Pn5.108,Pn13.48,Pn1.848,Pn13.2049,Pn8.930,Pn8.582,Pn6.2921,Pn4.3322,Pn9.1…
	GO:0009889	regulation of biosynthetic process	75	1271	6.66134e-16	2.36144e-14	Pn29.256,Pn8.630,Pn8.2637,Pn1.718,Pn17.1188,Pn5.1288,Pn8.1102,Pn6.1944,Pn16.165,Pn1.767,Pn13.744,Pn51.33,Pn4.2138,Pn4.1046,Pn4.3209,Pn6.1986,Pn1.1953,Pn8.411,Pn24.391,Pn7.1160,Pn40.200,Pn4.3275,Pn7.1380,Pn26.296,Pn22.862,Pn1.24,Pn6.1125,Pn6.518,Pn12.1527,Pn6.2252,Pn1.3044,Pn2.501,Pn6.2053,Pn4.535,Pn3.3345,Pn10.1012,Pn7.1532,Pn5.108,Pn13.48,Pn1.848,Pn13.2049,Pn8.930,Pn8.582,Pn6.2921,Pn4.3322,Pn9.1…
	GO:1901360	organic cyclic compound metabolic process	142	3627	6.66134e-16	2.36144e-14	Pn11.971,Pn29.256,Pn2.2045,Pn8.630,Pn4.2743,Pn8.2637,Pn12.793,Pn1.718,Pn1.1395,Pn22.113,Pn17.1188,Pn5.1288,Pn8.1102,Pn19.479,Pn4.2975,Pn6.1944,Pn16.165,Pn1.767,Pn13.744,Pn22.548,Pn14.98,Pn18.218,Pn10.1856,Pn2.2437,Pn51.33,Pn4.2138,Pn4.1046,Pn4.3209,Pn6.1986,Pn18.238,Pn1.1953,Pn8.411,Pn26.53,Pn6.1780,Pn24.391,Pn4.2321,Pn7.1160,Pn3.911,Pn3.4889,Pn40.200,Pn4.3275,Pn7.2027,Pn7.1380,Pn26.296,Pn1.284,P…
	GO:0051171	regulation of nitrogen compound metabolic process	80	1365	6.66134e-16	2.36144e-14	Pn29.256,Pn3.4074,Pn8.630,Pn8.2637,Pn1.718,Pn17.1188,Pn5.1288,Pn8.1102,Pn6.1944,Pn16.165,Pn1.767,Pn13.744,Pn51.33,Pn4.2138,Pn4.1046,Pn4.3209,Pn6.1986,Pn1.1953,Pn8.411,Pn26.53,Pn16.2265,Pn24.391,Pn7.1160,Pn40.200,Pn4.3275,Pn7.1380,Pn26.296,Pn22.862,Pn1.24,Pn6.1125,Pn6.518,Pn12.1527,Pn6.2252,Pn1.3044,Pn2.501,Pn6.2053,Pn4.535,Pn3.3345,Pn10.1012,Pn7.1532,Pn5.108,Pn13.48,Pn1.848,Pn11.871,Pn13.2049,Pn8…
	GO:0006351	transcription, DNA-templated	89	1719	7.77156e-16	2.29585e-14	Pn11.971,Pn29.256,Pn8.630,Pn8.2637,Pn12.793,Pn1.718,Pn1.1395,Pn22.113,Pn17.1188,Pn5.1288,Pn8.1102,Pn4.2975,Pn6.1944,Pn16.165,Pn1.767,Pn13.744,Pn14.98,Pn10.1856,Pn51.33,Pn4.2138,Pn4.1046,Pn4.3209,Pn6.1986,Pn1.1953,Pn8.411,Pn24.391,Pn7.1160,Pn3.4889,Pn40.200,Pn4.3275,Pn7.1380,Pn26.296,Pn22.862,Pn1.24,Pn6.1125,Pn6.518,Pn2.2514,Pn12.1527,Pn6.2252,Pn1.3044,Pn2.1838,Pn56.17,Pn2.501,Pn6.2053,Pn4.535,Pn3…
	GO:1901362	organic cyclic compound biosynthetic process	104	2254	8.88178e-16	2.51887e-14	Pn11.971,Pn29.256,Pn8.630,Pn8.2637,Pn12.793,Pn1.718,Pn1.1395,Pn22.113,Pn17.1188,Pn5.1288,Pn8.1102,Pn4.2975,Pn6.1944,Pn16.165,Pn1.767,Pn13.744,Pn14.98,Pn18.218,Pn10.1856,Pn51.33,Pn4.2138,Pn4.1046,Pn4.3209,Pn6.1986,Pn18.238,Pn1.1953,Pn8.411,Pn24.391,Pn7.1160,Pn3.4889,Pn40.200,Pn4.3275,Pn7.1380,Pn26.296,Pn22.862,Pn1.24,Pn6.1125,Pn6.518,Pn2.2514,Pn18.1182,Pn30.45,Pn16.732,Pn12.1527,Pn6.2252,Pn1.3044,…
	GO:0009808	lignin metabolic process	15	44	8.77076e-15	2.39172e-13	Pn2.2045,Pn4.2743,Pn4.2321,Pn7.2027,Pn16.944,Pn3.4189,Pn3.267,Pn15.1460,Pn6.4061,Pn6.4089,Pn7.795,Pn7.790,Pn8.2081,Pn26.797,Pn1.3591,
	GO:0034654	nucleobase-containing compound biosynthetic process	93	1993	1.90958e-14	5.01443e-13	Pn11.971,Pn29.256,Pn8.630,Pn8.2637,Pn12.793,Pn1.718,Pn1.1395,Pn22.113,Pn17.1188,Pn5.1288,Pn8.1102,Pn4.2975,Pn6.1944,Pn16.165,Pn1.767,Pn13.744,Pn14.98,Pn10.1856,Pn51.33,Pn4.2138,Pn4.1046,Pn4.3209,Pn6.1986,Pn1.1953,Pn8.411,Pn24.391,Pn7.1160,Pn3.4889,Pn40.200,Pn4.3275,Pn7.1380,Pn26.296,Pn22.862,Pn1.24,Pn6.1125,Pn6.518,Pn2.2514,Pn30.45,Pn12.1527,Pn6.2252,Pn1.3044,Pn2.1838,Pn2.506,Pn56.17,Pn2.501,Pn6.…
	GO:0009734	auxin-activated signaling pathway	19	104	6.17395e-13	1.56333e-11	Pn8.630,Pn8.2637,Pn5.1288,Pn16.165,Pn6.1986,Pn24.391,Pn40.200,Pn1.24,Pn6.2053,Pn10.1012,Pn5.108,Pn6.2921,Pn9.1203,Pn16.244,Pn6.705,Pn41.97,Pn11.2177,Pn12.138,Pn10.1192,
	GO:0071365	cellular response to auxin stimulus	19	104	6.17395e-13	1.56333e-11	Pn8.630,Pn8.2637,Pn5.1288,Pn16.165,Pn6.1986,Pn24.391,Pn40.200,Pn1.24,Pn6.2053,Pn10.1012,Pn5.108,Pn6.2921,Pn9.1203,Pn16.244,Pn6.705,Pn41.97,Pn11.2177,Pn12.138,Pn10.1192,
	GO:0009698	phenylpropanoid metabolic process	15	59	1.09057e-12	2.57739e-11	Pn2.2045,Pn4.2743,Pn4.2321,Pn7.2027,Pn16.944,Pn3.4189,Pn3.267,Pn15.1460,Pn6.4061,Pn6.4089,Pn7.795,Pn7.790,Pn8.2081,Pn26.797,Pn1.3591,
	GO:0050789	regulation of biological process	101	2495	7.71028e-12	1.76341e-10	Pn29.256,Pn3.4074,Pn8.630,Pn8.2637,Pn1.718,Pn17.1188,Pn2.579,Pn5.1288,Pn8.1102,Pn6.1944,Pn16.165,Pn1.767,Pn13.744,Pn51.33,Pn5.6,Pn4.2138,Pn4.1046,Pn4.3209,Pn6.1986,Pn1.1953,Pn8.411,Pn26.53,Pn16.2265,Pn24.391,Pn7.1160,Pn4.716,Pn40.200,Pn4.3275,Pn7.1380,Pn16.538,Pn26.296,Pn22.862,Pn1.24,Pn39.75,Pn6.1125,Pn6.518,Pn1.35,Pn1.37,Pn12.1527,Pn6.2252,Pn17.1052,Pn1.3044,Pn8.1499,Pn4.591,Pn2.501,Pn6.2053,Pn…
	GO:0046483	heterocycle metabolic process	126	3518	2.04451e-11	4.52987e-10	Pn11.971,Pn29.256,Pn8.630,Pn8.2637,Pn12.793,Pn1.718,Pn1.1395,Pn22.113,Pn17.1188,Pn5.1288,Pn8.1102,Pn19.479,Pn4.2975,Pn6.1944,Pn16.165,Pn1.767,Pn13.744,Pn22.548,Pn14.98,Pn18.218,Pn10.1856,Pn51.33,Pn4.2138,Pn4.1046,Pn4.3209,Pn6.1986,Pn18.238,Pn1.1953,Pn8.411,Pn26.53,Pn6.1780,Pn24.391,Pn7.1160,Pn3.911,Pn3.4889,Pn40.200,Pn4.3275,Pn7.1380,Pn26.296,Pn1.284,Pn22.862,Pn1.24,Pn39.75,Pn6.1125,Pn6.518,Pn2.2…
	GO:0016070	RNA metabolic process	103	2638	3.9572e-11	8.50199e-10	Pn11.971,Pn29.256,Pn8.630,Pn8.2637,Pn12.793,Pn1.718,Pn1.1395,Pn22.113,Pn17.1188,Pn5.1288,Pn8.1102,Pn19.479,Pn4.2975,Pn6.1944,Pn16.165,Pn1.767,Pn13.744,Pn14.98,Pn10.1856,Pn51.33,Pn4.2138,Pn4.1046,Pn4.3209,Pn6.1986,Pn1.1953,Pn8.411,Pn24.391,Pn7.1160,Pn3.911,Pn3.4889,Pn40.200,Pn4.3275,Pn7.1380,Pn26.296,Pn22.862,Pn1.24,Pn6.1125,Pn6.518,Pn2.2514,Pn12.1527,Pn7.1325,Pn6.2252,Pn17.1052,Pn1.3044,Pn2.1838,…
	GO:0050794	regulation of cellular process	93	2282	6.13357e-11	1.27903e-09	Pn29.256,Pn3.4074,Pn8.630,Pn8.2637,Pn1.718,Pn17.1188,Pn2.579,Pn5.1288,Pn8.1102,Pn6.1944,Pn16.165,Pn1.767,Pn13.744,Pn51.33,Pn5.6,Pn4.2138,Pn4.1046,Pn4.3209,Pn6.1986,Pn1.1953,Pn8.411,Pn26.53,Pn24.391,Pn7.1160,Pn40.200,Pn4.3275,Pn7.1380,Pn16.538,Pn26.296,Pn22.862,Pn1.24,Pn39.75,Pn6.1125,Pn6.518,Pn12.1527,Pn6.2252,Pn1.3044,Pn8.1499,Pn4.591,Pn2.501,Pn6.2053,Pn4.535,Pn3.3345,Pn10.1012,Pn7.1532,Pn5.108,…
	GO:0065007	biological regulation	104	2729	1.32447e-10	2.68301e-09	Pn29.256,Pn3.4074,Pn8.630,Pn8.2637,Pn1.718,Pn17.1188,Pn2.579,Pn5.1288,Pn8.1102,Pn6.1944,Pn16.165,Pn1.767,Pn13.744,Pn51.33,Pn5.6,Pn4.2138,Pn4.1046,Pn4.3209,Pn6.1986,Pn1.1953,Pn8.411,Pn26.53,Pn16.2265,Pn24.391,Pn7.1160,Pn4.716,Pn40.200,Pn4.3275,Pn7.1380,Pn16.538,Pn26.296,Pn22.862,Pn1.24,Pn39.75,Pn6.1125,Pn6.518,Pn1.35,Pn1.37,Pn12.1527,Pn6.2252,Pn17.1052,Pn1.3044,Pn8.1499,Pn4.591,Pn2.501,Pn6.2053,Pn…
	GO:0090304	nucleic acid metabolic process	107	2900	4.32042e-10	8.50882e-09	Pn11.971,Pn29.256,Pn8.630,Pn8.2637,Pn12.793,Pn1.718,Pn1.1395,Pn22.113,Pn17.1188,Pn5.1288,Pn8.1102,Pn19.479,Pn4.2975,Pn6.1944,Pn16.165,Pn1.767,Pn13.744,Pn14.98,Pn10.1856,Pn51.33,Pn4.2138,Pn4.1046,Pn4.3209,Pn6.1986,Pn1.1953,Pn8.411,Pn26.53,Pn24.391,Pn7.1160,Pn3.911,Pn3.4889,Pn40.200,Pn4.3275,Pn7.1380,Pn26.296,Pn22.862,Pn1.24,Pn39.75,Pn6.1125,Pn6.518,Pn2.2514,Pn12.1527,Pn7.1325,Pn6.2252,Pn17.1052,Pn…
	GO:0044271	cellular nitrogen compound biosynthetic process	104	2797	5.86474e-10	1.12381e-08	Pn11.971,Pn29.256,Pn8.630,Pn8.2637,Pn12.793,Pn1.718,Pn1.1395,Pn22.113,Pn17.1188,Pn5.1288,Pn8.1102,Pn4.2975,Pn6.1944,Pn16.165,Pn1.767,Pn13.744,Pn14.98,Pn18.218,Pn10.1856,Pn51.33,Pn4.2138,Pn4.1046,Pn4.3209,Pn6.1986,Pn18.238,Pn1.1953,Pn8.411,Pn24.391,Pn7.1160,Pn3.4889,Pn40.200,Pn4.3275,Pn7.1380,Pn26.296,Pn22.862,Pn1.24,Pn6.1125,Pn6.518,Pn2.2514,Pn18.1182,Pn30.45,Pn12.1527,Pn7.1325,Pn6.2252,Pn1.3044,…
	GO:0006139	nucleobase-containing compound metabolic process	116	3298	9.43675e-10	1.7607e-08	Pn11.971,Pn29.256,Pn8.630,Pn8.2637,Pn12.793,Pn1.718,Pn1.1395,Pn22.113,Pn17.1188,Pn5.1288,Pn8.1102,Pn19.479,Pn4.2975,Pn6.1944,Pn16.165,Pn1.767,Pn13.744,Pn22.548,Pn14.98,Pn10.1856,Pn51.33,Pn4.2138,Pn4.1046,Pn4.3209,Pn6.1986,Pn1.1953,Pn8.411,Pn26.53,Pn6.1780,Pn24.391,Pn7.1160,Pn3.911,Pn3.4889,Pn40.200,Pn4.3275,Pn7.1380,Pn26.296,Pn1.284,Pn22.862,Pn1.24,Pn39.75,Pn6.1125,Pn6.518,Pn2.2514,Pn30.45,Pn4.56…
	GO:0034645	cellular macromolecule biosynthetic process	100	2799	1.49417e-08	2.71633e-07	Pn5.2594,Pn11.971,Pn29.256,Pn8.630,Pn8.2637,Pn12.793,Pn1.718,Pn1.1395,Pn22.113,Pn17.1188,Pn8.829,Pn5.1288,Pn8.1102,Pn4.2975,Pn6.1944,Pn16.165,Pn1.767,Pn13.744,Pn14.98,Pn10.1856,Pn51.33,Pn4.2138,Pn19.1066,Pn4.1046,Pn4.3209,Pn6.1986,Pn1.1953,Pn8.411,Pn24.391,Pn7.1160,Pn3.4889,Pn40.200,Pn4.3275,Pn7.1380,Pn26.296,Pn22.862,Pn1.24,Pn6.1125,Pn6.518,Pn2.2514,Pn12.1527,Pn7.1325,Pn6.2252,Pn1.3044,Pn2.1838,…
	GO:0032502	developmental process	35	576	2.3312e-08	4.13205e-07	Pn2.310,Pn12.793,Pn1.718,Pn1.767,Pn2.398,Pn10.1856,Pn51.33,Pn4.2138,Pn4.1046,Pn4.3209,Pn7.1160,Pn26.296,Pn22.862,Pn6.2252,Pn2.1838,Pn56.17,Pn2.501,Pn7.1532,Pn2.962,Pn9.1056,Pn1.848,Pn8.563,Pn7.955,Pn10.1126,Pn17.182,Pn22.716,Pn4.72,Pn15.2346,Pn17.1117,Pn1.1173,Pn6.2187,Pn26.782,Pn3.4784,Pn15.1049,Pn2.845,
	GO:1901361	organic cyclic compound catabolic process	17	155	3.58332e-08	6.19653e-07	Pn2.2045,Pn4.2743,Pn2.2437,Pn4.2321,Pn7.2027,Pn16.944,Pn3.4189,Pn3.267,Pn15.1460,Pn6.4061,Pn6.4089,Pn7.795,Pn7.790,Pn18.368,Pn8.2081,Pn26.797,Pn1.3591,
	GO:0019439	aromatic compound catabolic process	17	155	3.58332e-08	6.19653e-07	Pn2.2045,Pn4.2743,Pn2.2437,Pn4.2321,Pn7.2027,Pn16.944,Pn3.4189,Pn3.267,Pn15.1460,Pn6.4061,Pn6.4089,Pn7.795,Pn7.790,Pn18.368,Pn8.2081,Pn26.797,Pn1.3591,
	GO:0009059	macromolecule biosynthetic process	100	2849	3.87753e-08	6.39341e-07	Pn5.2594,Pn11.971,Pn29.256,Pn8.630,Pn8.2637,Pn12.793,Pn1.718,Pn1.1395,Pn22.113,Pn17.1188,Pn8.829,Pn5.1288,Pn8.1102,Pn4.2975,Pn6.1944,Pn16.165,Pn1.767,Pn13.744,Pn14.98,Pn10.1856,Pn51.33,Pn4.2138,Pn19.1066,Pn4.1046,Pn4.3209,Pn6.1986,Pn1.1953,Pn8.411,Pn24.391,Pn7.1160,Pn3.4889,Pn40.200,Pn4.3275,Pn7.1380,Pn26.296,Pn22.862,Pn1.24,Pn6.1125,Pn6.518,Pn2.2514,Pn12.1527,Pn7.1325,Pn6.2252,Pn1.3044,Pn2.1838,…
	GO:0009755	hormone-mediated signaling pathway	20	233	1.39264e-07	2.24404e-06	Pn8.630,Pn8.2637,Pn5.1288,Pn16.165,Pn6.1986,Pn24.391,Pn40.200,Pn1.24,Pn6.2053,Pn10.1012,Pn5.108,Pn6.2921,Pn9.1203,Pn16.244,Pn6.705,Pn41.97,Pn11.2177,Pn12.138,Pn20.1156,Pn10.1192,
	GO:0044249	cellular biosynthetic process	124	3917	1.44e-07	2.26879e-06	Pn5.2594,Pn11.971,Pn29.256,Pn8.630,Pn8.2637,Pn12.793,Pn1.718,Pn1.1395,Pn22.113,Pn17.1188,Pn8.829,Pn5.1288,Pn8.1102,Pn4.2975,Pn6.1944,Pn16.165,Pn1.767,Pn13.744,Pn14.98,Pn18.218,Pn10.1856,Pn51.33,Pn4.2138,Pn19.1066,Pn4.1046,Pn4.3209,Pn6.1986,Pn18.238,Pn1.1953,Pn8.411,Pn14.505,Pn12.1901,Pn6.1780,Pn24.391,Pn7.1160,Pn3.4889,Pn40.200,Pn4.3275,Pn7.1380,Pn12.1707,Pn26.296,Pn22.862,Pn1.24,Pn24.635,Pn6.112…
	GO:0032870	cellular response to hormone stimulus	20	235	1.60177e-07	2.46881e-06	Pn8.630,Pn8.2637,Pn5.1288,Pn16.165,Pn6.1986,Pn24.391,Pn40.200,Pn1.24,Pn6.2053,Pn10.1012,Pn5.108,Pn6.2921,Pn9.1203,Pn16.244,Pn6.705,Pn41.97,Pn11.2177,Pn12.138,Pn20.1156,Pn10.1192,
	GO:0071495	cellular response to endogenous stimulus	20	236	1.71681e-07	2.58983e-06	Pn8.630,Pn8.2637,Pn5.1288,Pn16.165,Pn6.1986,Pn24.391,Pn40.200,Pn1.24,Pn6.2053,Pn10.1012,Pn5.108,Pn6.2921,Pn9.1203,Pn16.244,Pn6.705,Pn41.97,Pn11.2177,Pn12.138,Pn20.1156,Pn10.1192,
	GO:0010467	gene expression	102	3016	1.84888e-07	2.73094e-06	Pn11.971,Pn29.256,Pn8.630,Pn8.2637,Pn12.793,Pn1.718,Pn1.1395,Pn22.113,Pn17.1188,Pn5.1288,Pn8.1102,Pn4.2975,Pn6.1944,Pn16.165,Pn1.767,Pn13.744,Pn14.98,Pn10.1856,Pn51.33,Pn4.2138,Pn4.1046,Pn4.3209,Pn6.1986,Pn1.1953,Pn8.411,Pn24.391,Pn7.1160,Pn3.4889,Pn4.716,Pn40.200,Pn4.3275,Pn7.1380,Pn26.296,Pn22.862,Pn1.24,Pn6.1125,Pn6.518,Pn2.2514,Pn1.35,Pn1.37,Pn12.1527,Pn7.1325,Pn6.2252,Pn17.1052,Pn1.3044,Pn2.…
	GO:0009733	response to auxin	20	239	2.10902e-07	3.05163e-06	Pn8.630,Pn8.2637,Pn5.1288,Pn16.165,Pn6.1986,Pn24.391,Pn40.200,Pn1.24,Pn6.2053,Pn10.1012,Pn5.108,Pn6.2921,Pn9.1203,Pn16.244,Pn6.705,Pn41.97,Pn11.2177,Pn12.138,Pn3.1077,Pn10.1192,
	GO:1901576	organic substance biosynthetic process	124	3980	3.82103e-07	5.41823e-06	Pn5.2594,Pn11.971,Pn29.256,Pn8.630,Pn8.2637,Pn12.793,Pn1.718,Pn1.1395,Pn22.113,Pn17.1188,Pn8.829,Pn5.1288,Pn8.1102,Pn4.2975,Pn6.1944,Pn16.165,Pn1.767,Pn13.744,Pn14.98,Pn18.218,Pn10.1856,Pn51.33,Pn4.2138,Pn19.1066,Pn4.1046,Pn4.3209,Pn6.1986,Pn18.238,Pn1.1953,Pn8.411,Pn14.505,Pn12.1901,Pn6.1780,Pn24.391,Pn7.1160,Pn3.4889,Pn40.200,Pn4.3275,Pn7.1380,Pn12.1707,Pn26.296,Pn22.862,Pn1.24,Pn24.635,Pn6.112…
	GO:0034641	cellular nitrogen compound metabolic process	124	4049	1.0635e-06	1.47847e-05	Pn11.971,Pn29.256,Pn8.630,Pn8.2637,Pn12.793,Pn1.718,Pn1.1395,Pn22.113,Pn17.1188,Pn5.1288,Pn8.1102,Pn19.479,Pn4.2975,Pn6.1944,Pn16.165,Pn1.767,Pn13.744,Pn22.548,Pn14.98,Pn18.218,Pn10.1856,Pn51.33,Pn4.2138,Pn4.1046,Pn4.3209,Pn6.1986,Pn18.238,Pn1.1953,Pn8.411,Pn26.53,Pn6.1780,Pn24.391,Pn7.1160,Pn3.911,Pn3.4889,Pn40.200,Pn4.3275,Pn7.1380,Pn26.296,Pn1.284,Pn22.862,Pn1.24,Pn39.75,Pn6.1125,Pn6.518,Pn2.2…
	GO:0071310	cellular response to organic substance	20	269	1.38574e-06	1.8894e-05	Pn8.630,Pn8.2637,Pn5.1288,Pn16.165,Pn6.1986,Pn24.391,Pn40.200,Pn1.24,Pn6.2053,Pn10.1012,Pn5.108,Pn6.2921,Pn9.1203,Pn16.244,Pn6.705,Pn41.97,Pn11.2177,Pn12.138,Pn20.1156,Pn10.1192,
	GO:0071704	organic substance metabolic process	195	7440	2.09e-06	2.79587e-05	Pn5.1266,Pn5.2594,Pn11.971,Pn29.256,Pn3.4074,Pn2.2045,Pn8.630,Pn4.2743,Pn8.2637,Pn12.793,Pn1.718,Pn1.1395,Pn22.113,Pn1.2888,Pn14.587,Pn17.1188,Pn8.829,Pn5.1288,Pn8.1102,Pn19.479,Pn4.2975,Pn15.2664,Pn6.1944,Pn16.165,Pn1.767,Pn36.37,Pn13.744,Pn9.1575,Pn22.548,Pn14.98,Pn18.218,Pn10.1856,Pn26.98,Pn2.2437,Pn51.33,Pn4.2138,Pn19.1066,Pn4.1046,Pn4.3209,Pn6.1986,Pn18.238,Pn1.1953,Pn2.2494,Pn8.411,Pn14.505…
	GO:0006357	regulation of transcription by RNA polymerase II	16	185	2.32504e-06	3.05269e-05	Pn1.718,Pn51.33,Pn4.2138,Pn4.1046,Pn4.3209,Pn7.1160,Pn22.862,Pn6.1125,Pn7.1532,Pn1.848,Pn7.955,Pn10.1126,Pn17.182,Pn22.716,Pn4.72,Pn3.4784,
	GO:0009058	biosynthetic process	126	4246	4.91338e-06	6.33379e-05	Pn5.2594,Pn11.971,Pn29.256,Pn8.630,Pn8.2637,Pn12.793,Pn1.718,Pn1.1395,Pn22.113,Pn17.1188,Pn8.829,Pn5.1288,Pn8.1102,Pn4.2975,Pn6.1944,Pn16.165,Pn1.767,Pn13.744,Pn14.98,Pn18.218,Pn10.1856,Pn51.33,Pn4.2138,Pn19.1066,Pn4.1046,Pn4.3209,Pn6.1986,Pn18.238,Pn1.1953,Pn8.411,Pn14.505,Pn12.1901,Pn6.1780,Pn24.391,Pn7.1160,Pn3.4889,Pn40.200,Pn4.3275,Pn7.1380,Pn12.1707,Pn26.296,Pn22.862,Pn1.24,Pn24.635,Pn6.112…
	GO:0019748	secondary metabolic process	15	180	7.62362e-06	9.65205e-05	Pn2.2045,Pn4.2743,Pn4.2321,Pn7.2027,Pn16.944,Pn3.4189,Pn3.267,Pn15.1460,Pn6.4061,Pn6.4089,Pn7.795,Pn7.790,Pn8.2081,Pn26.797,Pn1.3591,
	GO:0009725	response to hormone	25	440	8.91196e-06	0.000110852	Pn8.630,Pn8.2637,Pn5.1288,Pn16.165,Pn4.1046,Pn6.1986,Pn24.391,Pn40.200,Pn22.862,Pn1.24,Pn6.2053,Pn10.1012,Pn5.108,Pn6.2921,Pn9.1203,Pn16.244,Pn6.705,Pn41.97,Pn22.716,Pn11.2177,Pn12.138,Pn20.1156,Pn3.1077,Pn4.72,Pn10.1192,
	GO:0009719	response to endogenous stimulus	25	441	9.26796e-06	0.000113293	Pn8.630,Pn8.2637,Pn5.1288,Pn16.165,Pn4.1046,Pn6.1986,Pn24.391,Pn40.200,Pn22.862,Pn1.24,Pn6.2053,Pn10.1012,Pn5.108,Pn6.2921,Pn9.1203,Pn16.244,Pn6.705,Pn41.97,Pn22.716,Pn11.2177,Pn12.138,Pn20.1156,Pn3.1077,Pn4.72,Pn10.1192,
	GO:0070887	cellular response to chemical stimulus	20	312	1.30453e-05	0.000156765	Pn8.630,Pn8.2637,Pn5.1288,Pn16.165,Pn6.1986,Pn24.391,Pn40.200,Pn1.24,Pn6.2053,Pn10.1012,Pn5.108,Pn6.2921,Pn9.1203,Pn16.244,Pn6.705,Pn41.97,Pn11.2177,Pn12.138,Pn20.1156,Pn10.1192,
	GO:0008152	metabolic process	217	8771	1.72192e-05	0.000203474	Pn5.1266,Pn5.2594,Pn11.971,Pn1.512,Pn29.256,Pn3.4074,Pn2.2045,Pn8.630,Pn4.2743,Pn8.2637,Pn12.793,Pn1.718,Pn1.1395,Pn22.113,Pn1.2888,Pn14.587,Pn17.1188,Pn8.829,Pn5.1288,Pn8.1102,Pn19.479,Pn4.2975,Pn15.2664,Pn6.1944,Pn16.165,Pn1.767,Pn36.37,Pn13.744,Pn9.1575,Pn22.548,Pn14.98,Pn25.196,Pn18.218,Pn10.1856,Pn26.98,Pn2.2437,Pn51.33,Pn4.2138,Pn19.1066,Pn4.1046,Pn4.3209,Pn6.1986,Pn18.238,Pn1.1953,Pn2.2494…
	GO:0030154	cell differentiation	14	172	2.00789e-05	0.000233376	Pn51.33,Pn4.2138,Pn4.1046,Pn4.3209,Pn7.1160,Pn22.862,Pn7.1532,Pn7.955,Pn10.1126,Pn17.182,Pn22.716,Pn4.72,Pn26.782,Pn3.4784,
	GO:0006366	transcription by RNA polymerase II	17	249	2.6539e-05	0.000303487	Pn1.718,Pn51.33,Pn4.2138,Pn4.1046,Pn4.3209,Pn7.1160,Pn3.4889,Pn22.862,Pn6.1125,Pn7.1532,Pn1.848,Pn7.955,Pn10.1126,Pn17.182,Pn22.716,Pn4.72,Pn3.4784,
	GO:0048869	cellular developmental process	14	180	3.33926e-05	0.000375799	Pn51.33,Pn4.2138,Pn4.1046,Pn4.3209,Pn7.1160,Pn22.862,Pn7.1532,Pn7.955,Pn10.1126,Pn17.182,Pn22.716,Pn4.72,Pn26.782,Pn3.4784,
	GO:0044237	cellular metabolic process	178	6909	9.01626e-05	0.000998833	Pn5.2594,Pn11.971,Pn29.256,Pn3.4074,Pn2.2045,Pn8.630,Pn4.2743,Pn8.2637,Pn12.793,Pn1.718,Pn1.1395,Pn22.113,Pn14.587,Pn17.1188,Pn8.829,Pn5.1288,Pn8.1102,Pn19.479,Pn4.2975,Pn6.1944,Pn16.165,Pn1.767,Pn36.37,Pn13.744,Pn22.548,Pn14.98,Pn25.196,Pn18.218,Pn10.1856,Pn2.2437,Pn51.33,Pn4.2138,Pn19.1066,Pn4.1046,Pn4.3209,Pn6.1986,Pn18.238,Pn1.1953,Pn8.411,Pn14.505,Pn26.53,Pn16.2265,Pn12.1901,Pn6.1780,Pn24.39…
	GO:0010033	response to organic substance	25	507	9.34618e-05	0.00101945	Pn8.630,Pn8.2637,Pn5.1288,Pn16.165,Pn4.1046,Pn6.1986,Pn24.391,Pn40.200,Pn22.862,Pn1.24,Pn6.2053,Pn10.1012,Pn5.108,Pn6.2921,Pn9.1203,Pn16.244,Pn6.705,Pn41.97,Pn22.716,Pn11.2177,Pn12.138,Pn20.1156,Pn3.1077,Pn4.72,Pn10.1192,
	GO:0044260	cellular macromolecule metabolic process	114	4026	0.000206003	0.00221297	Pn5.2594,Pn11.971,Pn29.256,Pn3.4074,Pn8.630,Pn8.2637,Pn12.793,Pn1.718,Pn1.1395,Pn22.113,Pn14.587,Pn17.1188,Pn8.829,Pn5.1288,Pn8.1102,Pn4.2975,Pn6.1944,Pn16.165,Pn1.767,Pn13.744,Pn14.98,Pn10.1856,Pn51.33,Pn4.2138,Pn19.1066,Pn4.1046,Pn4.3209,Pn6.1986,Pn1.1953,Pn8.411,Pn26.53,Pn16.2265,Pn24.391,Pn7.1160,Pn3.4889,Pn40.200,Pn4.3275,Pn7.1380,Pn26.296,Pn22.862,Pn1.24,Pn39.75,Pn6.1125,Pn6.518,Pn2.2514,Pn…
	GO:0043650	dicarboxylic acid biosynthetic process	5	27	0.000240714	0.00254726	Pn16.732,Pn16.1993,Pn16.1985,Pn24.734,Pn24.508,
	GO:0006807	nitrogen compound metabolic process	147	5580	0.000402344	0.00419502	Pn11.971,Pn29.256,Pn3.4074,Pn8.630,Pn8.2637,Pn12.793,Pn1.718,Pn1.1395,Pn22.113,Pn14.587,Pn17.1188,Pn5.1288,Pn8.1102,Pn19.479,Pn4.2975,Pn6.1944,Pn16.165,Pn1.767,Pn13.744,Pn22.548,Pn14.98,Pn18.218,Pn10.1856,Pn2.2437,Pn51.33,Pn4.2138,Pn4.1046,Pn4.3209,Pn6.1986,Pn18.238,Pn1.1953,Pn2.2494,Pn8.411,Pn26.53,Pn16.2265,Pn6.1780,Pn24.391,Pn7.1160,Pn3.911,Pn3.4889,Pn40.200,Pn4.3275,Pn7.1380,Pn26.296,Pn1.284,…
	GO:0009909	regulation of flower development	5	35	0.000841503	0.00817296	Pn4.1046,Pn26.296,Pn22.862,Pn22.716,Pn4.72,
	GO:0043170	macromolecule metabolic process	135	5114	0.000918391	0.00879918	Pn5.1266,Pn5.2594,Pn11.971,Pn29.256,Pn3.4074,Pn8.630,Pn8.2637,Pn12.793,Pn1.718,Pn1.1395,Pn22.113,Pn14.587,Pn17.1188,Pn8.829,Pn5.1288,Pn8.1102,Pn19.479,Pn4.2975,Pn6.1944,Pn16.165,Pn1.767,Pn13.744,Pn14.98,Pn10.1856,Pn51.33,Pn4.2138,Pn19.1066,Pn4.1046,Pn4.3209,Pn6.1986,Pn1.1953,Pn8.411,Pn26.53,Pn16.2265,Pn24.391,Pn7.1160,Pn3.911,Pn3.4889,Pn4.716,Pn40.200,Pn4.3275,Pn7.1380,Pn26.296,Pn22.862,Pn1.24,Pn…
	GO:0048831	regulation of shoot system development	5	37	0.00109116	0.0103151	Pn4.1046,Pn26.296,Pn22.862,Pn22.716,Pn4.72,
	GO:0042221	response to chemical	26	651	0.00169002	0.0155614	Pn8.630,Pn8.2637,Pn5.1288,Pn16.165,Pn4.1046,Pn6.1986,Pn24.391,Pn40.200,Pn22.862,Pn1.24,Pn6.2053,Pn10.1012,Pn5.108,Pn8.2568,Pn6.2921,Pn9.1203,Pn16.244,Pn6.705,Pn41.97,Pn22.716,Pn11.2177,Pn12.138,Pn20.1156,Pn3.1077,Pn4.72,Pn10.1192,
	GO:0009908	flower development	7	82	0.00187365	0.0168154	Pn1.718,Pn4.1046,Pn26.296,Pn22.862,Pn1.848,Pn22.716,Pn4.72,
	GO:0090567	reproductive shoot system development	7	83	0.00200954	0.0178095	Pn1.718,Pn4.1046,Pn26.296,Pn22.862,Pn1.848,Pn22.716,Pn4.72,
	GO:0031047	gene silencing by RNA	6	69	0.00357983	0.0302154	Pn4.716,Pn1.35,Pn1.37,Pn17.1052,Pn28.103,Pn28.89,
	GO:0043648	dicarboxylic acid metabolic process	7	95	0.00430654	0.0359216	Pn16.732,Pn16.1993,Pn16.1985,Pn19.521,Pn8.1140,Pn24.734,Pn24.508,
	GO:2000241	regulation of reproductive process	5	51	0.0046101	0.0363173	Pn4.1046,Pn26.296,Pn22.862,Pn22.716,Pn4.72,
	GO:0023052	signaling	28	783	0.00543234	0.0418644	Pn8.630,Pn8.2637,Pn5.1288,Pn16.165,Pn6.1986,Pn24.391,Pn40.200,Pn16.538,Pn1.24,Pn39.75,Pn8.1499,Pn6.2053,Pn10.1012,Pn5.108,Pn8.1480,Pn6.2921,Pn9.1203,Pn16.244,Pn6.705,Pn2.1993,Pn18.176,Pn41.97,Pn18.191,Pn11.2177,Pn12.138,Pn20.1156,Pn10.1192,Pn2.1979,
	GO:0007165	signal transduction	28	783	0.00543234	0.0418644	Pn8.630,Pn8.2637,Pn5.1288,Pn16.165,Pn6.1986,Pn24.391,Pn40.200,Pn16.538,Pn1.24,Pn39.75,Pn8.1499,Pn6.2053,Pn10.1012,Pn5.108,Pn8.1480,Pn6.2921,Pn9.1203,Pn16.244,Pn6.705,Pn2.1993,Pn18.176,Pn41.97,Pn18.191,Pn11.2177,Pn12.138,Pn20.1156,Pn10.1192,Pn2.1979,
	GO:0007275	multicellular organism development	17	408	0.00702001	0.0523914	Pn2.310,Pn12.793,Pn1.718,Pn2.398,Pn10.1856,Pn4.1046,Pn26.296,Pn22.862,Pn2.1838,Pn56.17,Pn2.962,Pn9.1056,Pn1.848,Pn22.716,Pn4.72,Pn15.2346,Pn2.845,
	GO:0016458	gene silencing	6	86	0.0103954	0.0708688	Pn4.716,Pn1.35,Pn1.37,Pn17.1052,Pn28.103,Pn28.89,
	GO:0048580	regulation of post-embryonic development	5	65	0.0127327	0.0835875	Pn4.1046,Pn26.296,Pn22.862,Pn22.716,Pn4.72,
	GO:2000026	regulation of multicellular organismal development	5	66	0.0135418	0.0880835	Pn4.1046,Pn26.296,Pn22.862,Pn22.716,Pn4.72,
	GO:0007154	cell communication	29	892	0.0163243	0.103338	Pn8.630,Pn8.2637,Pn5.1288,Pn16.165,Pn6.1986,Pn24.391,Pn40.200,Pn16.538,Pn1.24,Pn39.75,Pn8.1499,Pn6.2053,Pn10.1012,Pn5.108,Pn1.3442,Pn8.1480,Pn6.2921,Pn9.1203,Pn16.244,Pn6.705,Pn2.1993,Pn18.176,Pn41.97,Pn18.191,Pn11.2177,Pn12.138,Pn20.1156,Pn10.1192,Pn2.1979,
	GO:0048856	anatomical structure development	17	448	0.0166037	0.104177	Pn2.310,Pn12.793,Pn1.718,Pn2.398,Pn10.1856,Pn4.1046,Pn26.296,Pn22.862,Pn2.1838,Pn56.17,Pn2.962,Pn9.1056,Pn1.848,Pn22.716,Pn4.72,Pn15.2346,Pn2.845,
	GO:0048367	shoot system development	7	126	0.0188816	0.115406	Pn1.718,Pn4.1046,Pn26.296,Pn22.862,Pn1.848,Pn22.716,Pn4.72,
	GO:0051239	regulation of multicellular organismal process	5	75	0.0224176	0.131356	Pn4.1046,Pn26.296,Pn22.862,Pn22.716,Pn4.72,
	GO:0032501	multicellular organismal process	18	514	0.0285319	0.159284	Pn2.310,Pn12.793,Pn1.718,Pn2.398,Pn10.1856,Pn4.1046,Pn26.296,Pn22.862,Pn2.1838,Pn56.17,Pn2.962,Pn9.1056,Pn1.848,Pn1.3442,Pn22.716,Pn4.72,Pn15.2346,Pn2.845,
	GO:0010629	negative regulation of gene expression	7	141	0.0323774	0.173906	Pn4.716,Pn1.35,Pn1.37,Pn17.1052,Pn28.103,Pn18.368,Pn28.89,
	GO:0010605	negative regulation of macromolecule metabolic process	8	183	0.0438723	0.211602	Pn26.53,Pn4.716,Pn1.35,Pn1.37,Pn17.1052,Pn28.103,Pn18.368,Pn28.89,
	GO ID	Description	out (383)	All (19274)	pvalue	p.adjust	Genes
Molecular Function	GO:0052716	hydroquinone:oxygen oxidoreductase activity	15	29	0	0	Pn2.2045,Pn4.2743,Pn4.2321,Pn7.2027,Pn16.944,Pn3.4189,Pn3.267,Pn15.1460,Pn6.4061,Pn6.4089,Pn7.795,Pn7.790,Pn8.2081,Pn26.797,Pn1.3591,
	GO:0003676	nucleic acid binding	153	4189	3.33067e-16	5.32907e-14	Pn5.2594,Pn11.971,Pn14.383,Pn29.256,Pn8.630,Pn9.885,Pn8.2639,Pn8.2637,Pn4.2537,Pn14.362,Pn7.1945,Pn12.793,Pn1.718,Pn1.1395,Pn22.113,Pn8.2451,Pn5.3241,Pn1.2657,Pn15.136,Pn5.1288,Pn19.479,Pn4.2975,Pn12.99,Pn1.1580,Pn7.1909,Pn13.776,Pn6.1944,Pn16.165,Pn22.548,Pn14.98,Pn10.1856,Pn51.33,Pn4.2138,Pn19.1066,Pn4.1046,Pn4.3209,Pn6.1986,Pn3.1618,Pn2.1165,Pn1.1953,Pn8.411,Pn26.53,Pn7.77,Pn21.1225,Pn24.391,P…
	GO:0003677	DNA binding	124	2054	3.33067e-16	5.32907e-14	Pn5.2594,Pn11.971,Pn29.256,Pn8.630,Pn9.885,Pn8.2639,Pn8.2637,Pn4.2537,Pn12.793,Pn1.718,Pn1.1395,Pn22.113,Pn8.2451,Pn1.2657,Pn15.136,Pn5.1288,Pn4.2975,Pn12.99,Pn13.776,Pn6.1944,Pn16.165,Pn14.98,Pn10.1856,Pn51.33,Pn4.2138,Pn19.1066,Pn4.1046,Pn4.3209,Pn6.1986,Pn3.1618,Pn2.1165,Pn1.1953,Pn8.411,Pn26.53,Pn24.391,Pn7.1160,Pn40.200,Pn3.3302,Pn4.3275,Pn11.1178,Pn7.1380,Pn22.862,Pn1.24,Pn7.344,Pn21.1417,P…
	GO:0016682	oxidoreductase activity, acting on diphenols and related substances as donors, oxygen as acceptor	15	46	6.43929e-15	5.15143e-13	Pn2.2045,Pn4.2743,Pn4.2321,Pn7.2027,Pn16.944,Pn3.4189,Pn3.267,Pn15.1460,Pn6.4061,Pn6.4089,Pn7.795,Pn7.790,Pn8.2081,Pn26.797,Pn1.3591,
	GO:0016679	oxidoreductase activity, acting on diphenols and related substances as donors	15	54	9.64784e-14	6.17462e-12	Pn2.2045,Pn4.2743,Pn4.2321,Pn7.2027,Pn16.944,Pn3.4189,Pn3.267,Pn15.1460,Pn6.4061,Pn6.4089,Pn7.795,Pn7.790,Pn8.2081,Pn26.797,Pn1.3591,
	GO:0005507	copper ion binding	17	116	1.40482e-10	7.49237e-09	Pn2.2045,Pn4.2743,Pn2.2494,Pn4.2321,Pn7.2027,Pn16.944,Pn3.4189,Pn3.267,Pn15.1460,Pn6.4061,Pn6.4089,Pn2.2577,Pn7.795,Pn7.790,Pn8.2081,Pn26.797,Pn1.3591,
	GO:1901363	heterocyclic compound binding	237	9018	1.4838e-09	6.78311e-08	Pn14.18,Pn5.2594,Pn11.971,Pn8.851,Pn8.852,Pn14.383,Pn29.256,Pn6.3064,Pn5.2126,Pn8.630,Pn9.885,Pn8.2639,Pn8.2637,Pn4.2537,Pn14.362,Pn7.1945,Pn12.793,Pn1.718,Pn1.1395,Pn22.113,Pn8.2451,Pn5.3241,Pn1.2657,Pn2.342,Pn15.136,Pn5.1288,Pn5.2374,Pn19.479,Pn4.2975,Pn12.99,Pn1.1580,Pn7.1909,Pn13.776,Pn6.1944,Pn16.165,Pn1.767,Pn16.163,Pn17.403,Pn22.548,Pn14.98,Pn16.157,Pn10.1856,Pn16.145,Pn51.33,Pn16.147,Pn24…
	GO:0097159	organic cyclic compound binding	237	9018	1.4838e-09	6.78311e-08	Pn14.18,Pn5.2594,Pn11.971,Pn8.851,Pn8.852,Pn14.383,Pn29.256,Pn6.3064,Pn5.2126,Pn8.630,Pn9.885,Pn8.2639,Pn8.2637,Pn4.2537,Pn14.362,Pn7.1945,Pn12.793,Pn1.718,Pn1.1395,Pn22.113,Pn8.2451,Pn5.3241,Pn1.2657,Pn2.342,Pn15.136,Pn5.1288,Pn5.2374,Pn19.479,Pn4.2975,Pn12.99,Pn1.1580,Pn7.1909,Pn13.776,Pn6.1944,Pn16.165,Pn1.767,Pn16.163,Pn17.403,Pn22.548,Pn14.98,Pn16.157,Pn10.1856,Pn16.145,Pn51.33,Pn16.147,Pn24…
	GO:0001135	obsolete RNA polymerase II transcription regulator recruiting activity	13	74	2.15247e-09	7.65324e-08	Pn51.33,Pn4.2138,Pn4.1046,Pn4.3209,Pn7.1160,Pn22.862,Pn7.1532,Pn7.955,Pn10.1126,Pn17.182,Pn22.716,Pn4.72,Pn3.4784,
	GO:0001067	transcription regulatory region nucleic acid binding	16	182	7.58033e-07	2.4257e-05	Pn1.718,Pn51.33,Pn4.2138,Pn4.1046,Pn4.3209,Pn7.1160,Pn22.862,Pn6.1125,Pn7.1532,Pn1.848,Pn7.955,Pn10.1126,Pn17.182,Pn22.716,Pn4.72,Pn3.4784,
	GO:0000976	transcription cis-regulatory region binding	16	182	7.58033e-07	2.4257e-05	Pn1.718,Pn51.33,Pn4.2138,Pn4.1046,Pn4.3209,Pn7.1160,Pn22.862,Pn6.1125,Pn7.1532,Pn1.848,Pn7.955,Pn10.1126,Pn17.182,Pn22.716,Pn4.72,Pn3.4784,
	GO:1990837	sequence-specific double-stranded DNA binding	16	186	1.01387e-06	2.70365e-05	Pn1.718,Pn51.33,Pn4.2138,Pn4.1046,Pn4.3209,Pn7.1160,Pn22.862,Pn6.1125,Pn7.1532,Pn1.848,Pn7.955,Pn10.1126,Pn17.182,Pn22.716,Pn4.72,Pn3.4784,
	GO:0000981	DNA-binding transcription factor activity, RNA polymerase II-specific	13	124	1.15222e-06	2.83623e-05	Pn51.33,Pn4.2138,Pn4.1046,Pn4.3209,Pn7.1160,Pn22.862,Pn7.1532,Pn7.955,Pn10.1126,Pn17.182,Pn22.716,Pn4.72,Pn3.4784,
	GO:0003700	DNA-binding transcription factor activity	36	806	5.34915e-06	0.000122266	Pn12.793,Pn1.718,Pn1.1395,Pn22.113,Pn4.2975,Pn12.99,Pn10.1856,Pn51.33,Pn4.2138,Pn4.1046,Pn4.3209,Pn7.1160,Pn22.862,Pn6.1125,Pn2.2514,Pn10.1057,Pn6.3121,Pn2.1838,Pn56.17,Pn7.1532,Pn1.1066,Pn2.962,Pn9.1056,Pn1.848,Pn47.70,Pn47.16,Pn7.955,Pn10.1126,Pn5.898,Pn18.1018,Pn17.182,Pn22.716,Pn4.72,Pn5.2859,Pn3.4784,Pn2.845,
	GO:0003690	double-stranded DNA binding	17	257	1.64201e-05	0.000350296	Pn1.718,Pn51.33,Pn4.2138,Pn4.1046,Pn4.3209,Pn26.53,Pn7.1160,Pn22.862,Pn6.1125,Pn7.1532,Pn1.848,Pn7.955,Pn10.1126,Pn17.182,Pn22.716,Pn4.72,Pn3.4784,
	GO:0005488	binding	282	12339	3.2983e-05	0.000659661	Pn2.310,Pn14.18,Pn5.2594,Pn11.971,Pn8.851,Pn8.852,Pn14.383,Pn29.256,Pn6.3064,Pn8.1558,Pn2.2045,Pn7.1969,Pn5.2126,Pn8.630,Pn1.987,Pn4.2743,Pn9.885,Pn8.2639,Pn2.772,Pn8.2637,Pn19.1228,Pn4.2537,Pn14.362,Pn7.1945,Pn12.793,Pn1.718,Pn1.1395,Pn22.113,Pn8.2451,Pn1.2888,Pn5.3241,Pn14.587,Pn1.2657,Pn2.342,Pn15.136,Pn5.1288,Pn5.2374,Pn19.479,Pn4.2975,Pn12.99,Pn1.1580,Pn7.1909,Pn13.776,Pn6.1944,Pn16.165,Pn1.…
	GO:0140110	transcription regulator activity	36	890	4.46357e-05	0.000840201	Pn12.793,Pn1.718,Pn1.1395,Pn22.113,Pn4.2975,Pn12.99,Pn10.1856,Pn51.33,Pn4.2138,Pn4.1046,Pn4.3209,Pn7.1160,Pn22.862,Pn6.1125,Pn2.2514,Pn10.1057,Pn6.3121,Pn2.1838,Pn56.17,Pn7.1532,Pn1.1066,Pn2.962,Pn9.1056,Pn1.848,Pn47.70,Pn47.16,Pn7.955,Pn10.1126,Pn5.898,Pn18.1018,Pn17.182,Pn22.716,Pn4.72,Pn5.2859,Pn3.4784,Pn2.845,
	GO:0043565	sequence-specific DNA binding	24	567	0.00044743	0.00596574	Pn1.718,Pn12.99,Pn51.33,Pn4.2138,Pn4.1046,Pn4.3209,Pn7.1160,Pn22.862,Pn6.1125,Pn2.2514,Pn10.1057,Pn6.3121,Pn7.1532,Pn1.848,Pn47.70,Pn47.16,Pn7.955,Pn10.1126,Pn5.898,Pn18.1018,Pn17.182,Pn22.716,Pn4.72,Pn3.4784,
	GO:0030234	enzyme regulator activity	15	322	0.00208079	0.0214791	Pn5.1266,Pn14.587,Pn16.2265,Pn17.460,Pn3.45,Pn6.2916,Pn4.1340,Pn18.368,Pn3.2579,Pn18.176,Pn18.191,Pn3.3498,Pn3.3473,Pn24.921,Pn1.3592,
	GO:0098772	molecular function regulator	15	333	0.00286419	0.027774	Pn5.1266,Pn14.587,Pn16.2265,Pn17.460,Pn3.45,Pn6.2916,Pn4.1340,Pn18.368,Pn3.2579,Pn18.176,Pn18.191,Pn3.3498,Pn3.3473,Pn24.921,Pn1.3592,
	GO:0004857	enzyme inhibitor activity	6	112	0.0244053	0.169776	Pn5.1266,Pn6.2916,Pn3.2579,Pn3.3498,Pn3.3473,Pn1.3592,
	GO:0140678	molecular function inhibitor activity	6	113	0.025359	0.172657	Pn5.1266,Pn6.2916,Pn3.2579,Pn3.3498,Pn3.3473,Pn1.3592,
	GO:0004519	endonuclease activity	12	331	0.0336773	0.211309	Pn19.479,Pn26.53,Pn3.911,Pn17.1052,Pn4.538,Pn11.437,Pn56.20,Pn6.1637,Pn15.409,Pn4.615,Pn3.1434,Pn11.329,
	GO:0004518	nuclease activity	14	416	0.0393613	0.19993	Pn19.479,Pn26.53,Pn3.911,Pn39.75,Pn17.1052,Pn4.538,Pn11.437,Pn56.20,Pn19.1359,Pn6.1637,Pn15.409,Pn4.615,Pn3.1434,Pn11.329,
	GO ID	Description	out (291)	All (13344)	pvalue	p.adjust	Genes
Cellular Component	GO:0005634	nucleus	124	2977	3.9968e-15	6.83453e-13	Pn11.971,Pn29.256,Pn8.630,Pn8.2639,Pn8.2637,Pn4.2537,Pn12.793,Pn1.718,Pn1.1395,Pn22.113,Pn8.2451,Pn14.587,Pn1.2657,Pn15.136,Pn5.1288,Pn8.1102,Pn4.2975,Pn12.99,Pn13.776,Pn6.1944,Pn16.165,Pn1.767,Pn10.1856,Pn51.33,Pn4.2138,Pn4.1046,Pn4.3209,Pn6.1986,Pn3.1618,Pn2.1165,Pn1.1953,Pn8.411,Pn16.2265,Pn1.137,Pn24.391,Pn6.2641,Pn7.1160,Pn3.4889,Pn40.200,Pn4.3275,Pn11.1178,Pn7.1380,Pn26.296,Pn22.862,Pn1.24,…
	GO:0048046	apoplast	15	131	1.64918e-07	1.41005e-05	Pn2.2045,Pn4.2743,Pn4.2321,Pn7.2027,Pn16.944,Pn3.4189,Pn3.267,Pn15.1460,Pn6.4061,Pn6.4089,Pn7.795,Pn7.790,Pn8.2081,Pn26.797,Pn1.3591,
	GO:0043231	intracellular membrane-bounded organelle	152	5220	3.1329e-06	0.000178575	Pn11.971,Pn29.256,Pn8.630,Pn8.2639,Pn8.2637,Pn4.2537,Pn12.793,Pn1.718,Pn1.1395,Pn22.113,Pn8.2451,Pn14.587,Pn1.2657,Pn15.136,Pn5.1288,Pn8.1102,Pn19.479,Pn4.2975,Pn12.99,Pn13.776,Pn6.1944,Pn16.165,Pn1.767,Pn36.37,Pn14.98,Pn25.196,Pn10.1856,Pn51.33,Pn4.2138,Pn4.1046,Pn4.3209,Pn6.1986,Pn3.1618,Pn2.1165,Pn1.1953,Pn8.411,Pn3.1607,Pn16.2265,Pn1.137,Pn6.1780,Pn6.2876,Pn24.391,Pn15.513,Pn6.2641,Pn7.1160,P…
	GO:0043227	membrane-bounded organelle	152	5222	3.21343e-06	0.000137374	Pn11.971,Pn29.256,Pn8.630,Pn8.2639,Pn8.2637,Pn4.2537,Pn12.793,Pn1.718,Pn1.1395,Pn22.113,Pn8.2451,Pn14.587,Pn1.2657,Pn15.136,Pn5.1288,Pn8.1102,Pn19.479,Pn4.2975,Pn12.99,Pn13.776,Pn6.1944,Pn16.165,Pn1.767,Pn36.37,Pn14.98,Pn25.196,Pn10.1856,Pn51.33,Pn4.2138,Pn4.1046,Pn4.3209,Pn6.1986,Pn3.1618,Pn2.1165,Pn1.1953,Pn8.411,Pn3.1607,Pn16.2265,Pn1.137,Pn6.1780,Pn6.2876,Pn24.391,Pn15.513,Pn6.2641,Pn7.1160,P…
	GO:0043229	intracellular organelle	159	5877	0.000155058	0.00530297	Pn2.310,Pn11.971,Pn29.256,Pn8.630,Pn8.2639,Pn8.2637,Pn4.2537,Pn12.793,Pn1.718,Pn1.1395,Pn22.113,Pn8.2451,Pn14.587,Pn1.2657,Pn15.136,Pn5.1288,Pn8.1102,Pn19.479,Pn4.2975,Pn12.99,Pn13.776,Pn6.1944,Pn16.165,Pn1.767,Pn36.37,Pn2.398,Pn14.98,Pn25.196,Pn10.1856,Pn51.33,Pn4.2138,Pn4.1046,Pn4.3209,Pn6.1986,Pn3.1618,Pn2.1165,Pn1.1953,Pn8.411,Pn3.1607,Pn16.2265,Pn1.137,Pn6.1780,Pn6.2876,Pn24.391,Pn15.513,Pn6…
	GO:0043226	organelle	159	5879	0.000158216	0.00450916	Pn2.310,Pn11.971,Pn29.256,Pn8.630,Pn8.2639,Pn8.2637,Pn4.2537,Pn12.793,Pn1.718,Pn1.1395,Pn22.113,Pn8.2451,Pn14.587,Pn1.2657,Pn15.136,Pn5.1288,Pn8.1102,Pn19.479,Pn4.2975,Pn12.99,Pn13.776,Pn6.1944,Pn16.165,Pn1.767,Pn36.37,Pn2.398,Pn14.98,Pn25.196,Pn10.1856,Pn51.33,Pn4.2138,Pn4.1046,Pn4.3209,Pn6.1986,Pn3.1618,Pn2.1165,Pn1.1953,Pn8.411,Pn3.1607,Pn16.2265,Pn1.137,Pn6.1780,Pn6.2876,Pn24.391,Pn15.513,Pn6…
	GO:0005576	extracellular region	23	503	0.000670823	0.0127456	Pn5.1266,Pn2.2045,Pn4.2743,Pn15.2664,Pn26.98,Pn4.2321,Pn7.2027,Pn16.989,Pn16.944,Pn3.4189,Pn3.267,Pn15.1460,Pn6.4061,Pn6.4089,Pn7.795,Pn7.790,Pn8.2081,Pn7.1273,Pn24.105,Pn26.797,Pn3.3498,Pn3.3473,Pn1.3591,
	GO:0005622	intracellular anatomical structure	179	7349	0.0145351	0.146206	Pn2.310,Pn11.971,Pn29.256,Pn8.630,Pn8.2639,Pn8.2637,Pn4.2537,Pn12.793,Pn1.718,Pn1.1395,Pn22.113,Pn8.2451,Pn14.587,Pn1.2657,Pn2.581,Pn15.136,Pn5.1288,Pn8.1102,Pn19.479,Pn4.2975,Pn12.99,Pn13.776,Pn6.1944,Pn16.165,Pn1.767,Pn36.37,Pn2.398,Pn14.98,Pn25.196,Pn10.1856,Pn51.33,Pn4.2138,Pn4.1046,Pn4.3209,Pn6.1986,Pn3.1618,Pn2.1165,Pn1.1953,Pn8.411,Pn3.1607,Pn26.53,Pn16.2265,Pn1.137,Pn6.1780,Pn6.2876,Pn24.…
	GO:0048475	coated membrane	5	68	0.0162488	0.154364	Pn15.513,Pn3.1590,Pn3.948,Pn9.514,Pn1.2529,
	GO:0030117	membrane coat	5	68	0.0162488	0.154364	Pn15.513,Pn3.1590,Pn3.948,Pn9.514,Pn1.2529,
