# Supplementary material for: Small RNA sequencing reveals various microRNAs involved in piperine biosynthesis in black pepper (Piper nigrum L.)
Source: BMC Genomics. 2021 Nov 19;22:838. doi: 10.1186/s12864-021-08154-4 (PMC8603596; doi:10.1186/s12864-021-08154-4)
Supplement: Supplementary file 9 — Additional file 9. [file 12864_2021_8154_MOESM9_ESM.xlsx]

## Sheet: Supplementary Table 6
Supplementary Table 6: KEGG pathway enrichment for predicted targets.
KEGG_A_class	Pathway	out (646)	All (32580)	Pvalue	Qvalue	Genes
Environmental Information Processing	Plant hormone signal transduction	62	1088	1.26e-13	1.94e-11	Pn11.1158, Pn13.744, Pn8.2451, Pn8.2493, Pn3.1651, Pn26.641, Pn6.2921, Pn1.24, Pn12.138, Pn7.344, Pn4.1784, Pn40.200, Pn37.25, Pn3.4074, Pn21.1417, Pn6.2053, Pn2.1033, Pn17.1188, Pn10.1012, Pn3.923, Pn8.630, Pn6.518, Pn1.2465, Pn2.939, Pn9.1203, Pn8.2718, Pn15.136, Pn11.1178, Pn5.1288, Pn6.3037, Pn8.2637, Pn3.1077, Pn6.475, Pn1.2504, Pn41.97, Pn5.108, Pn7.1380, Pn6.705, Pn19.85, Pn3.426, Pn24.970…
Brite Hierarchies	Transcription factors	75	1593	4.25e-12	3.27e-10	Pn2.1564, Pn7.1918, Pn2.2854, Pn2.1165, Pn8.2937, Pn32.234, Pn7.1160, Pn26.641, Pn47.16, Pn22.862, Pn16.1067, Pn8.411, Pn2.1838, Pn1.2291, Pn14.1098, Pn9.1056, Pn56.17, Pn10.1856, Pn1.2657, Pn6.1125, Pn3.3302, Pn32.300, Pn5.639, Pn15.2165, Pn10.1057, Pn14.876, Pn9.1206, Pn12.846, Pn5.1827, Pn19.1052, Pn12.64, Pn2.2514, Pn51.33, Pn7.1532, Pn7.955, Pn2.1301, Pn39.169, Pn8.2639, Pn17.182, Pn10.1126,…
Environmental Information Processing	Signal transduction	72	1910	1.41e-07	7.23e-06	Pn11.1158, Pn13.744, Pn8.2451, Pn8.2493, Pn3.1651, Pn26.641, Pn6.2921, Pn6.2889, Pn18.1206, Pn3.447, Pn1.24, Pn12.138, Pn7.344, Pn4.1784, Pn40.200, Pn6.3064, Pn37.25, Pn3.4074, Pn21.1417, Pn6.2053, Pn2.1033, Pn6.2892, Pn17.1188, Pn6.2897, Pn10.1012, Pn3.923, Pn8.630, Pn6.518, Pn1.987, Pn1.2465, Pn2.939, Pn9.1203, Pn8.2718, Pn31.234, Pn19.1130, Pn15.136, Pn11.1178, Pn5.1288, Pn6.3037, Pn8.2637, Pn…
Organismal Systems	Plant-pathogen interaction	55	1346	4.06e-07	1.56e-05	Pn6.3330, Pn14.18, Pn6.3015, Pn6.3377, Pn6.3335, Pn6.3731, Pn13.500, Pn6.2889, Pn6.2959, Pn6.209, Pn6.207, Pn4.1069, Pn6.3291, Pn6.3292, Pn6.3064, Pn2.1993, Pn6.3382, Pn14.1744, Pn6.3263, Pn6.2892, Pn6.3188, Pn6.3147, Pn6.3301, Pn6.3740, Pn6.202, Pn6.3303, Pn6.2973, Pn6.2897, Pn6.1489, Pn6.3700, Pn6.3703, Pn20.1156, Pn1.987, Pn31.234, Pn2.2514, Pn21.247, Pn6.3275, Pn14.1756, Pn6.1011, Pn26.187, P…
Environmental Information Processing	Environmental Information Processing	73	2135	4.17e-06	0.000129	Pn11.1158, Pn13.744, Pn9.1090, Pn8.2451, Pn8.2493, Pn3.1651, Pn26.641, Pn6.2921, Pn6.2889, Pn18.1206, Pn3.447, Pn1.24, Pn12.138, Pn7.344, Pn4.1784, Pn40.200, Pn6.3064, Pn37.25, Pn3.4074, Pn21.1417, Pn6.2053, Pn2.1033, Pn6.2892, Pn17.1188, Pn6.2897, Pn10.1012, Pn3.923, Pn8.630, Pn6.518, Pn1.987, Pn1.2465, Pn2.939, Pn9.1203, Pn8.2718, Pn31.234, Pn19.1130, Pn15.136, Pn11.1178, Pn5.1288, Pn6.3037, Pn…
Organismal Systems	Organismal Systems	58	1619	1.15e-05	0.000295	Pn6.3330, Pn14.18, Pn6.3015, Pn6.3377, Pn6.3335, Pn6.3731, Pn13.500, Pn26.641, Pn6.2889, Pn6.2959, Pn6.209, Pn6.207, Pn4.1069, Pn6.3291, Pn6.3292, Pn6.3064, Pn2.1993, Pn6.3382, Pn11.1540, Pn14.1744, Pn6.3263, Pn6.2892, Pn6.3188, Pn6.3147, Pn6.3301, Pn6.3740, Pn6.202, Pn6.3303, Pn6.2973, Pn6.2897, Pn6.1489, Pn6.3700, Pn6.3703, Pn13.1416, Pn20.1156, Pn1.987, Pn31.234, Pn2.2514, Pn21.247, Pn6.3275, …
Organismal Systems	Environmental adaptation	58	1619	1.15e-05	0.000295	Pn6.3330, Pn14.18, Pn6.3015, Pn6.3377, Pn6.3335, Pn6.3731, Pn13.500, Pn26.641, Pn6.2889, Pn6.2959, Pn6.209, Pn6.207, Pn4.1069, Pn6.3291, Pn6.3292, Pn6.3064, Pn2.1993, Pn6.3382, Pn11.1540, Pn14.1744, Pn6.3263, Pn6.2892, Pn6.3188, Pn6.3147, Pn6.3301, Pn6.3740, Pn6.202, Pn6.3303, Pn6.2973, Pn6.2897, Pn6.1489, Pn6.3700, Pn6.3703, Pn13.1416, Pn20.1156, Pn1.987, Pn31.234, Pn2.2514, Pn21.247, Pn6.3275, …
Metabolism	Glycosphingolipid biosynthesis - globo and isoglobo series	5	25	0.000115	0.00222123	Pn17.192, Pn2.1617, Pn9.1575, Pn51.20, Pn9.1274
Metabolism	Anthocyanin biosynthesis	4	14	0.000131	0.00223904	Pn21.931, Pn21.928, Pn21.925, Pn21.922
Brite Hierarchies	Protein kinases	79	2711	0.000371	0.00571489	Pn5.1306, Pn6.1472, Pn14.18, Pn2.434, Pn8.2451, Pn2.1480, Pn13.1368, Pn5.2991, Pn4.681, Pn3.4889, Pn6.2889, Pn1.1837, Pn5.573, Pn18.1206, Pn7.1362, Pn13.1362, Pn7.344, Pn9.1651, Pn4.1069, Pn11.20, Pn9.354, Pn6.3064, Pn3.4074, Pn2.2961, Pn21.1417, Pn11.1540, Pn2.1033, Pn6.2892, Pn2.101, Pn2.145, Pn3.3345, Pn6.2896, Pn15.2368, Pn2.342, Pn6.2897, Pn3.923, Pn13.1416, Pn26.351, Pn1.1849, Pn20.1156, Pn…
Genetic Information Processing	Proteasome	12	235	0.00273038	0.0382253	Pn16.2265, Pn10.443, Pn6.406, Pn13.29, Pn6.998, Pn29.381, Pn29.290, Pn29.302, Pn24.921, Pn14.587, Pn2.736, Pn29.276
Genetic Information Processing	mRNA surveillance pathway	19	516	0.00785039	0.100747	Pn36.33, Pn13.48, Pn26.147, Pn10.535, Pn5.2554, Pn3.2187, Pn6.1464, Pn24.93, Pn8.582, Pn6.1944, Pn3.4849, Pn1.3044, Pn4.3275, Pn16.1010, Pn3.45, Pn7.1482, Pn29.256, Pn12.1527, Pn4.3322
Not Included in Pathway or Brite	Enzymes with EC numbers	31	989	0.00882298	0.104518	Pn6.4089, Pn3.4189, Pn2.478, Pn5.2374, Pn6.2106, Pn15.1460, Pn3.267, Pn6.945, Pn14.325, Pn8.1380, Pn14.505, Pn6.4061, Pn15.544, Pn10.68, Pn2.2045, Pn5.2048, Pn26.797, Pn5.2126, Pn6.467, Pn8.2860, Pn3.2578, Pn8.2081, Pn62.3, Pn24.148, Pn16.944, Pn7.795, Pn4.2743, Pn1.3591, Pn7.2027, Pn7.790, Pn4.2321
Not Included in Pathway or Brite	Unclassified: metabolism	31	1064	0.0223119	0.245431	Pn6.4089, Pn3.4189, Pn2.478, Pn5.2374, Pn6.2106, Pn15.1460, Pn3.267, Pn6.945, Pn14.325, Pn8.1380, Pn14.505, Pn6.4061, Pn15.544, Pn10.68, Pn2.2045, Pn5.2048, Pn26.797, Pn5.2126, Pn6.467, Pn8.2860, Pn3.2578, Pn8.2081, Pn62.3, Pn24.148, Pn16.944, Pn7.795, Pn4.2743, Pn1.3591, Pn7.2027, Pn7.790, Pn4.2321
Brite Hierarchies	Proteasome	13	348	0.0225795	0.231817	Pn10.443, Pn13.29, Pn26.363, Pn16.2265, Pn6.406, Pn6.998, Pn29.381, Pn29.290, Pn29.302, Pn24.921, Pn14.587, Pn2.736, Pn29.276
Metabolism	Nucleotide metabolism	13	362	0.0297835	0.286666	Pn4.564, Pn4.487, Pn8.1558, Pn6.2880, Pn6.2876, Pn1.1868, Pn5.1243, Pn5.1253, Pn24.664, Pn24.635, Pn8.4, Pn8.1618, Pn2.506
Cellular Processes	Autophagy - other	5	90	0.0335179	0.303633	Pn7.1099, Pn6.1472, Pn6.2520, Pn3.1035, Pn24.180
Genetic Information Processing	RNA degradation	14	415	0.0388206	0.332132	Pn13.48, Pn10.535, Pn5.2554, Pn3.2187, Pn8.582, Pn6.1944, Pn1.3044, Pn6.857, Pn4.3275, Pn7.1482, Pn29.256, Pn12.1527, Pn18.368, Pn4.3322
Metabolism	Selenocompound metabolism	5	103	0.0544165	0.44106	Pn2.259, Pn9.1716, Pn9.1821, Pn8.4, Pn8.1618
Metabolism	One carbon pool by folate	3	45	0.0596427	0.459248	Pn16.792, Pn16.665, Pn4.1521
Metabolism	Monobactam biosynthesis	2	25	0.0872916	0.640138	Pn8.4, Pn8.1618
Not Included in Pathway or Brite	Not Included in Pathway or Brite	35	1392	0.0908707	0.636095	Pn6.4089, Pn3.4189, Pn2.478, Pn5.2374, Pn6.2106, Pn15.1460, Pn3.267, Pn6.945, Pn14.325, Pn8.1380, Pn14.505, Pn6.4061, Pn15.544, Pn10.68, Pn2.2045, Pn5.2048, Pn26.797, Pn5.2126, Pn31.362, Pn6.467, Pn15.2346, Pn8.2860, Pn3.2578, Pn8.2081, Pn62.3, Pn24.148, Pn16.944, Pn7.795, Pn4.2743, Pn4.1556, Pn1.3591, Pn7.2027, Pn7.790, Pn31.42, Pn4.2321
Metabolism	Purine metabolism	8	233	0.0939463	0.629032	Pn8.1558, Pn6.2880, Pn24.664, Pn24.635, Pn8.4, Pn8.1618, Pn6.2876, Pn2.506
Brite Hierarchies	Protein families: genetic information processing	325	15548	0.0985876	0.632604	Pn17.361, Pn15.513, Pn8.2776, Pn47.5, Pn2.2854, Pn13.48, Pn6.2880, Pn2.310, Pn6.2641, Pn6.2520, Pn5.2594, Pn3.1256, Pn7.1160, Pn3.911, Pn11.971, Pn1.2336, Pn10.381, Pn38.176, Pn14.383, Pn4.1784, Pn4.2874, Pn29.256, Pn9.1056, Pn4.716, Pn37.25, Pn8.1558, Pn28.103, Pn21.453, Pn7.1969, Pn3.3302, Pn32.300, Pn43.21, Pn3.3668, Pn5.639, Pn13.1416, Pn4.3275, Pn16.1010, Pn18.176, Pn1.2465, Pn29.381, Pn5.18…
Metabolism	Glycosphingolipid biosynthesis - ganglio series	4	92	0.110415	0.680158	Pn3.1397, Pn2.1617, Pn9.1575, Pn9.1274
Metabolism	Sulfur metabolism	3	64	0.133967	0.793494	Pn6.2386, Pn8.4, Pn8.1618
Brite Hierarchies	Spliceosome	27	1086	0.136767	0.780079	Pn13.48, Pn10.535, Pn5.2554, Pn3.2187, Pn26.363, Pn1.1953, Pn8.582, Pn3.2244, Pn1.3044, Pn7.1586, Pn1.137, Pn7.1482, Pn1.233, Pn7.1945, Pn29.256, Pn12.1527, Pn4.3322, Pn7.1909, Pn7.1969, Pn12.27, Pn3.3668, Pn6.1944, Pn4.3275, Pn4.3252, Pn1.3051, Pn11.804, Pn5.2859
Metabolism	Phenylalanine metabolism	4	109	0.171162	0.941391	Pn2.2577, Pn37.138, Pn2.2494, Pn3.1189
Metabolism	Other glycan degradation	6	189	0.174382	0.926029	Pn30.293, Pn16.1695, Pn3.1397, Pn2.1617, Pn9.1575, Pn9.1274
Brite Hierarchies	Messenger RNA biogenesis	38	1667	0.20852	1.0704	Pn47.5, Pn13.48, Pn26.147, Pn10.535, Pn5.2554, Pn3.2187, Pn28.89, Pn1.1953, Pn8.582, Pn21.1225, Pn1.3044, Pn7.1586, Pn3.45, Pn7.1482, Pn29.256, Pn22.548, Pn4.2697, Pn4.716, Pn12.1527, Pn18.368, Pn4.3322, Pn34.33, Pn28.103, Pn36.33, Pn12.27, Pn6.1464, Pn17.1384, Pn24.93, Pn6.1944, Pn3.4849, Pn6.857, Pn4.3275, Pn16.1010, Pn1.35, Pn1.37, Pn34.15, Pn16.763, Pn7.77
Brite Hierarchies	G protein-coupled receptors	2	46	0.23158	1.15043	Pn19.1228, Pn15.2742
Not Included in Pathway or Brite	Function unknown	3	89	0.259211	1.24745	Pn31.362, Pn4.1556, Pn31.42
Brite Hierarchies	Lipopolysaccharide biosynthesis proteins	1	15	0.259534	1.21116	Pn14.638
Metabolism	Glycosaminoglycan degradation	4	133	0.271121	1.22802	Pn3.1397, Pn2.1617, Pn9.1575, Pn9.1274
Metabolism	Tryptophan metabolism	4	136	0.284332	1.25106	Pn3.1607, Pn37.138, Pn1.2516, Pn3.1189
Metabolism	Glycosylphosphatidylinositol (GPI)-anchor biosynthesis	2	55	0.297852	1.27415	Pn12.1315, Pn22.977
Genetic Information Processing	Homologous recombination	4	140	0.302087	1.25733	Pn16.760, Pn24.483, Pn16.766, Pn16.765
Not Included in Pathway or Brite	Poorly characterized	3	97	0.302323	1.22521	Pn31.362, Pn4.1556, Pn31.42
Metabolism	Phenylalanine, tyrosine and tryptophan biosynthesis	4	143	0.315483	1.24575	Pn1.2305, Pn8.1140, Pn16.732, Pn24.508
Metabolism	Pyrimidine metabolism	5	188	0.317429	1.2221	Pn4.564, Pn4.487, Pn1.1868, Pn5.1243, Pn5.1253
Metabolism	Various types of N-glycan biosynthesis	3	100	0.3186	1.19669	Pn2.1617, Pn9.1575, Pn9.1274
Metabolism	Folate biosynthesis	3	103	0.334886	1.22792	Pn16.1993, Pn16.1985, Pn24.734
Genetic Information Processing	Ribosome biogenesis in eukaryotes	6	240	0.341191	1.22194	Pn4.1340, Pn11.1540, Pn24.664, Pn24.635, Pn32.203, Pn13.1416
Genetic Information Processing	Sulfur relay system	1	23	0.369212	1.29224	Pn3.2594
Genetic Information Processing	Replication and repair	10	448	0.396892	1.35825	Pn16.760, Pn24.483, Pn19.1359, Pn4.3528, Pn15.925, Pn16.766, Pn26.53, Pn8.1102, Pn16.765, Pn19.1066
Genetic Information Processing	Nucleotide excision repair	4	163	0.405223	1.35662	Pn19.1359, Pn15.925, Pn8.1102, Pn19.1066
Metabolism	Glycan biosynthesis and metabolism	11	509	0.428715	1.40473	Pn12.1315, Pn17.192, Pn30.293, Pn16.1695, Pn3.1397, Pn2.1617, Pn9.1575, Pn51.20, Pn15.891, Pn22.977, Pn9.1274
Metabolism	Pentose and glucuronate interconversions	10	462	0.434081	1.39268	Pn6.2916, Pn5.1266, Pn3.3473, Pn7.1273, Pn26.98, Pn15.2664, Pn3.3498, Pn3.2579, Pn36.37, Pn1.3592
Metabolism	Taurine and hypotaurine metabolism	1	30	0.451786	1.4199	Pn19.521
Not Included in Pathway or Brite	Structural proteins	1	30	0.451786	1.4199	Pn15.2346
Metabolism	Isoquinoline alkaloid biosynthesis	3	126	0.457281	1.38081	Pn2.2577, Pn2.2494, Pn6.2746
Metabolism	Tyrosine metabolism	4	179	0.475446	1.40805	Pn2.2577, Pn2.2494, Pn2.2437, Pn6.2746
Brite Hierarchies	Lectins	1	33	0.483784	1.40571	Pn3.4323
Metabolism	Alanine, aspartate and glutamate metabolism	3	133	0.492759	1.40527	Pn8.2568, Pn6.638, Pn19.521
Metabolism	Porphyrin and chlorophyll metabolism	3	133	0.492759	1.40527	Pn18.1182, Pn18.218, Pn18.238
Brite Hierarchies	Transcription machinery	15	738	0.497763	1.36885	Pn28.398, Pn3.3155, Pn24.93, Pn3.1256, Pn43.21, Pn8.1102, Pn16.145, Pn1.2495, Pn7.2045, Pn16.242, Pn16.1010, Pn16.163, Pn7.1548, Pn16.147, Pn16.157
Metabolism	Tropane, piperidine and pyridine alkaloid biosynthesis	2	84	0.498348	1.34641	Pn2.2577, Pn2.2494
Metabolism	Fructose and mannose metabolism	4	198	0.554335	1.47186	Pn10.1727, Pn21.952, Pn10.1770, Pn36.37
Metabolism	Arginine and proline metabolism	3	152	0.5827	1.52095	Pn37.138, Pn16.922, Pn3.1189
Metabolism	beta-Alanine metabolism	3	154	0.591562	1.51834	Pn2.2577, Pn2.2494, Pn19.521
Genetic Information Processing	Folding, sorting and degradation	33	1719	0.601776	1.51924	Pn15.513, Pn8.2776, Pn13.48, Pn13.29, Pn2.772, Pn10.535, Pn5.2554, Pn3.2187, Pn26.363, Pn8.582, Pn3.4323, Pn1.3044, Pn6.406, Pn29.290, Pn7.1482, Pn14.587, Pn29.256, Pn29.276, Pn12.1527, Pn18.368, Pn4.3322, Pn10.443, Pn3.2594, Pn6.1944, Pn16.2265, Pn6.857, Pn4.3275, Pn4.3571, Pn6.998, Pn29.381, Pn29.302, Pn24.921, Pn2.736
Brite Hierarchies	Transfer RNA biogenesis	21	1109	0.616647	1.53167	Pn20.290, Pn21.667, Pn9.885, Pn2.1864, Pn3.2594, Pn56.20, Pn3.4226, Pn44.48, Pn3.2387, Pn8.420, Pn3.911, Pn3.2822, Pn6.1823, Pn19.479, Pn6.1418, Pn3.3939, Pn4.538, Pn4.615, Pn11.437, Pn11.329, Pn2.859
Metabolism	Zeatin biosynthesis	3	162	0.625773	1.52967	Pn1.512, Pn3.2774, Pn1.507
Genetic Information Processing	Mismatch repair	2	107	0.62923	1.51409	Pn26.53, Pn19.1066
Metabolism	Galactose metabolism	7	380	0.629878	1.49233	Pn8.851, Pn8.852, Pn17.192, Pn16.1740, Pn3.1397, Pn51.20, Pn14.1562
Brite Hierarchies	Domain-containing proteins not elsewhere classified	1	51	0.640193	1.49378	Pn14.1229
Metabolism	Sesquiterpenoid and triterpenoid biosynthesis	4	221	0.640656	1.47255	Pn9.1903, Pn9.1900, Pn9.1898, Pn9.1907
Brite Hierarchies	DNA repair and recombination proteins	26	1389	0.646899	1.46504	Pn4.564, Pn4.487, Pn17.523, Pn5.2594, Pn8.1102, Pn5.3241, Pn8.782, Pn7.1548, Pn39.75, Pn16.499, Pn19.1066, Pn8.2922, Pn16.609, Pn6.2498, Pn6.1389, Pn26.53, Pn7.2045, Pn16.760, Pn24.483, Pn19.1359, Pn1.2127, Pn15.409, Pn15.925, Pn16.766, Pn16.765, Pn39.26
Metabolism	Sphingolipid metabolism	3	170	0.657965	1.4685	Pn17.192, Pn3.1397, Pn51.20
Metabolism	Lysine degradation	2	113	0.658682	1.4491	Pn52.28, Pn12.827
Brite Hierarchies	Chromosome and associated proteins	41	2182	0.663321	1.43875	Pn6.2187, Pn5.1085, Pn44.48, Pn28.89, Pn17.1052, Pn6.233, Pn8.563, Pn8.420, Pn7.839, Pn9.1905, Pn11.971, Pn3.45, Pn4.2294, Pn15.1049, Pn5.213, Pn4.716, Pn17.1117, Pn19.1066, Pn2.501, Pn28.103, Pn36.33, Pn6.2252, Pn4.535, Pn19.1438, Pn13.1434, Pn13.970, Pn26.296, Pn52.28, Pn12.827, Pn16.760, Pn24.483, Pn1.767, Pn1.35, Pn12.900, Pn11.149, Pn1.37, Pn4.1390, Pn16.766, Pn16.765, Pn16.763, Pn1.1173
Genetic Information Processing	Aminoacyl-tRNA biosynthesis	4	229	0.667983	1.42874	Pn9.885, Pn55.23, Pn5.2836, Pn3.2822
Metabolism	Pentose phosphate pathway	3	173	0.669511	1.41239	Pn10.1727, Pn21.952, Pn10.1770
Metabolism	Glycolysis / Gluconeogenesis	6	342	0.674174	1.40301	Pn10.1727, Pn8.1558, Pn21.952, Pn6.2880, Pn6.2876, Pn10.1770
Metabolism	Cysteine and methionine metabolism	5	297	0.703627	1.44478	Pn2.259, Pn9.1716, Pn6.2386, Pn9.1821, Pn1.284
Metabolism	Fatty acid biosynthesis	2	130	0.731971	1.48321	Pn12.1707, Pn12.1901
Metabolism	Amino acid metabolism	23	1296	0.736513	1.47303	Pn2.2577, Pn2.259, Pn8.2568, Pn37.138, Pn6.2386, Pn1.2305, Pn8.1140, Pn2.2494, Pn1.2516, Pn3.1189, Pn19.521, Pn6.2746, Pn52.28, Pn9.1716, Pn12.827, Pn6.638, Pn3.1607, Pn9.1821, Pn16.922, Pn16.732, Pn1.284, Pn2.2437, Pn24.508
Metabolism	alpha-Linolenic acid metabolism	2	136	0.75445	1.48956	Pn17.100, Pn11.507
Genetic Information Processing	Translation	34	1898	0.754626	1.47104	Pn33.32, Pn9.885, Pn13.48, Pn26.147, Pn10.535, Pn5.2554, Pn3.2187, Pn8.582, Pn3.2822, Pn4.1340, Pn1.3044, Pn3.45, Pn7.1482, Pn1.2336, Pn55.23, Pn24.635, Pn29.256, Pn12.1527, Pn7.1325, Pn4.3322, Pn36.33, Pn11.1540, Pn6.1464, Pn24.93, Pn32.203, Pn13.1416, Pn6.1944, Pn3.4849, Pn4.3275, Pn16.1010, Pn24.664, Pn4.3538, Pn5.2836, Pn16.763
Metabolism	Butanoate metabolism	1	73	0.768605	1.47956	Pn19.521
Metabolism	Biosynthesis of unsaturated fatty acids	1	74	0.773203	1.47004	Pn2.2503
Brite Hierarchies	Lipid biosynthesis proteins	3	205	0.775079	1.45564	Pn12.1707, Pn2.2503, Pn12.1901
Brite Hierarchies	CD molecules	3	205	0.775079	1.45564	Pn21.821, Pn9.1090, Pn21.794
Brite Hierarchies	Ubiquitin system	28	1604	0.782558	1.43469	Pn17.361, Pn3.4783, Pn2.772, Pn3.2064, Pn3.1651, Pn5.3241, Pn24.970, Pn38.176, Pn4.3327, Pn4.1784, Pn9.355, Pn37.25, Pn3.2594, Pn28.71, Pn1.2932, Pn16.2205, Pn3.698, Pn16.760, Pn24.483, Pn13.1194, Pn1.2465, Pn1.121, Pn16.766, Pn4.108, Pn3.198, Pn16.765, Pn4.3279, Pn4.3377
Brite Hierarchies	Membrane trafficking	45	2534	0.801533	1.45219	Pn15.513, Pn8.2776, Pn6.1472, Pn6.2880, Pn3.4783, Pn2.772, Pn2.310, Pn2.398, Pn3.1590, Pn7.80, Pn6.2641, Pn6.2520, Pn26.363, Pn26.782, Pn28.23, Pn3.1035, Pn24.180, Pn28.26, Pn1.2968, Pn1.2529, Pn26.186, Pn1.1781, Pn5.213, Pn3.447, Pn30.293, Pn31.202, Pn4.3546, Pn4.2874, Pn4.2697, Pn8.1558, Pn6.3783, Pn9.514, Pn3.948, Pn2.581, Pn6.2876, Pn3.229, Pn40.11, Pn6.2705, Pn7.1099, Pn18.191, Pn7.1893, Pn1…
Metabolism	Carbon fixation in photosynthetic organisms	3	219	0.811729	1.45356	Pn10.1727, Pn24.888, Pn10.1770
Metabolism	Pyruvate metabolism	4	284	0.816753	1.44575	Pn8.1558, Pn6.2880, Pn24.888, Pn6.2876
Metabolism	Glycerolipid metabolism	3	228	0.832522	1.45691	Pn2.2224, Pn17.192, Pn51.20
Brite Hierarchies	DNA replication proteins	6	415	0.833255	1.44181	Pn19.1359, Pn4.3528, Pn15.925, Pn17.523, Pn6.233, Pn19.1066
Metabolism	Metabolism of other amino acids	10	651	0.833348	1.42595	Pn2.2577, Pn2.259, Pn9.1716, Pn11.871, Pn13.831, Pn9.1821, Pn8.4, Pn8.1618, Pn2.2494, Pn19.521
Brite Hierarchies	Translation factors	8	539	0.840308	1.42206	Pn19.999, Pn19.1223, Pn6.858, Pn21.785, Pn8.2715, Pn2.1463, Pn29.102, Pn21.812
Brite Hierarchies	Secretion system	1	93	0.845135	1.41468	Pn4.3571
Metabolism	Amino sugar and nucleotide sugar metabolism	5	365	0.851717	1.41037	Pn12.1451, Pn2.1617, Pn9.1575, Pn4.2600, Pn9.1274
Genetic Information Processing	DNA replication	2	170	0.853255	1.39789	Pn4.3528, Pn19.1066
Metabolism	Glycine, serine and threonine metabolism	2	172	0.857754	1.39046	Pn2.2577, Pn2.2494
Metabolism	Fatty acid elongation	1	101	0.868125	1.39262	Pn2.2503
Genetic Information Processing	Protein export	1	102	0.870748	1.38242	Pn4.3571
Brite Hierarchies	Ion channels	1	106	0.880729	1.384	Pn8.522
Brite Hierarchies	Peptidases and inhibitors	14	929	0.883521	1.37437	Pn21.821, Pn3.4783, Pn21.794, Pn5.3077, Pn1.2932, Pn1.1799, Pn1.1767, Pn2.2394, Pn3.1434, Pn12.1611, Pn11.871, Pn38.176, Pn9.1488, Pn5.2729
Metabolism	Oxidative phosphorylation	4	326	0.889274	1.36948	Pn11.352, Pn11.784, Pn26.213, Pn30.45
Genetic Information Processing	Basal transcription factors	1	115	0.900463	1.37298	Pn8.1102
Metabolism	Ubiquinone and other terpenoid-quinone biosynthesis	1	115	0.900463	1.37298	Pn9.356
Brite Hierarchies	Chaperones and folding catalysts	13	896	0.904805	1.35281	Pn2.579, Pn26.9, Pn5.6, Pn5.3077, Pn26.363, Pn12.1660, Pn6.114, Pn3.4323, Pn3.1434, Pn10.381, Pn2.1617, Pn9.1575, Pn9.1274
Organismal Systems	Circadian rhythm - plant	3	273	0.90924	1.34638	Pn11.1540, Pn26.641, Pn13.1416
Metabolism	Ascorbate and aldarate metabolism	2	204	0.914469	1.34122	Pn18.1091, Pn18.1090
Brite Hierarchies	Prenyltransferases	1	126	0.920209	1.33691	Pn7.80
Brite Hierarchies	Glycosylphosphatidylinositol (GPI)-anchored proteins	1	128	0.923354	1.32894	Pn3.710
Genetic Information Processing	RNA polymerase	2	214	0.927303	1.32226	Pn7.2045, Pn7.1548
Cellular Processes	Phagosome	2	215	0.928481	1.3118	Pn26.213, Pn3.4323
Brite Hierarchies	Mitochondrial biogenesis	27	1748	0.929308	1.30103	Pn2.1864, Pn6.2520, Pn26.363, Pn6.114, Pn26.782, Pn3.1035, Pn24.180, Pn3.2387, Pn3.911, Pn19.479, Pn11.437, Pn55.23, Pn4.2697, Pn18.348, Pn14.98, Pn2.844, Pn56.20, Pn2.961, Pn13.1434, Pn13.970, Pn6.1418, Pn7.1099, Pn4.3571, Pn9.1488, Pn11.329, Pn7.873, Pn5.2836
Metabolism	N-Glycan biosynthesis	1	134	0.932065	1.29314	Pn15.891
Metabolism	Metabolism of cofactors and vitamins	10	754	0.932728	1.2825	Pn18.1182, Pn9.356, Pn16.792, Pn18.218, Pn16.1993, Pn16.1985, Pn24.734, Pn18.238, Pn16.665, Pn4.1521
Metabolism	Glutathione metabolism	2	231	0.945044	1.28794	Pn11.871, Pn13.831
Brite Hierarchies	Protein families: metabolism	122	6968	0.948478	1.28128	Pn5.1306, Pn14.18, Pn2.434, Pn2.1480, Pn13.1368, Pn5.2991, Pn4.681, Pn3.4889, Pn6.2889, Pn1.507, Pn18.1206, Pn1.512, Pn13.1362, Pn38.176, Pn11.20, Pn25.196, Pn6.3064, Pn3.4074, Pn2.2961, Pn4.971, Pn6.2892, Pn2.145, Pn6.2896, Pn15.2368, Pn6.2897, Pn1.1767, Pn3.923, Pn13.1416, Pn20.1156, Pn14.715, Pn2.939, Pn31.234, Pn9.885, Pn11.1178, Pn2.2474, Pn26.187, Pn6.475, Pn1.2504, Pn24.180, Pn19.85, Pn1.3…
Genetic Information Processing	Spliceosome	5	456	0.949215	1.27112	Pn7.1586, Pn12.27, Pn26.363, Pn1.1953, Pn3.2244
Not Included in Pathway or Brite	Unclassified: signaling and cellular processes	1	150	0.950761	1.26222	Pn15.2346
Metabolism	Biosynthesis of other secondary metabolites	14	1043	0.954433	1.25626	Pn21.931, Pn2.2577, Pn9.356, Pn4.2519, Pn21.928, Pn2.2494, Pn21.925, Pn6.2746, Pn21.922, Pn16.989, Pn24.105, Pn7.365, Pn8.4, Pn8.1618
Brite Hierarchies	Brite Hierarchies	458	24087	0.96443	1.25866	Pn8.2776, Pn47.5, Pn13.48, Pn6.3177, Pn2.310, Pn14.18, Pn2.434, Pn5.2594, Pn1.507, Pn11.971, Pn1.512, Pn1.2336, Pn38.176, Pn14.383, Pn4.1784, Pn4.2874, Pn29.256, Pn9.1056, Pn6.3064, Pn37.25, Pn3.4074, Pn8.1558, Pn28.103, Pn21.453, Pn7.1969, Pn16.1010, Pn1.2465, Pn29.381, Pn12.64, Pn9.885, Pn13.29, Pn8.2639, Pn2.772, Pn1.848, Pn19.1223, Pn1.3442, Pn8.830, Pn11.871, Pn30.293, Pn12.1267, Pn19.1228, …
Brite Hierarchies	Ribosome biogenesis	13	1023	0.968995	1.25399	Pn11.1540, Pn7.1909, Pn26.363, Pn32.203, Pn13.1416, Pn32.217, Pn4.1340, Pn24.664, Pn14.362, Pn24.635, Pn14.383, Pn4.1358, Pn7.1945
Metabolism	Terpenoid backbone biosynthesis	1	174	0.969625	1.24435	Pn6.1780
Cellular Processes	Peroxisome	2	268	0.970487	1.23517	Pn21.871, Pn15.2133
Metabolism	Phenylpropanoid biosynthesis	6	511	0.975024	1.23077	Pn9.356, Pn4.2519, Pn16.989, Pn24.105, Pn7.365, Pn15.2487
Brite Hierarchies	Glycosyltransferases	10	859	0.976731	1.2229	Pn21.931, Pn1.512, Pn21.928, Pn8.829, Pn15.891, Pn21.925, Pn22.977, Pn1.507, Pn21.922, Pn31.56
Brite Hierarchies	Amino acid related enzymes	2	291	0.980098	1.21722	Pn9.885, Pn3.2822
Metabolism	Inositol phosphate metabolism	1	195	0.980102	1.20749	Pn3.447
Cellular Processes	Cellular Processes	12	1037	0.985813	1.20488	Pn7.1099, Pn1.1781, Pn6.1472, Pn26.213, Pn3.4783, Pn6.2520, Pn21.871, Pn26.363, Pn3.4323, Pn3.1035, Pn24.180, Pn15.2133
Cellular Processes	Transport and catabolism	12	1037	0.985813	1.20488	Pn7.1099, Pn1.1781, Pn6.1472, Pn26.213, Pn3.4783, Pn6.2520, Pn21.871, Pn26.363, Pn3.4323, Pn3.1035, Pn24.180, Pn15.2133
Metabolism	Energy metabolism	11	981	0.987264	1.1878	Pn10.1727, Pn11.352, Pn11.784, Pn26.213, Pn6.2386, Pn30.45, Pn8.4, Pn8.1618, Pn24.888, Pn10.1770, Pn25.196
Genetic Information Processing	Genetic Information Processing	71	4522	0.988092	1.17958	Pn15.513, Pn8.2776, Pn13.48, Pn10.535, Pn5.2554, Pn3.2187, Pn26.363, Pn1.1953, Pn8.582, Pn3.4323, Pn3.2822, Pn4.1340, Pn6.406, Pn3.45, Pn29.290, Pn7.1482, Pn1.2336, Pn24.635, Pn14.587, Pn29.256, Pn12.1527, Pn7.1325, Pn18.368, Pn4.3322, Pn10.443, Pn11.1540, Pn12.27, Pn26.53, Pn13.1416, Pn16.2265, Pn24.483, Pn4.3275, Pn16.1010, Pn6.998, Pn29.381, Pn29.302, Pn24.921, Pn5.2836, Pn2.736, Pn33.32, Pn9.…
Genetic Information Processing	Transcription	8	785	0.988444	1.17093	Pn7.2045, Pn7.1586, Pn12.27, Pn26.363, Pn7.1548, Pn1.1953, Pn3.2244, Pn8.1102
Environmental Information Processing	Membrane transport	1	225	0.989131	1.1628	Pn9.1090
Environmental Information Processing	ABC transporters	1	225	0.989131	1.1628	Pn9.1090
Brite Hierarchies	Cytochrome P450	2	360	0.994061	1.15102	Pn4.971, Pn4.978
Metabolism	Glycerophospholipid metabolism	1	256	0.994185	1.14257	Pn2.2224
Brite Hierarchies	Cytoskeleton proteins	5	619	0.994413	1.13437	Pn17.460, Pn5.1085, Pn4.2697, Pn5.471, Pn26.296
Environmental Information Processing	MAPK signaling pathway - plant	9	922	0.99487	1.12654	Pn6.3064, Pn1.987, Pn18.1206, Pn6.2892, Pn5.623, Pn6.2897, Pn31.234, Pn6.2889, Pn19.1130
Environmental Information Processing	Phosphatidylinositol signaling system	1	278	0.996271	1.1199	Pn3.447
Genetic Information Processing	Protein processing in endoplasmic reticulum	4	567	0.996367	1.11189	Pn15.513, Pn8.2776, Pn26.363, Pn3.4323
Cellular Processes	Endocytosis	3	482	0.996434	1.10396	Pn1.1781, Pn3.4783, Pn26.363
Metabolism	Starch and sucrose metabolism	6	731	0.996564	1.09622	Pn3.710, Pn8.851, Pn8.852, Pn16.1740, Pn1.2888, Pn14.1562
Metabolism	Carbohydrate metabolism	35	2686	0.99787	1.08987	Pn10.1727, Pn5.1266, Pn6.2880, Pn3.3473, Pn3.1397, Pn1.2888, Pn3.3498, Pn8.851, Pn6.2916, Pn8.852, Pn3.447, Pn16.1740, Pn2.1617, Pn9.1575, Pn51.20, Pn18.1090, Pn9.1274, Pn8.1558, Pn18.1091, Pn21.952, Pn17.192, Pn12.1451, Pn26.98, Pn15.2664, Pn6.2876, Pn3.2579, Pn19.521, Pn10.1770, Pn3.710, Pn7.1273, Pn24.888, Pn4.2600, Pn14.1562, Pn36.37, Pn1.3592
Genetic Information Processing	Nucleocytoplasmic transport	1	310	0.998047	1.08239	Pn16.763
Metabolism	Photosynthesis	1	333	0.998774	1.0756	Pn25.196
Brite Hierarchies	Ribosome	5	725	0.998842	1.06821	Pn33.32, Pn21.453, Pn1.2336, Pn4.3538, Pn7.1325
Metabolism	Metabolism of terpenoids and polyketides	8	991	0.999209	1.06123	Pn9.1903, Pn9.1900, Pn1.512, Pn6.1780, Pn9.1898, Pn3.2774, Pn9.1907, Pn1.507
Brite Hierarchies	Exosome	19	1785	0.999312	1.05407	Pn21.821, Pn10.1727, Pn8.1558, Pn6.2880, Pn9.514, Pn9.1090, Pn21.794, Pn6.2498, Pn3.1397, Pn26.363, Pn6.2876, Pn10.1770, Pn26.186, Pn16.792, Pn15.2569, Pn4.108, Pn29.102, Pn16.665, Pn4.1521
Brite Hierarchies	Photosynthesis proteins	1	369	0.999408	1.047	Pn25.196
Genetic Information Processing	Ribosome	4	682	0.999417	1.03993	Pn33.32, Pn1.2336, Pn4.3538, Pn7.1325
Metabolism	Lipid metabolism	9	1141	0.999711	1.03326	Pn2.2224, Pn17.100, Pn17.192, Pn3.1397, Pn12.1707, Pn51.20, Pn2.2503, Pn11.507, Pn12.1901
Brite Hierarchies	Protein phosphatases and associated proteins	9	1156	0.999765	1.02643	Pn36.33, Pn3.45, Pn4.474, Pn13.821, Pn1.2127, Pn10.1439, Pn26.363, Pn19.1438, Pn4.591
Brite Hierarchies	Transporters	20	1985	0.999844	1.01971	Pn21.665, Pn9.623, Pn6.3177, Pn13.831, Pn23.466, Pn9.1090, Pn3.2575, Pn32.156, Pn3.229, Pn41.146, Pn6.1637, Pn4.1132, Pn8.830, Pn12.1267, Pn8.949, Pn7.1206, Pn8.948, Pn1.1170, Pn2.748, Pn17.1734
Genetic Information Processing	Ubiquitin mediated proteolysis	1	447	0.999878	1.01303	Pn2.772
Metabolism	Metabolism	111	8196	1	1.00654	Pn2.2577, Pn4.564, Pn5.1266, Pn6.2880, Pn37.138, Pn1.507, Pn8.851, Pn6.2916, Pn16.792, Pn8.852, Pn1.512, Pn9.1575, Pn25.196, Pn8.1558, Pn18.218, Pn26.98, Pn3.2579, Pn19.521, Pn2.2437, Pn16.665, Pn2.259, Pn6.2386, Pn8.1140, Pn3.3498, Pn5.1243, Pn9.1907, Pn11.352, Pn11.871, Pn30.293, Pn7.365, Pn24.734, Pn12.1707, Pn2.2503, Pn2.2224, Pn9.356, Pn18.1091, Pn21.952, Pn4.2519, Pn26.213, Pn1.2516, Pn3.11…
Brite Hierarchies	Protein families: signaling and cellular processes	50	4569	1	1	Pn21.821, Pn21.665, Pn9.623, Pn6.2880, Pn6.3177, Pn9.1090, Pn26.363, Pn32.156, Pn3.4323, Pn6.1637, Pn16.792, Pn7.1206, Pn2.748, Pn8.1558, Pn14.1229, Pn13.831, Pn6.2498, Pn3.2575, Pn10.1770, Pn4.1132, Pn15.2569, Pn8.949, Pn8.948, Pn1.1170, Pn29.102, Pn16.665, Pn10.1727, Pn17.460, Pn3.1397, Pn5.1085, Pn26.186, Pn8.830, Pn12.1267, Pn19.1228, Pn4.2697, Pn4.1521, Pn17.1734, Pn5.471, Pn9.514, Pn23.466,…
