# Supplementary material for: Small RNA sequencing reveals various microRNAs involved in piperine biosynthesis in black pepper (Piper nigrum L.)
Source: BMC Genomics. 2021 Nov 19;22:838. doi: 10.1186/s12864-021-08154-4 (PMC8603596; doi:10.1186/s12864-021-08154-4)
Supplement: Supplementary file 10 — Additional file 10. [file 12864_2021_8154_MOESM10_ESM.xlsx]

## Sheet: Supplementary Table 1
Supplementary Table 1: MiRNAs detected in P. nigrum.
miRNA_name	seq	len	R	S	L	FL	FR1	FR2	FR3	FR4
Pn-miR156a-3p	GCTCACTGCTCTTTCTGTCAGA	22	0	0	0.0684932	0.025	0	0	0	0
Pn-miR156a-5p	TGACAGAAGAGAGTGAGCAC	20	4.45333	1.26846	0.993151	0.127083	0.116228	18.7269	20.8945	68.4077
Pn-miR156b-3p	TGCTCACCTCTCTTTCTGTCAGT	23	0.228889	0	0.136986	0	0.0219298	0.133333	0.0759494	0.0653153
Pn-miR156b-5p	TGACAGAAGAGAGTGAGCAC	20	1.98667	0.281879	0.787671	0.316667	0.175439	36.5914	154.103	13.4662
Pn-miR156c-5p	TGACAGAAGAGAGTGAGCAC	20	2.63556	0.232662	1.39726	0.2625	0.842105	55.4538	96.1055	43.7725
Pn-miR156d-5p	TGACAGAAGAGAGTGAGCAC	20	1.68889	0.0626398	0.808219	0.0583333	0.405702	43.2925	5.46203	55.0676
Pn-miR156e	TGACAGAAGAGAGTGAGCAC	20	3.63333	0.373602	0.787671	0.566667	0.245614	32.4882	43.8755	54.4347
Pn-miR156f-5p	TGACAGAAGAGAGTGAGCAC	20	0.477778	0.214765	0.184932	0.425	0.594298	4.27097	98.9114	74.7995
Pn-miR156g	CGACAGAAGAGAGTGAGCAC	20	0.0822222	0	0	0	0	0.954839	2.48101	1.52928
Pn-miR156h	TGACAGAAGAAAGAGAGCAC	20	0	0	0	0	0	0.0387097	0.0379747	0.310811
Pn-miR156i	TGACAGAAGAGAGAGAGCAG	20	2.05556	0.241611	0.203196	0.195833	0.307018	2.52043	2.90717	8.07207
Pn-miR156j	TGACAGAAGAGAGAGAGCAC	20	0	0.0604027	0	0.572917	1.10746	0.43871	0.913502	0.416667
Pn-miR157a-5p	TTGACAGAAGATAGAGAGCAC	21	9.05556	0.064877	1.11416	0.341667	0.0460526	0.116129	0.0189873	0.222973
Pn-miR157b-3p	GCTCTCTAGCCTTCTGTCATC	21	0.0244444	0	0	0	0	0	0	0
Pn-miR157b-5p	TTGACAGAAGATAGAGAGCAC	21	1.80222	0.12528	0.454338	0.160417	0.0723684	0.0580645	0.126582	0.0225225
Pn-miR157c-3p	GCTCTCTATACTTCTGTCACC	21	0.255556	0	0.0456621	0	0.0219298	0	0	0.0225225
Pn-miR157c-5p	TTGACAGAAGATAGAGAGCAC	21	3.57111	0.105145	0.639269	0.177083	0.0219298	0.0387097	0.0611814	0.0878378
Pn-miR157d	TGACAGAAGATAGAGAGCAC	20	0.235556	0	0	0	0	0	0.0189873	0.0225225
Pn-miR158a-3p	TCCCAAATGTAGACAAAGCA	20	0	0.0223714	0	0.254167	0.0241228	0	0	0
Pn-miR159a	TTTGGATTGAAGGGAGCTCTA	21	2700.06	801.038	1374.95	1066.03	1600.22	1190.31	3027.78	2108.23
Pn-miR159b-3p	TTTGGATTGAAGGGAGCTCTT	21	1878.67	1307.58	221.781	1019.6	149.864	631.68	774.226	401.376
Pn-miR159c	TTTGGATTGAAGGGAGCTCCT	21	465.12	207.277	169.808	266.167	252.217	266.763	612.654	252.61
Pn-miR160a-5p	TGCCTGGCTCCCTGTATGCCA	21	1.44889	2.71588	0.86758	6.31042	4.08772	2.07527	2.15401	1.0991
Pn-miR160b	TGCCTGGCTCCCTGTATGCCA	21	1.73333	0.758389	0.732877	1.67917	3.25877	1.43871	14.3671	2.27027
Pn-miR160c-5p	TGCCTGGCTCCCTGTATGCCA	21	4.21333	4.64653	1.8516	14.3063	7.87939	7.13118	11.4409	0.918919
Pn-miR162a-3p	TCGATAAACCTCTGCATCCAG	21	37.3022	17.217	9.79909	15.175	8.50219	5.46667	7.0865	2.06532
Pn-miR162b-3p	TCGATAAACCTCTGCATCCAG	21	20.1111	23.4855	9.97717	1.12292	11.3311	7.2	5.88819	1.55856
Pn-miR164a	TGGAGAAGCAGGGCACGTGCA	21	15.2578	2.69575	7.59589	16.0667	15.6689	32.5075	88.846	11.8806
Pn-miR164b-5p	TGGAGAAGCAGGGCACGTGCA	21	9.71778	7.19239	103.785	58.9021	15.2281	18.9699	27.943	8.54505
Pn-miR164c-5p	TGGAGAAGCAGGGCACGTGCG	21	26.0867	8.32886	80.3174	66.7229	37.0965	40.8602	70.2975	9.96847
Pn-miR165a-3p	TCGGACCAGGCTTCATCCCCC	21	5.51333	19.915	15.605	9.91458	5.69298	1.58495	3.71308	1.01126
Pn-miR165a-5p	GGAATGTTGTCTGGATCGAGG	21	69.7044	0.272931	0.388128	2.13542	148.596	16.6452	0.183544	0.286036
Pn-miR165b	TCGGACCAGGCTTCATCCCCC	21	19.9267	8.3915	26.5776	5.63958	7.98684	3.55484	2.82068	1.5045
Pn-miR166a-3p	TCGGACCAGGCTTCATTCCCC	21	207.751	15.4273	193.995	8.0375	110.91	31.2172	28.2152	10.6486
Pn-miR166a-5p	GGACTGTTGTCTGGCTCGAGG	21	51.4444	22.4407	33.1986	521.558	8.54605	20.9161	6.83544	20.9505
Pn-miR166b-3p	TCGGACCAGGCTTCATTCCCC	21	2.67556	9.99776	8.18721	18.425	58.4627	14.8925	71.8586	49.6937
Pn-miR166b-5p	GGACTGTTGTCTGGCTCGAGG	21	1.25778	46.8031	49.6804	8.09167	20.1557	18.1032	24.7194	0.722973
Pn-miR166c	TCGGACCAGGCTTCATTCCCC	21	73.9111	13.2327	68.9726	62.1	17.4342	48.3183	32.9958	2.62613
Pn-miR166d	TCGGACCAGGCTTCATTCCCC	21	121.033	52.8412	73.4338	79.0958	59.4364	19.1505	42.0886	45.4279
Pn-miR166e-3p	TCGGACCAGGCTTCATTCCCC	21	12.3378	41.6421	99.1438	77.5542	37.6952	20.043	146.981	37.4032
Pn-miR166e-5p	GGAATGTTGTCTGGCACGAGG	21	56.6511	0.626398	0.639269	333.356	53.6491	0.191398	13.3734	0.691441
Pn-miR166f	TCGGACCAGGCTTCATTCCCC	21	188.253	9.00447	70.4817	220.148	11.8772	25.2215	16.7637	6.27703
Pn-miR166g	TCGGACCAGGCTTCATTCCCC	21	81.1711	40.0694	181.377	36.1771	33.0482	143.86	103.097	62.5968
Pn-miR167a-5p	TGAAGCTGCCAGCATGATCTA	21	3.01333	0.357942	39.7032	0.904167	4.69079	3.1957	7.53165	4.19144
Pn-miR167b	TGAAGCTGCCAGCATGATCTA	21	0.353333	0.232662	27.5023	3.91042	1.52193	1.84086	4.29536	7.55856
Pn-miR167c-5p	TAAGCTGCCAGCATGATCTTG	21	0	0	0	0	0	0	0	0.0225225
Pn-miR167d	TGAAGCTGCCAGCATGATCTGG	22	23.8222	6.9217	230.662	27.2937	38.682	27.3011	62.0949	70.5068
Pn-miR168a-3p	CCCGCCTTGCATCAACTGAAT	21	64.2267	30.6376	75.3196	114.096	52.057	39.4903	33.0211	23.2027
Pn-miR168a-5p	TCGCTTGGTGCAGGTCGGGAA	21	5.10667	2.83669	6.95434	11.2125	8.73465	1.81935	7.04219	1.60811
Pn-miR168b-3p	CCCGTCTTGTATCAACTGAAT	21	0.0977778	0.0201342	0.0913242	0.0583333	0	0.0580645	0.0611814	0.0427928
Pn-miR168b-5p	TCGCTTGGTGCAGGTCGGGAA	21	10.5044	4.73602	11.2968	7.09375	12.3947	7.7828	3.16034	2.93468
Pn-miR169a-3p	GGCAAGTTGTCCTTGGCTAC	20	0	0	0.0228311	0.108333	0.245614	0.230108	0.14557	0.0720721
Pn-miR169a-5p	CAGCCAAGGATGACTTGCCGA	21	0	0.0380313	0.0228311	0	0.179825	0.230108	0.639241	0.135135
Pn-miR169b-5p	CAGCCAAGGATGACTTGCCGG	21	0	0.0223714	0	0.0583333	0.111842	0.0580645	0.35865	0.0675676
Pn-miR169c	CAGCCAAGGATGACTTGCCGG	21	0	0.0223714	0	0	0.364035	0.0387097	0.0801688	0
Pn-miR169g-5p	TGAGCCAAGGATGACTTGCCG	21	0	0	0	0	0	0	0	0.0225225
Pn-miR169k	TAGCCAAGGATGACTTGCCTG	21	0	0	0	0	0	0.0193548	0	0
Pn-miR169n	TAGCCAAGGATGACTTGCCTG	21	0	0	0.0228311	0	0.0219298	0	0	0
Pn-miR170-3p	TGATTGAGCCGTGTCAATATC	21	0	1.12528	0.719178	1.85833	3.91886	1.07097	0.0632911	1.94595
Pn-miR170-5p	TATTGGCCTGGTTCACTCAGA	21	0	0	0.0913242	0.025	2.02412	0.0946237	0.166667	0.0225225
Pn-miR171a-3p	TGATTGAGCCGCGCCAATATC	21	2.78222	0.816555	4.5	2.04167	15.5921	12.3097	35.8059	4.84234
Pn-miR171a-5p	TATTGGCCTGGTTCACTCAGA	21	0.0244444	0	0.0456621	1.125	1.80702	0.501075	0.0759494	0.137387
Pn-miR171b-3p	TTGAGCCGTGCCAATATCACG	21	0.0755556	0.612975	2.51142	0.479167	3.50219	1.47527	1.5	0.47973
Pn-miR171c-3p	TTGAGCCGTGCCAATATCACG	21	0.0288889	0.340045	1.78995	1.57292	5.00219	1.24301	1.98101	0.5
Pn-miR172a	AGAATCTTGATGATGCTGCAT	21	3.71333	16.1611	78.8356	13.0229	2.67325	3.55054	8.84388	4.27928
Pn-miR172b-3p	AGAATCTTGATGATGCTGCAT	21	13.1578	15.7159	91.1895	2.08542	4.97368	5.34624	7.93249	3.22072
Pn-miR172c	AGAATCTTGATGATGCTGCAG	21	2.48222	2.2774	17.3219	6.99167	0.177632	0.135484	1.79536	0.243243
Pn-miR172d-3p	AGAATCTTGATGATGCTGCAG	21	1.82889	2.85682	19.7466	0.802083	0.833333	0.51828	1.25527	0.504505
Pn-miR172e-3p	GGAATCTTGATGATGCTGCAT	21	4.18222	2.81655	2.41553	0.1125	3.82675	0.0387097	0.238397	0.0427928
Pn-miR319a	TTGGACTGAAGGGAGCTCCCT	21	134.404	21.3714	22.2192	28.8479	2.57237	1.72043	4.2173	2.30856
Pn-miR319b	TTGGACTGAAGGGAGCTCCCT	21	64.1956	107.152	31.0913	7.94792	2.72807	1.1871	1.64346	1.54279
Pn-miR319c	TTGGACTGAAGGGAGCTCCTT	21	19.14	13.1342	7.71005	9.04375	19.7654	9.9957	18.2743	6.13063
Pn-miR390a-3p	CGCTATCCATCCTGAGTTTCA	21	0	0.0223714	0	0.108333	0	0	0	0
Pn-miR390a-5p	AAGCTCAGGAGGGATAGCGCC	21	1.16667	2.26846	5.75342	6.78333	28.761	2.72903	1.99367	0.322072
Pn-miR390b-3p	CGCTATCCATCCTGAGTTCC	20	0.213333	2.97763	0.0228311	0.0583333	0.0219298	0.0580645	0	0
Pn-miR390b-5p	AAGCTCAGGAGGGATAGCGCC	21	1.18889	6.19463	2.84703	16.1417	14.6491	1.52688	0.820675	0.576577
Pn-miR393a-5p	TCCAAAGGGATCGCATTGATCC	22	0.0288889	0.0223714	0.184932	0.108333	0.0899123	0.191398	0.516878	0.0247748
Pn-miR393b-5p	TCCAAAGGGATCGCATTGATCC	22	0.0977778	0.284116	0.180365	0.05	0.223684	0.116129	0.398734	0.0225225
Pn-miR394a	TTGGCATTCTGTCCACCTCC	20	8.39333	2.74497	2.6758	4.26667	4.36404	11.6817	29.6034	3.82207
Pn-miR394b-5p	TTGGCATTCTGTCCACCTCC	20	7.90222	4.99553	3.96347	5.77083	12.7259	4.16989	3.38186	2.1036
Pn-miR395a	CTGAAGTGTTTGGGGGAACTC	21	9.21333	2.6264	9.28539	3.19583	0.565789	5.37204	11.4747	1.26577
Pn-miR395b	CTGAAGTGTTTGGGGGGACTC	21	1.05778	0.261745	0.315068	1.5875	0.339912	0.303226	0.179325	0.445946
Pn-miR395c	CTGAAGTGTTTGGGGGGACTC	21	0.44	0.9217	1.11872	0.625	0.245614	0.716129	0.708861	0.0900901
Pn-miR395d	CTGAAGTGTTTGGGGGAACTC	21	5.90889	2.24161	3.6895	16.5917	6.12939	8.76129	2.13924	0.961712
Pn-miR395e	CTGAAGTGTTTGGGGGAACTC	21	3.91778	4.75839	6.7968	8.16458	3.1864	3.0129	7.3481	4.3964
Pn-miR395f	CTGAAGTGTTTGGGGGGACTC	21	0.38	0.131991	0.248858	0.214583	0.399123	1.07527	1.44726	0.240991
Pn-miR396a-3p	GTTCAATAAAGCTGTGGGAAG	21	27.9333	24.5481	58.984	15.4062	16.4561	18.0172	17.384	5.16216
Pn-miR396a-5p	TTCCACAGCTTTCTTGAACTG	21	1426.08	825.609	746.721	679.752	449.09	509.462	966.348	318.766
Pn-miR396b-3p	GCTCAAGAAAGCTGTGGGAAA	21	0.111111	0.0447427	0.157534	0.102083	0.131579	0.305376	0.468354	0.240991
Pn-miR396b-5p	TTCCACAGCTTTCTTGAACTT	21	220.118	220.7	174.813	87.7438	151.327	123.391	234.793	84.0563
Pn-miR397a	TCATTGAGTGCAGCGTTGATG	21	0.0288889	0.700224	13.6872	4.10833	1.07018	0.419355	1.43882	1.55405
Pn-miR397b	TCATTGAGTGCATCGTTGATG	21	0	0	0.0228311	0	0	0	0	0
Pn-miR398a-3p	TGTGTTCTCAGGTCACCCCTT	21	0.822222	1.48322	3.42466	14.3271	7.86842	4.35054	8.07806	4.55631
Pn-miR398b-3p	TGTGTTCTCAGGTCACCCCTG	21	0.404444	3.38255	6.48858	13.5292	12.8092	37.0258	5.37553	33.0405
Pn-miR398c-3p	TGTGTTCTCAGGTCACCCCTG	21	0.54	8.82998	8.75571	325.913	75.8904	55.8495	185.627	89.7365
Pn-miR399a	TGCCAAAGGAGATTTGCCCTG	21	0.104444	0.138702	0.413242	0.0583333	0.0877193	0.0387097	0.120253	0.0653153
Pn-miR399b	TGCCAAAGGAGAGTTGCCCTG	21	0.764444	0.41387	0.634703	1.24583	0.184211	0.154839	0.864979	1.75
Pn-miR399c-3p	TGCCAAAGGAGAGTTGCCCTG	21	2.10667	0.340045	0.936073	0.460417	1.30702	0.113978	0.85443	1.44144
Pn-miR399f	TGCCAAAGGAGATTTGCCCGG	21	0.0822222	0.0201342	0	0	0.0241228	0	0.0189873	0
Pn-miR403-3p	TTAGATTCACGCACAAACTCG	21	0	0	0	0	0.0219298	0	0	0
Pn-miR408-3p	ATGCACTGCCTCTTCCCTGGC	21	0.0733333	1.42953	10.9132	10.3729	0.839912	13.8516	66.6603	54.3829
Pn-miR5021	TGAGAAGAAGAAGAAGAAAA	20	0	0	0	0.025	0.0219298	0	0	0
Pn-miR5658	ATGATGATGATGATGATGAAA	21	0	0	0	0	0.0219298	0	0	0
Pn-miR8175	GATCCCCGGCAACGGCGCCA	20	2.95556	6.21253	1.69635	1.57292	0.451754	2.4086	4.36287	3.3964
Pn-miR824-5p	TAGACCATTTGTGAGAAGGGA	21	0	0.0223714	0	0	0	0	0	0
Pn-miR827	TTAGATGACCATCAACAAACT	21	0.0577778	0.364653	0.593607	8.67917	6.33772	1.29677	2.55907	1.74324
Pn-miR828	TCTTGCTTAAATGAGTATTCCA	22	0	0	0	0	0.0438596	0.0193548	0.0189873	0
Pn-miR845a	CGGCTCTGATACCAATTGATG	21	0	0	0	0	0.0241228	0	0	0
Pn-miR858b	TTCGTTGTCTGTTCGACCTTG	21	0.0244444	0	0	0.025	0	0	0	0
Pn-miR399d	TGCCAAAGGAGATTTGCCCCG	21	0	0.0201342	0	0	0	0	0	0
novel_mir1	CTATAGTAAGGTTGTAAGGGT	21	12.86	8.31096	46.3425	47.9521	23.2456	11.871	16.7658	6.91667
novel_mir2	TTTGGCGAGGGAGAACATTGA	20	2.58222	0	0	0.99375	0.75	0	0	0
novel_mir3	TGGAGGTGCCATTGCATTGGA	21	0	0	27.9566	451.219	32.3728	3.72258	2.78903	0
novel_mir4	ACTGAAGGATGCCCCCTTGCCC	22	5.69778	34.4698	0	23.0312	10.4715	5.17634	4.75738	3.31306
novel_mir5	TGTGTTCTCAGGTCGCCCCTG	21	0	3.25727	9.05708	168.529	31.5614	9.22581	11.3439	5.59234
novel_mir6	TTCTCAGGTCGCCCCTGTTGC	21	0	0	0	1.37708	0.787281	0	0	0
novel_mir7	TTCGAAGTTCGTTCGAACTTTA	22	42.4067	36.2148	36.0365	322.104	204.57	48.1978	21.5549	18.9189
novel_mir8	ATTAAGAGGTTGATGATGAAGA	22	2.47111	0.651007	0.753425	5.15417	13.1579	0.574194	0.64557	0
novel_mir9	AGCTCCCCTCGATCCAACGTA	21	259.347	108.488	66.5114	16.7604	4.95614	2.11613	5.47679	4.18468
novel_mir10	GGAATTTCCCTATAATATTAT	21	34.7533	0	0	0	0	0	0	0
novel_mir11	CATCTCCTTGTATTATGCTCT	21	12.9378	5.51678	25.6187	45.6667	50.1206	12.329	6.30802	4.26351
novel_mir12	GTGTCGTTGGCGCCCCCCTTCT	22	1642.98	1617.43	315.459	568.544	534.292	1480.5	1660.69	1992.49
novel_mir13	GAAATGCTATACTTGGTGTGAA	22	15273.3	31191.1	5735.07	12702.3	21434.6	26850.8	22867.8	27504.5
novel_mir14	TGACTGAGGACTGCAGCACGC	21	591.529	576.709	144.911	193.087	602.443	778.062	788.639	617.448
novel_mir15	CGGCAACACAAGCCCGGGTGTA	22	798.249	383.434	66.0023	145.629	418.917	784.578	689.238	830.356
novel_mir16	TGGGGCACCAGAGAGGGTGAGA	22	2043.84	2807	500.018	478.5	1007.05	2199.35	2091.24	2564.17
novel_mir17	TTGCCCGTTGAACTGATGATTC	22	918.084	1623.88	290.358	449.66	438.417	656.465	860.93	1007.79
novel_mir18	GTTTGAAAACCTTGCTGACCC	21	0	0	0	193.142	0	0	0	0
miRNAs with TPM > 5 were marked by bold letters.

## Sheet: Supplementary Table 2
Supplementary Table 2: Log2 ratios of known and novel miRNAs (TPM>5 in at least 1 sample).
miR_name	log2(Ratio (Fruits/other tissues))
	FR1/R	FR2/R	FR3/R	FR4/R	FR1/S	FR2/S	FR3/S	FR4/S	FR1/L	FR2/L	FR3/L	FR4/L	FR1/FL	FR2/FL	FR3/FL	FR4/FL
Pn-miR156a-5p	-5.25986	2.07215	2.23017	3.9412	-3.44804	3.88396	4.04198	5.75301	-3.09505	4.23695	4.39497	6.106	-0.128816	7.20319	7.36121	9.07224
Pn-miR156b-5p	-3.50131	4.20308	6.2774	2.76092	-0.684111	7.02028	9.09461	5.57812	-2.16663	5.53777	7.61209	4.09561	-0.851999	6.8524	8.92672	5.41024
Pn-miR156c-5p	-1.64603	4.39511	5.18844	4.05385	1.85576	7.8969	8.69024	7.55564	-0.730528	5.31061	6.10395	4.96935	1.68168	7.72282	8.51616	7.38156
Pn-miR156d-5p	-2.05758	4.67997	1.69336	5.02706	2.69527	9.43282	6.44621	9.77991	-0.994327	5.74323	2.75662	6.09031	2.79803	9.53558	6.54897	9.88267
Pn-miR156e	-3.88683	3.16055	3.59405	3.90516	-0.605108	6.44227	6.87577	7.18688	-1.6812	5.36618	5.79968	6.11079	-1.20611	5.84127	6.27477	6.58588
Pn-miR156f-5p	0.314847	3.16015	7.69365	7.29055	1.46843	4.31373	8.84723	8.44413	1.6842	4.5295	9.063	8.65989	0.483724	3.32903	7.86253	7.45942
Pn-miR156i	-2.74314	0.294142	0.500089	1.97341	0.345637	3.38291	3.58886	5.06218	0.595447	3.63272	3.83867	5.31199	0.648695	3.68597	3.89192	5.36524
Pn-miR157a-5p	-7.61938	-6.285	-8.89762	-5.34386	-0.494423	0.839951	-1.77267	1.78109	-4.59652	-3.26215	-5.87477	-2.32101	-2.89123	-1.55686	-4.16948	-0.615721
Pn-miR157c-5p	-7.34733	-6.52753	-5.86714	-5.34539	-2.26142	-1.44162	-0.78122	-0.259471	-4.86546	-4.04566	-3.38526	-2.86351	-3.01346	-2.19366	-1.53326	-1.01151
Pn-miR159a	-0.75472	-1.18165	0.165271	-0.356961	0.998329	0.571394	1.91832	1.39609	0.218888	-0.208047	1.13888	0.616647	0.586028	0.159093	1.50602	0.983786
Pn-miR159b-3p	-3.64799	-1.57245	-1.27889	-2.22669	-3.12517	-1.04963	-0.75607	-1.70387	-0.56548	1.51006	1.80362	0.85582	-2.76628	-0.690741	-0.39718	-1.34498
Pn-miR159c	-0.882937	-0.802042	0.39747	-0.880689	0.283103	0.363998	1.56351	0.285351	0.57076	0.651655	1.85117	0.573008	-0.0776638	0.00323106	1.20274	-0.0754161
Pn-miR160a-5p	1.49635	0.518351	0.572077	-0.398625	0.589874	-0.388123	-0.334398	-1.3051	2.23623	1.25823	1.31196	0.341253	-0.626439	-1.60444	-1.55071	-2.52141
Pn-miR160b	0.910779	-0.268774	3.05115	0.389315	2.10332	0.923765	4.24369	1.58185	2.15269	0.973133	4.29305	1.63122	0.956583	-0.22297	3.09695	0.435119
Pn-miR160c-5p	0.903121	0.759179	1.44117	-2.19695	0.761929	0.617987	1.29998	-2.33815	2.08931	1.94537	2.62736	-1.01076	-0.86049	-1.00443	-0.322441	-3.96056
Pn-miR162a-3p	-2.13335	-2.77053	-2.39612	-4.17483	-1.01793	-1.6551	-1.28069	-3.0594	-0.204812	-0.841986	-0.467574	-2.24629	-0.83579	-1.47296	-1.09855	-2.87726
Pn-miR162b-3p	-0.8277	-1.48192	-1.7721	-3.68971	-1.05147	-1.7057	-1.99587	-3.91348	0.183591	-0.470634	-0.760807	-2.67842	3.33497	2.68075	2.39057	0.472961
Pn-miR164a	0.0383553	1.09123	2.54176	-0.360933	2.53914	3.59202	5.04255	2.13985	1.04461	2.09748	3.54802	0.64532	-0.0361705	1.0167	2.46724	-0.435459
Pn-miR164b-5p	0.648035	0.965013	1.52379	-0.185538	1.08219	1.39917	1.95794	0.248616	-2.7688	-2.45182	-1.89304	-3.60237	-1.95159	-1.63461	-1.07583	-2.78516
Pn-miR164c-5p	0.50797	0.647384	1.43016	-1.38787	2.15509	2.29451	3.07728	0.259253	-1.11443	-0.975015	-0.192239	-3.01027	-0.8469	-0.707486	0.0752904	-2.74274
Pn-miR165a-3p	0.0462598	-1.79849	-0.570308	-2.44677	-1.8066	-3.65135	-2.42317	-4.29963	-1.45475	-3.2995	-2.07132	-3.94778	-0.800367	-2.64512	-1.41694	-3.2934
Pn-miR165a-5p	1.09208	-2.06615	-8.56898	-7.92891	9.08865	5.93042	-0.572406	0.0676625	8.58065	5.42243	-1.0804	-0.440335	6.12074	2.96251	-3.54032	-2.90025
Pn-miR165b	-1.319	-2.48684	-2.82059	-3.72734	-0.0713033	-1.23914	-1.57289	-2.47964	-1.73452	-2.90236	-3.2361	-4.14285	0.502037	-0.665804	-0.999548	-1.9063
Pn-miR166a-3p	-0.905466	-2.73444	-2.88031	-4.28611	2.84583	1.01686	0.870987	-0.534815	-0.806632	-2.63561	-2.78148	-4.18728	3.7865	1.95752	1.81165	0.405852
Pn-miR166a-5p	-2.58969	-1.2984	-2.91191	-1.29603	-1.39279	-0.101503	-1.71501	-0.0991374	-1.95779	-0.666508	-2.28002	-0.664142	-5.93143	-4.64014	-6.25365	-4.63778
Pn-miR166b-3p	4.44961	2.47667	4.74725	4.21515	2.54784	0.574906	2.84548	2.31339	2.83607	0.863139	3.13372	2.60162	1.66585	-0.307081	1.9635	1.4314
Pn-miR166b-5p	4.00224	3.8473	4.2967	-0.798863	-1.21542	-1.37036	-0.920961	-6.01652	-1.30149	-1.45643	-1.00703	-6.10259	1.31668	1.16174	1.61114	-3.48442
Pn-miR166c	-2.08387	-0.613222	-1.16351	-4.81478	0.397818	1.86847	1.31818	-2.3331	-1.9841	-0.513454	-1.06374	-4.71502	-1.83267	-0.362024	-0.912312	-4.56359
Pn-miR166d	-1.02599	-2.65995	-1.5239	-1.41375	0.169685	-1.46428	-0.328232	-0.218083	-0.305097	-1.93906	-0.803014	-0.692865	-0.412255	-2.04622	-0.910172	-0.800022
Pn-miR166e-3p	1.6113	0.700017	3.57448	1.60008	-0.143661	-1.05494	1.81952	-0.154881	-1.39514	-2.30642	0.568035	-1.40636	-1.04082	-1.95211	0.922354	-1.05204
Pn-miR166e-5p	-0.0785497	-8.20939	-2.08274	-6.35635	6.42033	-1.71051	4.41614	0.142527	6.39099	-1.73985	4.3868	0.113183	-2.63544	-10.7663	-4.63962	-8.91324
Pn-miR166f	-3.98641	-2.89995	-3.48926	-4.90645	0.39948	1.48594	0.896628	-0.520561	-2.56906	-1.4826	-2.07191	-3.4891	-4.21221	-3.12575	-3.71506	-5.13225
Pn-miR166g	-1.29639	0.825629	0.344965	-0.374876	-0.277925	1.8441	1.36343	0.643591	-2.45634	-0.334322	-0.814986	-1.53483	-0.130502	1.99152	1.51085	0.791014
Pn-miR167a-5p	0.63847	0.0847712	1.3216	0.476086	3.71203	3.15833	4.39517	3.54965	-3.08135	-3.63505	-2.39822	-3.24374	2.37517	1.82147	3.0583	2.21279
Pn-miR167b	2.1068	2.38128	3.60368	4.41901	2.70959	2.98407	4.20647	5.0218	-4.17558	-3.9011	-2.6787	-1.86337	-1.36142	-1.08694	0.135456	0.950789
Pn-miR167d	0.699355	0.19665	1.38217	1.56545	2.48246	1.97976	3.16528	3.34856	-2.57605	-3.07875	-1.89323	-1.70995	0.503092	0.000387148	1.18591	1.36919
Pn-miR168a-3p	-0.30308	-0.701673	-0.959784	-1.46888	0.76479	0.366197	0.108086	-0.40101	-0.532933	-0.931527	-1.18964	-1.69873	-1.13208	-1.53068	-1.78879	-2.29788
Pn-miR168a-5p	0.774368	-1.48895	0.463643	-1.66702	1.62254	-0.640781	1.31182	-0.818844	0.328837	-1.93449	0.0181118	-2.11255	-0.360286	-2.62361	-0.671011	-2.80167
Pn-miR168b-5p	0.238728	-0.432639	-1.73285	-1.83972	1.38798	0.716614	-0.583596	-0.690469	0.133813	-0.537554	-1.83776	-1.94464	0.805107	0.13374	-1.16647	-1.27334
Pn-miR170-3p	1.97043	0.098915	-3.98185	0.960472	1.80015	-0.0713685	-4.15214	0.790188	2.44601	0.574494	-3.50627	1.43605	1.07642	-0.795094	-4.87586	0.0664623
Pn-miR171a-3p	2.48651	2.14548	3.68589	0.799467	4.25512	3.9141	5.4545	2.56808	1.79282	1.4518	2.9922	0.10578	2.933	2.59197	4.13238	1.24596
Pn-miR171b-3p	5.53458	4.2873	4.31128	2.66661	2.51436	1.26708	1.29106	-0.353607	0.479758	-0.767523	-0.743538	-2.38821	2.86966	1.62238	1.64636	0.0016943
Pn-miR171c-3p	7.4359	5.42718	6.09958	4.11334	3.87876	1.87004	2.54244	0.556204	1.48264	-0.526084	0.146315	-1.83992	1.66912	-0.339603	0.332796	-1.65344
Pn-miR172a	-0.474122	-0.0646773	1.25196	0.204653	-2.59586	-2.18641	-0.869771	-1.91708	-4.88218	-4.47274	-3.1561	-4.20341	-2.28439	-1.87494	-0.558301	-1.60561
Pn-miR172b-3p	-1.40353	-1.29932	-0.73007	-2.03046	-1.65984	-1.55563	-0.986378	-2.28677	-4.19648	-4.09227	-3.52302	-4.82341	1.25398	1.35819	1.92744	0.627048
Pn-miR172c	-3.80467	-4.19544	-0.46736	-3.35116	-3.68043	-4.0712	-0.343119	-3.22692	-6.60757	-6.99833	-3.27025	-6.15406	-5.29868	-5.68944	-1.96136	-4.84516
Pn-miR172d-3p	-1.134	-1.81916	-0.542965	-1.85803	-1.77745	-2.46261	-1.18641	-2.50147	-4.56656	-5.25173	-3.97553	-5.29059	0.0551416	-0.630022	0.646179	-0.668885
Pn-miR172e-3p	-0.128148	-6.75543	-4.13283	-6.61076	0.44219	-6.18509	-3.5625	-6.04042	0.663784	-5.9635	-3.3409	-5.81883	5.08812	-1.53916	1.08344	-1.39449
Pn-miR319a	-5.70734	-6.28767	-4.99412	-5.86344	-3.05451	-3.63484	-2.34129	-3.21061	-3.11064	-3.69096	-2.39741	-3.26674	-3.4873	-4.06763	-2.77408	-3.6434
Pn-miR319b	-4.55652	-5.75696	-5.28767	-5.37886	-5.29564	-6.49608	-6.02678	-6.11797	-3.51056	-4.711	-4.2417	-4.3329	-1.5427	-2.74314	-2.27384	-2.36503
Pn-miR319c	0.0463827	-0.937211	-0.0667777	-1.64248	0.589642	-0.393952	0.476482	-1.09922	1.35816	0.374568	1.245	-0.330704	1.12798	0.144386	1.01482	-0.560886
Pn-miR390a-5p	4.62365	1.226	0.773035	-1.85694	3.66433	0.266679	-0.186284	-2.81626	2.32162	-1.07603	-1.52899	-4.15897	2.08405	-1.3136	-1.76657	-4.39654
Pn-miR390b-5p	3.62313	0.360974	-0.534731	-1.04403	1.24172	-2.02043	-2.91614	-3.42543	2.36328	-0.89887	-1.79458	-2.30387	-0.139975	-3.40213	-4.29783	-4.80713
Pn-miR394a	-0.943581	0.476937	1.81845	-1.13489	0.668874	2.08939	3.4309	0.477566	0.705693	2.12621	3.46772	0.514385	0.0325533	1.45307	2.79458	-0.158754
Pn-miR394b-5p	0.687435	-0.922248	-1.22444	-1.9094	1.34906	-0.260626	-0.562821	-1.24777	1.68293	0.073246	-0.228949	-0.913901	1.14091	-0.468769	-0.770964	-1.45592
Pn-miR395a	-4.02539	-0.778252	0.316659	-2.86371	-2.21475	1.03239	2.1273	-1.05308	-4.03662	-0.789491	0.30542	-2.87495	-2.49785	0.749279	1.84419	-1.33618
Pn-miR395d	0.0528557	0.568256	-1.46579	-2.61921	1.45121	1.96661	-0.0674371	-1.22086	0.732318	1.24772	-0.786326	-1.93975	-1.43664	-0.921244	-2.95529	-4.10871
Pn-miR395e	-0.298107	-0.378881	0.907336	0.166286	-0.578544	-0.659319	0.626898	-0.114152	-1.09293	-1.1737	0.112515	-0.628535	-1.35745	-1.43822	-0.152008	-0.893058
Pn-miR396a-3p	-0.763362	-0.632613	-0.68423	-2.43594	-0.576985	-0.446236	-0.497854	-2.24956	-1.8417	-1.71095	-1.76257	-3.51428	0.0951103	0.225859	0.174242	-1.57747
Pn-miR396a-5p	-1.66698	-1.48501	-0.561438	-2.16148	-0.878454	-0.696482	0.227085	-1.37296	-0.733566	-0.551595	0.371973	-1.22807	-0.598004	-0.416033	0.507534	-1.09251
Pn-miR396b-5p	-0.540609	-0.835034	0.0931153	-1.38885	-0.544421	-0.838846	0.0893028	-1.39266	-0.208144	-0.502569	0.42558	-1.05638	0.786299	0.491874	1.42002	-0.0619403
Pn-miR397a	5.21119	3.85958	5.63823	5.74938	0.611959	-0.739644	1.039	1.15015	-3.67691	-5.02851	-3.24987	-3.13872	-1.94071	-3.29231	-1.51367	-1.40252
Pn-miR398a-3p	3.25847	2.40359	3.29641	2.47026	2.40734	1.55246	2.44527	1.61913	1.20011	0.345234	1.23805	0.411905	-0.864599	-1.71948	-0.826664	-1.65281
Pn-miR398b-3p	4.9851	6.51645	3.73239	6.35215	1.921	3.45235	0.668295	3.28805	0.981206	2.51256	-0.271497	2.34826	-0.0788914	1.45246	-1.33159	1.28816
Pn-miR398c-3p	7.13481	6.69244	8.42523	7.37659	3.10343	2.66106	4.39385	3.34521	3.11562	2.67325	4.40604	3.3574	-2.1025	-2.54487	-0.812081	-1.86072
Pn-miR408-3p	3.5177	7.56137	9.82814	9.53447	-0.767231	3.27644	5.54322	5.24954	-3.6997	0.343974	2.61075	2.31707	-3.62644	0.417232	2.68401	2.39033
Pn-miR8175	-2.70982	-0.295233	0.561848	0.200576	-3.78157	-1.36698	-0.509903	-0.871176	-1.90882	0.505765	1.36285	1.00157	-1.79983	0.614754	1.47183	1.11056
Pn-miR827	6.77731	4.48827	5.46896	4.91512	4.11937	1.83033	2.81102	2.25718	3.41638	1.12735	2.10804	1.55419	-0.453593	-2.74263	-1.76194	-2.31578
novel_mir1	0.854068	-0.115453	0.382633	-0.894742	1.48387	0.51435	1.01244	-0.264939	-0.995376	-1.9649	-1.46681	-2.74419	-1.04463	-2.01416	-1.51607	-2.79344
novel_mir3	5.01671	1.8963	1.47976	0	5.01671	1.8963	1.47976	0	0.211592	-2.90881	-3.32535	-4.80512	-3.80097	-6.92138	-7.33792	-8.81768
novel_mir4	0.877996	-0.138466	-0.260231	-0.782234	-1.71887	-2.73533	-2.85709	-3.3791	3.3884	2.37193	2.25017	1.72817	-1.13713	-2.15359	-2.27535	-2.79736
novel_mir5	4.98009	3.20568	3.50384	2.48345	3.27643	1.50201	1.80018	0.779789	1.80104	0.0266294	0.324797	-0.695593	-2.41677	-4.19118	-3.89301	-4.9134
novel_mir7	2.27023	0.184678	-0.976278	-1.16446	2.49795	0.412391	-0.748565	-0.936748	2.50506	0.419509	-0.741447	-0.92963	-0.654931	-2.74049	-3.90144	-4.08963
novel_mir8	2.4127	-2.10555	-1.93652	-1.30516	4.33711	-0.181135	-0.0120997	0.619256	4.12632	-0.391926	-0.222891	0.408465	1.35212	-3.16613	-2.99709	-2.36574
novel_mir9	-5.70952	-6.93731	-5.56541	-5.95362	-4.45217	-5.67996	-4.30806	-4.69627	-3.74631	-4.9741	-3.6022	-3.99041	-1.75777	-2.98556	-1.61365	-2.00187
novel_mir10	-5.11908	-5.11908	-5.11908	-5.11908	0	0	0	0	0	0	0	0	0	0	0	0
novel_mir11	1.95381	-0.0695303	-1.03633	-1.60148	3.18351	1.16016	0.19336	-0.371783	0.968206	-1.05514	-2.02194	-2.58708	0.134263	-1.88908	-2.85588	-3.42103
novel_mir12	-1.62062	-0.150231	0.0154695	0.278256	-1.59801	-0.127619	0.0380815	0.300868	0.760175	2.23056	2.39626	2.65905	-0.0896439	1.38074	1.54644	1.80923
novel_mir13	0.488932	0.813957	0.58231	0.848659	-0.541194	-0.216169	-0.447816	-0.181467	1.90206	2.22708	1.99543	2.26178	0.754845	1.07987	0.848223	1.11457
novel_mir14	0.0263761	0.395437	0.414917	0.0618695	0.0629807	0.432042	0.451522	0.0984741	2.05566	2.42472	2.4442	2.09115	1.64157	2.01063	2.03011	1.67706
novel_mir15	-0.930175	-0.0249208	-0.211836	0.0568911	0.127685	1.03294	0.846025	1.11475	2.66608	3.57133	3.38442	3.65314	1.52436	2.42962	2.2427	2.51143
novel_mir16	-1.02115	0.105797	0.0330799	0.327212	-1.4789	-0.351954	-0.424671	-0.130539	1.01008	2.13702	2.06431	2.35844	1.07354	2.20049	2.12777	2.4219
novel_mir17	-1.06632	-0.48391	-0.0927303	0.134497	-1.88907	-1.30666	-0.915478	-0.68825	0.594468	1.17688	1.56806	1.79529	-0.0365332	0.545881	0.937061	1.16429
novel_mir18	0	0	0	0	0	0	0	0	0	0	0	0	-7.59352	-7.59352	-7.59352	-7.59352

## Sheet: Supplementary Table 3
Supplementary Table 3: Predicted targets and annotations.
miRNA id	Target id	targetfinder	psRobot	annotation	KEGG	GO
Pn-miR156a-3p	Pn5.3080	#N/A	2.5	ESW25422.1	-	-
Pn-miR156a-3p	Pn11.893	3.5	2	#N/A	-	-
Pn-miR156a-3p	Pn3.4783	4	2.5	XP_010243031.1	-	-
Pn-miR156a-3p	Pn57.12	3	1.5	#N/A	-	-
Pn-miR156a-3p	Pn5.3233	3	1.5	#N/A	-	-
Pn-miR156a-3p	Pn6.2465	4	#N/A	#N/A	-	-
Pn-miR156a-5p	Pn17.1041	3	2	XP_017441999.1	-	-
Pn-miR156a-5p	Pn2.2503	4	2.2	OAY32455.1	K10251	GO:0031224,GO:0031224,GO:0016616,GO:0031224,GO:0044710,GO:0016616,GO:0031224,GO:0044710,GO:0031224,GO:0044710,GO:0003824,GO:0031224,GO:0031224,GO:0031224,GO:0031224,GO:0031224,GO:0031224,GO:0016616,GO:0043231,GO:0044710,GO:0031224,GO:0033764,GO:0031224,GO:0031224,GO:0044710,GO:0003824,GO:0031224,GO:0031224,GO:0031224,GO:0031224,GO:0031224,GO:0031224,GO:0031224,
Pn-miR156a-5p	Pn24.859	4	2	EEF47294.1	-	-
Pn-miR156a-5p	Pn4.2537	3	2	XP_008801848.1	-	-
Pn-miR156a-5p	Pn14.677	#N/A	2.5	OAY64083.1	-	GO:0016020,GO:0016020,GO:0016020,GO:0016020,GO:0016020,GO:0016020,GO:0016020,GO:0016020,GO:0016020,GO:0016020,GO:0016020,GO:0016020,GO:0016020,GO:0016020,GO:0016020,GO:0016020,GO:0016020,GO:0016020,GO:0016020,GO:0016020,GO:0016020,
Pn-miR156a-5p	Pn15.544	#N/A	2.5	KEH29511.1	K13420	GO:0016740,
Pn-miR156a-5p	Pn3.426	1	1	XP_010265853.1	K13415	GO:0043231,GO:0003676,
Pn-miR156a-5p	Pn3.4074	1	1	XP_010653907.1	K13415	GO:0043231,
Pn-miR156a-5p	Pn6.475	1	1	KJB49222.1	K13415	GO:0005488,GO:0006351,
Pn-miR156a-5p	Pn5.2135	1	1	#N/A	-	-
Pn-miR156a-5p	Pn19.85	1	1	XP_010265853.1	K13415	GO:0043231,GO:0003676,
Pn-miR156a-5p	Pn15.136	1	1	XP_010265853.1	K13415	GO:0043231,GO:0003676,
Pn-miR156a-5p	Pn13.776	1.5	1.5	XP_010264332.1	K13415	-
Pn-miR156a-5p	Pn8.2451	#N/A	1	XP_010264332.1	K13415	-
Pn-miR156a-5p	Pn7.344	1	1	XP_010250660.1	-	-
Pn-miR156a-5p	Pn1.2504	1	1	XP_010250660.1	-	-
Pn-miR156a-5p	Pn11.1178	1	1	XP_010264332.1	K13415	GO:0005488,GO:0006351,
Pn-miR156a-5p	Pn2.939	1	1	XP_010257970.1	K13415	GO:0005488,GO:0006351,GO:0043231,GO:0003676,GO:0043231,GO:0003676,GO:0005488,GO:0006351,GO:0043231,GO:0003676,
Pn-miR156a-5p	Pn6.937	1	1	KJB49222.1	K13415	GO:0005488,GO:0006351,
Pn-miR156a-5p	Pn14.164	1	1	XP_010265853.1	-	-
Pn-miR156a-5p	Pn11.893	0	0	#N/A	-	-
Pn-miR156a-5p	Pn3.1618	0.5	0.5	XP_010250660.1	-	-
Pn-miR156a-5p	Pn2.1033	0.5	0.5	XP_010257970.1	-	-
Pn-miR156a-5p	Pn57.12	0	0	#N/A	-	-
Pn-miR156a-5p	Pn5.3233	0	0	#N/A	-	-
Pn-miR156a-5p	Pn6.2921	4	#N/A	XP_011093873.1	-	-
Pn-miR156a-5p	Pn7.1092	4	#N/A	ABK92874.1	-	-
Pn-miR156a-5p	Pn13.821	4	#N/A	GAV68148.1	-	-
Pn-miR156a-5p	Pn18.1408	4	#N/A	OIT37859.1	-	-
Pn-miR156a-5p	Pn7.1082	4	#N/A	ABK92874.1	-	-
Pn-miR156a-5p	Pn26.782	4	#N/A	CBI17904.3	-	-
Pn-miR156a-5p	Pn15.513	4	#N/A	EER93475.1	-	-
Pn-miR156a-5p	Pn4.108	4	#N/A	XP_020593839.1	-	-
Pn-miR156a-5p	Pn5.2859	4	#N/A	XP_019073049.1	-	-
Pn-miR156a-5p	Pn21.1417	#N/A	#N/A	XP_010265853.1	-	-
Pn-miR156a-5p	Pn2.1339	2	#N/A	XP_010257970.1	-	-
Pn-miR156b-3p	Pn2.310	#N/A	2.5	XP_010276037.1	-	GO:0000902,GO:0055028,GO:0015631,GO:0050879,
Pn-miR156b-3p	Pn2.398	4	2.5	XP_010276037.1	-	-
Pn-miR156b-3p	Pn1.2968	#N/A	2.5	OAY71397.1	K10841	-
Pn-miR156b-3p	Pn57.12	2	1	#N/A	-	-
Pn-miR156b-3p	Pn5.3233	2	1	#N/A	-	-
Pn-miR156b-3p	Pn11.893	3	1.8	#N/A	-	-
Pn-miR156b-5p	Pn4.2537	3	2	XP_008801848.1	-	-
Pn-miR156b-5p	Pn15.544	#N/A	2.5	KEH29511.1	K13420	GO:0016740,
Pn-miR156b-5p	Pn15.513	4	2.5	EER93475.1	-	-
Pn-miR156b-5p	Pn17.1041	3	2	XP_017441999.1	-	-
Pn-miR156b-5p	Pn14.677	#N/A	2.5	OAY64083.1	-	GO:0016020,GO:0016020,GO:0016020,GO:0016020,GO:0016020,GO:0016020,GO:0016020,GO:0016020,GO:0016020,GO:0016020,GO:0016020,GO:0016020,GO:0016020,GO:0016020,GO:0016020,GO:0016020,GO:0016020,GO:0016020,GO:0016020,GO:0016020,GO:0016020,
Pn-miR156b-5p	Pn2.2503	#N/A	2.2	OAY32455.1	K10251	GO:0031224,GO:0031224,GO:0016616,GO:0031224,GO:0044710,GO:0016616,GO:0031224,GO:0044710,GO:0031224,GO:0044710,GO:0003824,GO:0031224,GO:0031224,GO:0031224,GO:0031224,GO:0031224,GO:0031224,GO:0016616,GO:0043231,GO:0044710,GO:0031224,GO:0033764,GO:0031224,GO:0031224,GO:0044710,GO:0003824,GO:0031224,GO:0031224,GO:0031224,GO:0031224,GO:0031224,GO:0031224,GO:0031224,
Pn-miR156b-5p	Pn24.859	4	2	EEF47294.1	-	-
Pn-miR156b-5p	Pn15.136	1	1	XP_010265853.1	K13415	GO:0043231,GO:0003676,
Pn-miR156b-5p	Pn19.85	1	1	XP_010265853.1	K13415	GO:0043231,GO:0003676,
Pn-miR156b-5p	Pn3.4074	1	1	XP_010653907.1	K13415	GO:0043231,
Pn-miR156b-5p	Pn11.1178	1	1	XP_010264332.1	K13415	GO:0005488,GO:0006351,
Pn-miR156b-5p	Pn2.939	1	1	XP_010257970.1	K13415	GO:0005488,GO:0006351,GO:0043231,GO:0003676,GO:0043231,GO:0003676,GO:0005488,GO:0006351,GO:0043231,GO:0003676,
Pn-miR156b-5p	Pn13.776	1.5	1.5	XP_010264332.1	K13415	-
Pn-miR156b-5p	Pn5.2135	1	1	#N/A	-	-
Pn-miR156b-5p	Pn14.164	1	1	XP_010265853.1	-	-
Pn-miR156b-5p	Pn21.1417	1	1	XP_010265853.1	-	-
Pn-miR156b-5p	Pn2.1339	1	1	XP_010257970.1	-	-
Pn-miR156b-5p	Pn6.475	1	1	KJB49222.1	K13415	GO:0005488,GO:0006351,
Pn-miR156b-5p	Pn6.937	1	1	KJB49222.1	K13415	GO:0005488,GO:0006351,
Pn-miR156b-5p	Pn7.344	1	1	XP_010250660.1	-	-
Pn-miR156b-5p	Pn8.2451	#N/A	1	XP_010264332.1	K13415	-
Pn-miR156b-5p	Pn11.893	0	0	#N/A	-	-
Pn-miR156b-5p	Pn2.1033	0.5	0.5	XP_010257970.1	-	-
Pn-miR156b-5p	Pn3.1618	0.5	0.5	XP_010250660.1	-	-
Pn-miR156b-5p	Pn5.3233	0	0	#N/A	-	-
Pn-miR156b-5p	Pn57.12	0	0	#N/A	-	-
Pn-miR156b-5p	Pn18.1408	4	#N/A	OIT37859.1	-	-
Pn-miR156b-5p	Pn7.1092	4	#N/A	ABK92874.1	-	-
Pn-miR156b-5p	Pn26.782	4	#N/A	CBI17904.3	-	-
Pn-miR156b-5p	Pn6.2921	4	#N/A	XP_011093873.1	-	-
Pn-miR156b-5p	Pn7.1082	4	#N/A	ABK92874.1	-	-
Pn-miR156b-5p	Pn1.2504	#N/A	#N/A	XP_010250660.1	-	-
Pn-miR156b-5p	Pn3.426	#N/A	#N/A	XP_010265853.1	K13415	GO:0043231,GO:0003676,
Pn-miR156c-5p	Pn4.2537	3	2	XP_008801848.1	-	-
Pn-miR156c-5p	Pn15.513	4	2.5	EER93475.1	-	-
Pn-miR156c-5p	Pn24.859	4	2	EEF47294.1	-	-
Pn-miR156c-5p	Pn14.677	#N/A	2.5	OAY64083.1	-	GO:0016020,GO:0016020,GO:0016020,GO:0016020,GO:0016020,GO:0016020,GO:0016020,GO:0016020,GO:0016020,GO:0016020,GO:0016020,GO:0016020,GO:0016020,GO:0016020,GO:0016020,GO:0016020,GO:0016020,GO:0016020,GO:0016020,GO:0016020,GO:0016020,
Pn-miR156c-5p	Pn17.1041	3	2	XP_017441999.1	-	-
Pn-miR156c-5p	Pn15.544	#N/A	2.5	KEH29511.1	K13420	GO:0016740,
Pn-miR156c-5p	Pn2.2503	#N/A	2.2	OAY32455.1	K10251	GO:0031224,GO:0031224,GO:0016616,GO:0031224,GO:0044710,GO:0016616,GO:0031224,GO:0044710,GO:0031224,GO:0044710,GO:0003824,GO:0031224,GO:0031224,GO:0031224,GO:0031224,GO:0031224,GO:0031224,GO:0016616,GO:0043231,GO:0044710,GO:0031224,GO:0033764,GO:0031224,GO:0031224,GO:0044710,GO:0003824,GO:0031224,GO:0031224,GO:0031224,GO:0031224,GO:0031224,GO:0031224,GO:0031224,
Pn-miR156c-5p	Pn7.344	1	1	XP_010250660.1	-	-
Pn-miR156c-5p	Pn6.475	1	1	KJB49222.1	K13415	GO:0005488,GO:0006351,
Pn-miR156c-5p	Pn2.939	1	1	XP_010257970.1	K13415	GO:0005488,GO:0006351,GO:0043231,GO:0003676,GO:0043231,GO:0003676,GO:0005488,GO:0006351,GO:0043231,GO:0003676,
Pn-miR156c-5p	Pn19.85	1	1	XP_010265853.1	K13415	GO:0043231,GO:0003676,
Pn-miR156c-5p	Pn6.937	1	1	KJB49222.1	K13415	GO:0005488,GO:0006351,
Pn-miR156c-5p	Pn11.1178	1	1	XP_010264332.1	K13415	GO:0005488,GO:0006351,
Pn-miR156c-5p	Pn3.426	1	1	XP_010265853.1	K13415	GO:0043231,GO:0003676,
Pn-miR156c-5p	Pn3.4074	1	1	XP_010653907.1	K13415	GO:0043231,
Pn-miR156c-5p	Pn8.2451	#N/A	1	XP_010264332.1	K13415	-
Pn-miR156c-5p	Pn15.136	1	1	XP_010265853.1	K13415	GO:0043231,GO:0003676,
Pn-miR156c-5p	Pn1.2504	1	1	XP_010250660.1	-	-
Pn-miR156c-5p	Pn21.1417	1	1	XP_010265853.1	-	-
Pn-miR156c-5p	Pn14.164	1	1	XP_010265853.1	-	-
Pn-miR156c-5p	Pn2.1033	0.5	0.5	XP_010257970.1	-	-
Pn-miR156c-5p	Pn5.3233	0	0	#N/A	-	-
Pn-miR156c-5p	Pn11.893	0	0	#N/A	-	-
Pn-miR156c-5p	Pn3.1618	0.5	0.5	XP_010250660.1	-	-
Pn-miR156c-5p	Pn57.12	0	0	#N/A	-	-
Pn-miR156c-5p	Pn11.2177	3	#N/A	XP_011093873.1	-	-
Pn-miR156c-5p	Pn7.1092	4	#N/A	ABK92874.1	-	-
Pn-miR156c-5p	Pn5.2859	4	#N/A	XP_019073049.1	-	-
Pn-miR156c-5p	Pn6.2921	4	#N/A	XP_011093873.1	-	-
Pn-miR156c-5p	Pn7.1082	4	#N/A	ABK92874.1	-	-
Pn-miR156c-5p	Pn4.108	4	#N/A	XP_020593839.1	-	-
Pn-miR156c-5p	Pn18.1408	4	#N/A	OIT37859.1	-	-
Pn-miR156c-5p	Pn5.2135	2	#N/A	#N/A	-	-
Pn-miR156c-5p	Pn2.1339	#N/A	#N/A	XP_010257970.1	-	-
Pn-miR156d-5p	Pn15.544	#N/A	2.5	KEH29511.1	K13420	GO:0016740,
Pn-miR156d-5p	Pn4.2537	3	2	XP_008801848.1	-	-
Pn-miR156d-5p	Pn24.859	4	2	EEF47294.1	-	-
Pn-miR156d-5p	Pn2.2503	#N/A	2.2	OAY32455.1	K10251	GO:0031224,GO:0031224,GO:0016616,GO:0031224,GO:0044710,GO:0016616,GO:0031224,GO:0044710,GO:0031224,GO:0044710,GO:0003824,GO:0031224,GO:0031224,GO:0031224,GO:0031224,GO:0031224,GO:0031224,GO:0016616,GO:0043231,GO:0044710,GO:0031224,GO:0033764,GO:0031224,GO:0031224,GO:0044710,GO:0003824,GO:0031224,GO:0031224,GO:0031224,GO:0031224,GO:0031224,GO:0031224,GO:0031224,
Pn-miR156d-5p	Pn15.513	4	2.5	EER93475.1	-	-
Pn-miR156d-5p	Pn17.1041	3	2	XP_017441999.1	-	-
Pn-miR156d-5p	Pn19.85	1	1	XP_010265853.1	K13415	GO:0043231,GO:0003676,
Pn-miR156d-5p	Pn7.344	1	1	XP_010250660.1	-	-
Pn-miR156d-5p	Pn6.475	1	1	KJB49222.1	K13415	GO:0005488,GO:0006351,
Pn-miR156d-5p	Pn14.164	1	1	XP_010265853.1	-	-
Pn-miR156d-5p	Pn3.4074	1	1	XP_010653907.1	K13415	GO:0043231,
Pn-miR156d-5p	Pn2.939	1	1	XP_010257970.1	K13415	GO:0005488,GO:0006351,GO:0043231,GO:0003676,GO:0043231,GO:0003676,GO:0005488,GO:0006351,GO:0043231,GO:0003676,
Pn-miR156d-5p	Pn15.136	1	1	XP_010265853.1	K13415	GO:0043231,GO:0003676,
Pn-miR156d-5p	Pn2.1339	1	1	XP_010257970.1	-	-
Pn-miR156d-5p	Pn3.426	1	1	XP_010265853.1	K13415	GO:0043231,GO:0003676,
Pn-miR156d-5p	Pn13.776	1.5	1.5	XP_010264332.1	K13415	-
Pn-miR156d-5p	Pn6.937	1	1	KJB49222.1	K13415	GO:0005488,GO:0006351,
Pn-miR156d-5p	Pn11.1178	1	1	XP_010264332.1	K13415	GO:0005488,GO:0006351,
Pn-miR156d-5p	Pn21.1417	1	1	XP_010265853.1	-	-
Pn-miR156d-5p	Pn5.2135	1	1	#N/A	-	-
Pn-miR156d-5p	Pn8.2451	#N/A	1	XP_010264332.1	K13415	-
Pn-miR156d-5p	Pn1.2504	1	1	XP_010250660.1	-	-
Pn-miR156d-5p	Pn57.12	0	0	#N/A	-	-
Pn-miR156d-5p	Pn5.3233	0	0	#N/A	-	-
Pn-miR156d-5p	Pn3.1618	0.5	0.5	XP_010250660.1	-	-
Pn-miR156d-5p	Pn11.893	0	0	#N/A	-	-
Pn-miR156d-5p	Pn2.1033	0.5	0.5	XP_010257970.1	-	-
Pn-miR156d-5p	Pn6.2921	4	#N/A	XP_011093873.1	-	-
Pn-miR156d-5p	Pn4.108	4	#N/A	XP_020593839.1	-	-
Pn-miR156d-5p	Pn5.2859	4	#N/A	XP_019073049.1	-	-
Pn-miR156d-5p	Pn18.1408	4	#N/A	OIT37859.1	-	-
Pn-miR156d-5p	Pn26.782	4	#N/A	CBI17904.3	-	-
Pn-miR156d-5p	Pn7.1092	4	#N/A	ABK92874.1	-	-
Pn-miR156d-5p	Pn7.1082	4	#N/A	ABK92874.1	-	-
Pn-miR156e	Pn15.544	#N/A	2.5	KEH29511.1	K13420	GO:0016740,
Pn-miR156e	Pn24.859	#N/A	2	EEF47294.1	-	-
Pn-miR156e	Pn14.677	#N/A	2.5	OAY64083.1	-	GO:0016020,GO:0016020,GO:0016020,GO:0016020,GO:0016020,GO:0016020,GO:0016020,GO:0016020,GO:0016020,GO:0016020,GO:0016020,GO:0016020,GO:0016020,GO:0016020,GO:0016020,GO:0016020,GO:0016020,GO:0016020,GO:0016020,GO:0016020,GO:0016020,
Pn-miR156e	Pn17.1041	3	2	XP_017441999.1	-	-
Pn-miR156e	Pn4.2537	3	2	XP_008801848.1	-	-
Pn-miR156e	Pn15.513	4	2.5	EER93475.1	-	-
Pn-miR156e	Pn2.2503	#N/A	2.2	OAY32455.1	K10251	GO:0031224,GO:0031224,GO:0016616,GO:0031224,GO:0044710,GO:0016616,GO:0031224,GO:0044710,GO:0031224,GO:0044710,GO:0003824,GO:0031224,GO:0031224,GO:0031224,GO:0031224,GO:0031224,GO:0031224,GO:0016616,GO:0043231,GO:0044710,GO:0031224,GO:0033764,GO:0031224,GO:0031224,GO:0044710,GO:0003824,GO:0031224,GO:0031224,GO:0031224,GO:0031224,GO:0031224,GO:0031224,GO:0031224,
Pn-miR156e	Pn14.164	2	1	XP_010265853.1	-	-
Pn-miR156e	Pn2.1339	1	1	XP_010257970.1	-	-
Pn-miR156e	Pn8.2451	#N/A	1	XP_010264332.1	K13415	-
Pn-miR156e	Pn2.939	1	1	XP_010257970.1	K13415	GO:0005488,GO:0006351,GO:0043231,GO:0003676,GO:0043231,GO:0003676,GO:0005488,GO:0006351,GO:0043231,GO:0003676,
Pn-miR156e	Pn19.85	1	1	XP_010265853.1	K13415	GO:0043231,GO:0003676,
Pn-miR156e	Pn11.1178	2	1	XP_010264332.1	K13415	GO:0005488,GO:0006351,
Pn-miR156e	Pn6.937	1	1	KJB49222.1	K13415	GO:0005488,GO:0006351,
Pn-miR156e	Pn3.426	1	1	XP_010265853.1	K13415	GO:0043231,GO:0003676,
Pn-miR156e	Pn15.136	1	1	XP_010265853.1	K13415	GO:0043231,GO:0003676,
Pn-miR156e	Pn7.344	1	1	XP_010250660.1	-	-
Pn-miR156e	Pn21.1417	1	1	XP_010265853.1	-	-
Pn-miR156e	Pn13.776	0.5	1.5	XP_010264332.1	K13415	-
Pn-miR156e	Pn3.4074	1	1	XP_010653907.1	K13415	GO:0043231,
Pn-miR156e	Pn6.475	1	1	KJB49222.1	K13415	GO:0005488,GO:0006351,
Pn-miR156e	Pn1.2504	1	1	XP_010250660.1	-	-
Pn-miR156e	Pn2.1033	0.5	0.5	XP_010257970.1	-	-
Pn-miR156e	Pn3.1618	0.5	0.5	XP_010250660.1	-	-
Pn-miR156e	Pn57.12	0	0	#N/A	-	-
Pn-miR156e	Pn11.893	0	0	#N/A	-	-
Pn-miR156e	Pn5.3233	0	0	#N/A	-	-
Pn-miR156e	Pn4.108	4	#N/A	XP_020593839.1	-	-
Pn-miR156e	Pn6.2921	2	#N/A	XP_011093873.1	-	-
Pn-miR156e	Pn11.2177	#N/A	#N/A	XP_011093873.1	-	-
Pn-miR156e	Pn26.782	4	#N/A	CBI17904.3	-	-
Pn-miR156e	Pn7.1092	4	#N/A	ABK92874.1	-	-
Pn-miR156e	Pn13.821	4	#N/A	GAV68148.1	-	-
Pn-miR156e	Pn7.1082	4	#N/A	ABK92874.1	-	-
Pn-miR156e	Pn5.2135	#N/A	#N/A	#N/A	-	-
Pn-miR156f-5p	Pn24.859	#N/A	2	EEF47294.1	-	-
Pn-miR156f-5p	Pn4.2537	3	2	XP_008801848.1	-	-
Pn-miR156f-5p	Pn15.544	#N/A	2.5	KEH29511.1	K13420	GO:0016740,
Pn-miR156f-5p	Pn17.1041	3	2	XP_017441999.1	-	-
Pn-miR156f-5p	Pn14.677	#N/A	2.5	OAY64083.1	-	GO:0016020,GO:0016020,GO:0016020,GO:0016020,GO:0016020,GO:0016020,GO:0016020,GO:0016020,GO:0016020,GO:0016020,GO:0016020,GO:0016020,GO:0016020,GO:0016020,GO:0016020,GO:0016020,GO:0016020,GO:0016020,GO:0016020,GO:0016020,GO:0016020,
Pn-miR156f-5p	Pn2.2503	#N/A	2.2	OAY32455.1	K10251	GO:0031224,GO:0031224,GO:0016616,GO:0031224,GO:0044710,GO:0016616,GO:0031224,GO:0044710,GO:0031224,GO:0044710,GO:0003824,GO:0031224,GO:0031224,GO:0031224,GO:0031224,GO:0031224,GO:0031224,GO:0016616,GO:0043231,GO:0044710,GO:0031224,GO:0033764,GO:0031224,GO:0031224,GO:0044710,GO:0003824,GO:0031224,GO:0031224,GO:0031224,GO:0031224,GO:0031224,GO:0031224,GO:0031224,
Pn-miR156f-5p	Pn15.513	4	2.5	EER93475.1	-	-
Pn-miR156f-5p	Pn15.136	1	1	XP_010265853.1	K13415	GO:0043231,GO:0003676,
Pn-miR156f-5p	Pn3.426	2	1	XP_010265853.1	K13415	GO:0043231,GO:0003676,
Pn-miR156f-5p	Pn21.1417	2	1	XP_010265853.1	-	-
Pn-miR156f-5p	Pn19.85	1	1	XP_010265853.1	K13415	GO:0043231,GO:0003676,
Pn-miR156f-5p	Pn11.1178	2	1	XP_010264332.1	K13415	GO:0005488,GO:0006351,
Pn-miR156f-5p	Pn8.2451	#N/A	1	XP_010264332.1	K13415	-
Pn-miR156f-5p	Pn2.1339	1	1	XP_010257970.1	-	-
Pn-miR156f-5p	Pn1.2504	2	1	XP_010250660.1	-	-
Pn-miR156f-5p	Pn14.164	1	1	XP_010265853.1	-	-
Pn-miR156f-5p	Pn6.937	2	1	KJB49222.1	K13415	GO:0005488,GO:0006351,
Pn-miR156f-5p	Pn2.939	2	1	XP_010257970.1	K13415	GO:0005488,GO:0006351,GO:0043231,GO:0003676,GO:0043231,GO:0003676,GO:0005488,GO:0006351,GO:0043231,GO:0003676,
Pn-miR156f-5p	Pn6.475	1	1	KJB49222.1	K13415	GO:0005488,GO:0006351,
Pn-miR156f-5p	Pn3.4074	1	1	XP_010653907.1	K13415	GO:0043231,
Pn-miR156f-5p	Pn5.3233	1	0	#N/A	-	-
Pn-miR156f-5p	Pn57.12	1	0	#N/A	-	-
Pn-miR156f-5p	Pn2.1033	0.5	0.5	XP_010257970.1	-	-
Pn-miR156f-5p	Pn3.1618	0.5	0.5	XP_010250660.1	-	-
Pn-miR156f-5p	Pn11.893	0	0	#N/A	-	-
Pn-miR156f-5p	Pn5.2859	4	#N/A	XP_019073049.1	-	-
Pn-miR156f-5p	Pn26.782	4	#N/A	CBI17904.3	-	-
Pn-miR156f-5p	Pn7.1082	4	#N/A	ABK92874.1	-	-
Pn-miR156f-5p	Pn13.821	4	#N/A	GAV68148.1	-	-
Pn-miR156f-5p	Pn7.1092	4	#N/A	ABK92874.1	-	-
Pn-miR156f-5p	Pn6.2921	3	#N/A	XP_011093873.1	-	-
Pn-miR156f-5p	Pn13.776	#N/A	#N/A	XP_010264332.1	K13415	-
Pn-miR156f-5p	Pn7.344	2	#N/A	XP_010250660.1	-	-
Pn-miR156g	Pn24.859	#N/A	2.5	EEF47294.1	-	-
Pn-miR156g	Pn4.2537	4	2.5	XP_008801848.1	-	-
Pn-miR156g	Pn13.776	3.5	2	XP_010264332.1	K13415	-
Pn-miR156g	Pn31.241	#N/A	2.5	#N/A	-	-
Pn-miR156g	Pn21.1417	2	1.5	XP_010265853.1	-	-
Pn-miR156g	Pn19.85	2	1.5	XP_010265853.1	K13415	GO:0043231,GO:0003676,
Pn-miR156g	Pn1.2504	2	1.5	XP_010250660.1	-	-
Pn-miR156g	Pn5.2135	1	1.5	#N/A	-	-
Pn-miR156g	Pn3.1618	1.5	1	XP_010250660.1	-	-
Pn-miR156g	Pn3.426	1	1.5	XP_010265853.1	K13415	GO:0043231,GO:0003676,
Pn-miR156g	Pn11.1178	0	1.5	XP_010264332.1	K13415	GO:0005488,GO:0006351,
Pn-miR156g	Pn6.475	2	1.5	KJB49222.1	K13415	GO:0005488,GO:0006351,
Pn-miR156g	Pn6.937	2	1.5	KJB49222.1	K13415	GO:0005488,GO:0006351,
Pn-miR156g	Pn2.939	2	1.5	XP_010257970.1	K13415	GO:0005488,GO:0006351,GO:0043231,GO:0003676,GO:0043231,GO:0003676,GO:0005488,GO:0006351,GO:0043231,GO:0003676,
Pn-miR156g	Pn3.4074	2	1.5	XP_010653907.1	K13415	GO:0043231,
Pn-miR156g	Pn2.1339	1	1.5	XP_010257970.1	-	-
Pn-miR156g	Pn7.344	1	1.5	XP_010250660.1	-	-
Pn-miR156g	Pn2.1033	1.5	1	XP_010257970.1	-	-
Pn-miR156g	Pn8.2451	#N/A	1.5	XP_010264332.1	K13415	-
Pn-miR156g	Pn5.3233	3	0.5	#N/A	-	-
Pn-miR156g	Pn11.893	1	0.5	#N/A	-	-
Pn-miR156g	Pn57.12	3	0.5	#N/A	-	-
Pn-miR156g	Pn2.2503	#N/A	#N/A	OAY32455.1	K10251	GO:0031224,GO:0031224,GO:0016616,GO:0031224,GO:0044710,GO:0016616,GO:0031224,GO:0044710,GO:0031224,GO:0044710,GO:0003824,GO:0031224,GO:0031224,GO:0031224,GO:0031224,GO:0031224,GO:0031224,GO:0016616,GO:0043231,GO:0044710,GO:0031224,GO:0033764,GO:0031224,GO:0031224,GO:0044710,GO:0003824,GO:0031224,GO:0031224,GO:0031224,GO:0031224,GO:0031224,GO:0031224,GO:0031224,
Pn-miR156g	Pn17.1041	#N/A	#N/A	XP_017441999.1	-	-
Pn-miR156g	Pn30.293	4	#N/A	XP_004508530.1	-	-
Pn-miR156g	Pn19.1029	4	#N/A	#N/A	-	-
Pn-miR156g	Pn38.50	4	#N/A	#N/A	-	-
Pn-miR156g	Pn14.164	#N/A	#N/A	XP_010265853.1	-	-
Pn-miR156h	Pn5.3233	2	2	#N/A	-	-
Pn-miR156h	Pn24.921	#N/A	2.5	XP_019073685.1	K03032	GO:0019941,GO:0005838,GO:0009536,GO:0031224,GO:0043234,GO:0098772,GO:0009894,GO:0065009,GO:0044424,GO:0031224,GO:0043234,GO:0098772,GO:0009894,GO:0065009,GO:0031224,GO:0043234,GO:0098772,GO:0009894,GO:0065009,GO:0031224,GO:0043234,GO:0098772,GO:0009894,GO:0065009,GO:0031224,GO:0043234,GO:0098772,GO:0009894,GO:0065009,GO:0044424,GO:0031224,GO:0043234,GO:0098772,GO:0009894,GO:0065009,GO:0009894,GO:…
Pn-miR156h	Pn16.765	4	2	KRH28805.1	-	-
Pn-miR156h	Pn19.690	#N/A	2.5	#N/A	-	-
Pn-miR156h	Pn3.45	3.5	2	XP_012470121.1	-	-
Pn-miR156h	Pn57.12	2	2	#N/A	-	-
Pn-miR156h	Pn19.678	#N/A	2.5	GAV64034.1	-	-
Pn-miR156h	Pn19.708	#N/A	2.5	XP_018678817.1	K19613	-
Pn-miR156h	Pn3.2575	3.5	2.5	JAT54667.1	-	-
Pn-miR156h	Pn16.1067	3	2.5	XP_010268825.1	-	-
Pn-miR156h	Pn3.2774	4	2.5	XP_010279585.1	-	-
Pn-miR156h	Pn24.859	#N/A	2.5	EEF47294.1	-	-
Pn-miR156h	Pn19.731	#N/A	2.5	XP_008798039.1	-	-
Pn-miR156h	Pn19.736	#N/A	2.5	XP_008798039.1	-	-
Pn-miR156h	Pn3.1618	1	2	XP_010250660.1	-	-
Pn-miR156h	Pn24.483	#N/A	2.5	XP_010920174.1	K12173	GO:0043207,GO:0005737,GO:0031224,GO:0005737,GO:0016020,
Pn-miR156h	Pn17.1041	4	2	XP_017441999.1	-	-
Pn-miR156h	Pn19.728	#N/A	2.5	#N/A	-	-
Pn-miR156h	Pn5.2135	1	1	#N/A	-	-
Pn-miR156h	Pn13.776	3.5	1.5	XP_010264332.1	K13415	-
Pn-miR156h	Pn2.1339	1	1	XP_010257970.1	-	-
Pn-miR156h	Pn3.426	0	1	XP_010265853.1	K13415	GO:0043231,GO:0003676,
Pn-miR156h	Pn8.2451	#N/A	1	XP_010264332.1	K13415	-
Pn-miR156h	Pn6.475	2	1	KJB49222.1	K13415	GO:0005488,GO:0006351,
Pn-miR156h	Pn21.1417	1	1	XP_010265853.1	-	-
Pn-miR156h	Pn19.85	1	1	XP_010265853.1	K13415	GO:0043231,GO:0003676,
Pn-miR156h	Pn2.939	0	1	XP_010257970.1	K13415	GO:0005488,GO:0006351,GO:0043231,GO:0003676,GO:0043231,GO:0003676,GO:0005488,GO:0006351,GO:0043231,GO:0003676,
Pn-miR156h	Pn7.344	2	1	XP_010250660.1	-	-
Pn-miR156h	Pn1.2504	1	1	XP_010250660.1	-	-
Pn-miR156h	Pn15.136	1	1	XP_010265853.1	K13415	GO:0043231,GO:0003676,
Pn-miR156h	Pn6.937	1	1	KJB49222.1	K13415	GO:0005488,GO:0006351,
Pn-miR156h	Pn2.1356	#N/A	1.8	ONI08889.1	-	-
Pn-miR156h	Pn26.382	4	#N/A	#N/A	-	-
Pn-miR156h	Pn18.1408	4	#N/A	OIT37859.1	-	-
Pn-miR156h	Pn16.760	#N/A	#N/A	KRH28805.1	-	-
Pn-miR156h	Pn16.763	#N/A	#N/A	XP_008781004.1	-	-
Pn-miR156h	Pn16.766	#N/A	#N/A	KRH28805.1	-	-
Pn-miR156h	Pn11.893	3.5	#N/A	#N/A	-	-
Pn-miR156h	Pn19.767	#N/A	#N/A	#N/A	-	-
Pn-miR156h	Pn2.1033	3	#N/A	XP_010257970.1	-	-
Pn-miR156h	Pn3.4074	#N/A	#N/A	XP_010653907.1	K13415	GO:0043231,
Pn-miR156h	Pn11.1178	#N/A	#N/A	XP_010264332.1	K13415	GO:0005488,GO:0006351,
Pn-miR156i	Pn28.71	#N/A	2.5	XP_010278817.1	K10523	GO:0009987,GO:0009628,GO:0006950,
Pn-miR156i	Pn31.202	4	2.2	XP_010274475.1	K19937	GO:0044424,
Pn-miR156i	Pn1.1352	4	2.5	#N/A	-	-
Pn-miR156i	Pn4.2537	4	2.5	XP_008801848.1	-	-
Pn-miR156i	Pn4.615	#N/A	2.5	XP_010907396.1	K01166	GO:0003676,GO:0090501,GO:0016892,GO:0005737,GO:0016787,GO:0003676,GO:0090501,GO:0016892,GO:0044421,GO:0003676,GO:0090501,GO:0016020,GO:0030312,GO:0016892,GO:0009813,GO:0003676,GO:0090501,GO:0016020,GO:0030312,GO:0016892,GO:0090501,GO:0004540,GO:0071944,GO:0003676,GO:0090501,GO:0016892,GO:0003676,GO:0090501,GO:0016892,GO:0030312,GO:0009813,GO:0009267,GO:0044767,GO:0009755,GO:0004518,GO:0016020,GO:…
Pn-miR156i	Pn8.1102	3.5	2.2	XP_020113268.1	-	-
Pn-miR156i	Pn6.2921	4	2	XP_011093873.1	-	-
Pn-miR156i	Pn2.2865	#N/A	2.2	XP_010269665.1	K13428	GO:0009536,GO:0016301,GO:0016740,GO:0016740,GO:0016740,GO:0016740,GO:0016301,GO:0016301,GO:0016301,GO:0016301,GO:0016301,GO:0033554,GO:0002218,GO:0032412,GO:0009617,GO:0016301,GO:0007165,GO:0016020,GO:0016301,GO:0008152,GO:0016740,GO:0016301,GO:0016740,GO:0016301,GO:0016740,GO:0016740,GO:0016301,
Pn-miR156i	Pn9.354	#N/A	2.5	KCW53999.1	K04730	GO:0036094,GO:0009987,GO:1901363,GO:0097159,GO:0016772,GO:0036094,GO:1901363,GO:0016020,GO:0097159,GO:0016020,GO:0005737,GO:0004672,GO:0006468,GO:0016020,GO:0036094,GO:1901363,GO:0016020,GO:0097159,GO:0016020,GO:0016020,GO:0016020,GO:0036094,GO:1901363,GO:0016020,GO:0097159,GO:0016020,
Pn-miR156i	Pn11.2177	4	2	XP_011093873.1	-	-
Pn-miR156i	Pn14.309	4	2.5	#N/A	-	-
Pn-miR156i	Pn3.45	#N/A	2.5	XP_012470121.1	-	-
Pn-miR156i	Pn24.483	#N/A	2.5	XP_010920174.1	K12173	GO:0043207,GO:0005737,GO:0031224,GO:0005737,GO:0016020,
Pn-miR156i	Pn16.765	#N/A	2.2	KRH28805.1	-	-
Pn-miR156i	Pn4.538	#N/A	2.5	XP_010907396.1	K01166	GO:0003676,GO:0090501,GO:0016892,GO:0005737,GO:0016787,GO:0003676,GO:0090501,GO:0016892,GO:0004519,GO:0090305,GO:0005576,GO:0016020,GO:0009813,GO:0003676,GO:0090501,GO:0016020,GO:0030312,GO:0016892,GO:0090501,GO:0004540,GO:0071944,GO:0003676,GO:0090501,GO:0016892,GO:0030312,GO:0009813,GO:0009267,GO:0044767,GO:0009755,GO:0004518,GO:0016020,GO:0003676,GO:0090501,GO:0071944,GO:0016892,GO:0003676,GO:…
Pn-miR156i	Pn16.763	4	2.2	XP_008781004.1	-	-
Pn-miR156i	Pn16.2265	#N/A	2.5	XP_019073685.1	K03032	GO:0019941,GO:0005838,GO:0009536,GO:0031224,GO:0043234,GO:0098772,GO:0009894,GO:0065009,GO:0044424,GO:0031224,GO:0043234,GO:0098772,GO:0009894,GO:0065009,GO:0043234,GO:0098772,GO:0009894,GO:0016020,GO:0065009,GO:0031224,GO:0043234,GO:0098772,GO:0009894,GO:0065009,GO:0031224,GO:0043234,GO:0098772,GO:0009894,GO:0065009,GO:0044424,GO:0031224,GO:0043234,GO:0098772,GO:0009894,GO:0065009,GO:0009894,GO:…
Pn-miR156i	Pn16.766	4	2.2	KRH28805.1	-	-
Pn-miR156i	Pn3.1618	4	1.5	XP_010250660.1	-	-
Pn-miR156i	Pn17.1041	4	1.5	XP_017441999.1	-	-
Pn-miR156i	Pn5.3233	1	1.5	#N/A	-	-
Pn-miR156i	Pn13.776	3.5	1	XP_010264332.1	K13415	-
Pn-miR156i	Pn57.12	1	1.5	#N/A	-	-
Pn-miR156i	Pn7.2058	3	1.5	XP_010252457.1	-	-
Pn-miR156i	Pn11.893	3	1.5	#N/A	-	-
Pn-miR156i	Pn1.2504	0	0.5	XP_010250660.1	-	-
Pn-miR156i	Pn6.937	0	0.5	KJB49222.1	K13415	GO:0005488,GO:0006351,
Pn-miR156i	Pn15.136	0	0.5	XP_010265853.1	K13415	GO:0043231,GO:0003676,
Pn-miR156i	Pn7.344	2	0.5	XP_010250660.1	-	-
Pn-miR156i	Pn21.1417	0	0.5	XP_010265853.1	-	-
Pn-miR156i	Pn11.1178	3	0.5	XP_010264332.1	K13415	GO:0005488,GO:0006351,
Pn-miR156i	Pn19.85	0	0.5	XP_010265853.1	K13415	GO:0043231,GO:0003676,
Pn-miR156i	Pn5.2135	2	0.5	#N/A	-	-
Pn-miR156i	Pn3.4074	1	0.5	XP_010653907.1	K13415	GO:0043231,
Pn-miR156i	Pn3.426	2	0.5	XP_010265853.1	K13415	GO:0043231,GO:0003676,
Pn-miR156i	Pn2.939	2	0.5	XP_010257970.1	K13415	GO:0005488,GO:0006351,GO:0043231,GO:0003676,GO:0043231,GO:0003676,GO:0005488,GO:0006351,GO:0043231,GO:0003676,
Pn-miR156i	Pn6.475	1	0.5	KJB49222.1	K13415	GO:0005488,GO:0006351,
Pn-miR156i	Pn14.164	0	0.5	XP_010265853.1	-	-
Pn-miR156i	Pn8.2451	#N/A	0.5	XP_010264332.1	K13415	-
Pn-miR156i	Pn2.1339	2	0.5	XP_010257970.1	-	-
Pn-miR156i	Pn38.176	#N/A	#N/A	XP_010268437.1	-	-
Pn-miR156i	Pn4.2776	4	#N/A	#N/A	-	-
Pn-miR156i	Pn18.1237	4	#N/A	#N/A	-	-
Pn-miR156i	Pn21.665	#N/A	#N/A	XP_010268299.1	-	-
Pn-miR156i	Pn15.513	#N/A	#N/A	EER93475.1	-	-
Pn-miR156i	Pn14.1136	4	#N/A	#N/A	-	-
Pn-miR156i	Pn4.108	4	#N/A	XP_020593839.1	-	-
Pn-miR156i	Pn15.540	4	#N/A	#N/A	-	-
Pn-miR156i	Pn5.1288	4	#N/A	XP_020687939.1	-	-
Pn-miR156i	Pn3.2575	4	#N/A	JAT54667.1	-	-
Pn-miR156i	Pn39.26	#N/A	#N/A	KDP33911.1	-	-
Pn-miR156i	Pn4.971	3.5	#N/A	XP_011013817.1	-	-
Pn-miR156i	Pn24.664	3.5	#N/A	AET00065.1	-	-
Pn-miR156i	Pn24.635	3.5	#N/A	AET00065.1	-	-
Pn-miR156i	Pn4.978	3.5	#N/A	AGX93053.1	-	-
Pn-miR156i	Pn2.1033	3	#N/A	XP_010257970.1	-	-
Pn-miR156j	Pn16.765	#N/A	2.5	KRH28805.1	-	-
Pn-miR156j	Pn3.739	#N/A	2.5	XP_018860156.1	K07393	GO:0019538,GO:0004175,GO:0043231,GO:0019538,GO:0004175,GO:0019538,GO:0004175,GO:0019538,GO:0004175,GO:0019538,GO:0004175,GO:0019538,GO:0004175,GO:0019538,GO:0004175,GO:0019538,GO:0004175,GO:0019538,GO:0004175,GO:0019538,GO:0004175,GO:0019538,GO:0004175,GO:0019538,GO:0004175,GO:0019538,GO:0004175,GO:0019538,GO:0004175,GO:0019538,GO:0004175,GO:0019538,GO:0004175,GO:0019538,GO:0004175,GO:0019538,GO:…
Pn-miR156j	Pn11.2177	4	2.5	XP_011093873.1	-	-
Pn-miR156j	Pn9.354	#N/A	2	KCW53999.1	K04730	GO:0036094,GO:0009987,GO:1901363,GO:0097159,GO:0016772,GO:0036094,GO:1901363,GO:0016020,GO:0097159,GO:0016020,GO:0005737,GO:0004672,GO:0006468,GO:0016020,GO:0036094,GO:1901363,GO:0016020,GO:0097159,GO:0016020,GO:0016020,GO:0016020,GO:0036094,GO:1901363,GO:0016020,GO:0097159,GO:0016020,
Pn-miR156j	Pn19.767	3.5	2.5	#N/A	-	-
Pn-miR156j	Pn26.213	4	2.5	XP_010928724.1	-	-
Pn-miR156j	Pn11.20	#N/A	2	KCW53999.1	K04730	GO:0006464,GO:0007167,GO:0032550,GO:0016772,GO:0036094,GO:1901363,GO:0016020,GO:0097159,GO:0016020,GO:0016020,GO:0036094,GO:1901363,GO:0016020,GO:0097159,GO:0005737,GO:0004672,GO:0006468,GO:0016020,GO:0036094,GO:1901363,GO:0016020,GO:0097159,GO:0016020,GO:0016020,GO:0016740,GO:0016020,GO:0036094,GO:1901363,GO:0016020,GO:0097159,GO:0016020,
Pn-miR156j	Pn31.202	#N/A	2	XP_010274475.1	K19937	GO:0044424,
Pn-miR156j	Pn16.760	4	2.5	KRH28805.1	-	-
Pn-miR156j	Pn4.2537	3	2	XP_008801848.1	-	-
Pn-miR156j	Pn6.2921	4	2.5	XP_011093873.1	-	-
Pn-miR156j	Pn8.1102	4	2.5	XP_020113268.1	-	-
Pn-miR156j	Pn16.763	#N/A	2.5	XP_008781004.1	-	-
Pn-miR156j	Pn3.45	#N/A	2.5	XP_012470121.1	-	-
Pn-miR156j	Pn2.1356	#N/A	2.2	ONI08889.1	-	-
Pn-miR156j	Pn16.766	#N/A	2.5	KRH28805.1	-	-
Pn-miR156j	Pn4.1132	#N/A	2.5	XP_020688802.1	K14638	GO:0006810,GO:0016020,GO:0006810,GO:0016020,GO:0006810,GO:0016020,GO:0006810,GO:0016020,GO:0006810,GO:0016020,GO:0006810,GO:0016020,GO:0006810,GO:0016020,GO:0006810,GO:0016020,GO:0016020,GO:0006810,GO:0016020,GO:0006810,GO:0016020,GO:0006810,GO:0016020,GO:0006810,GO:0016020,GO:0016020,GO:0015833,GO:0016020,GO:0006810,GO:0016020,
Pn-miR156j	Pn17.1041	3	1	XP_017441999.1	-	-
Pn-miR156j	Pn57.12	3.5	1	#N/A	-	-
Pn-miR156j	Pn3.1618	4	1	XP_010250660.1	-	-
Pn-miR156j	Pn5.3233	3.5	1	#N/A	-	-
Pn-miR156j	Pn2.1033	3	1	XP_010257970.1	-	-
Pn-miR156j	Pn11.893	2	1	#N/A	-	-
Pn-miR156j	Pn5.2135	2	0	#N/A	-	-
Pn-miR156j	Pn2.939	2	0	XP_010257970.1	K13415	GO:0005488,GO:0006351,GO:0043231,GO:0003676,GO:0043231,GO:0003676,GO:0005488,GO:0006351,GO:0043231,GO:0003676,
Pn-miR156j	Pn19.85	2	0	XP_010265853.1	K13415	GO:0043231,GO:0003676,
Pn-miR156j	Pn7.344	1	0	XP_010250660.1	-	-
Pn-miR156j	Pn6.475	0	0	KJB49222.1	K13415	GO:0005488,GO:0006351,
Pn-miR156j	Pn13.776	#N/A	0.5	XP_010264332.1	K13415	-
Pn-miR156j	Pn3.426	2	0	XP_010265853.1	K13415	GO:0043231,GO:0003676,
Pn-miR156j	Pn3.4074	0	0	XP_010653907.1	K13415	GO:0043231,
Pn-miR156j	Pn15.136	2	0	XP_010265853.1	K13415	GO:0043231,GO:0003676,
Pn-miR156j	Pn8.2451	#N/A	0	XP_010264332.1	K13415	-
Pn-miR156j	Pn14.164	2	0	XP_010265853.1	-	-
Pn-miR156j	Pn2.1339	1	0	XP_010257970.1	-	-
Pn-miR156j	Pn21.1417	2	0	XP_010265853.1	-	-
Pn-miR156j	Pn6.937	3	0	KJB49222.1	K13415	GO:0005488,GO:0006351,
Pn-miR156j	Pn1.2504	3	0	XP_010250660.1	-	-
Pn-miR156j	Pn11.1178	3	0	XP_010264332.1	K13415	GO:0005488,GO:0006351,
Pn-miR156j	Pn12.410	4	#N/A	EOX92735.1	-	-
Pn-miR156j	Pn7.2058	4	#N/A	XP_010252457.1	-	-
Pn-miR156j	Pn21.665	#N/A	#N/A	XP_010268299.1	-	-
Pn-miR156j	Pn4.978	4	#N/A	AGX93053.1	-	-
Pn-miR156j	Pn1.1352	#N/A	#N/A	#N/A	-	-
Pn-miR156j	Pn2.1805	4	#N/A	ONI03212.1	-	-
Pn-miR156j	Pn3.1397	4	#N/A	KHN07882.1	-	-
Pn-miR157a-5p	Pn5.3233	3.5	2.2	#N/A	-	-
Pn-miR157a-5p	Pn3.4323	#N/A	2.5	ESR36594.1	K08057	GO:0016020,GO:0016020,GO:0016491,GO:0016020,GO:0016020,GO:0016020,GO:0016020,GO:0016020,GO:0051234,GO:0005548,GO:0043231,GO:0016020,GO:0016020,GO:0016020,GO:0016020,GO:0016491,GO:0016020,GO:0016020,
Pn-miR157a-5p	Pn17.1041	2	2.5	XP_017441999.1	-	-
Pn-miR157a-5p	Pn3.1618	4	2.5	XP_010250660.1	-	-
Pn-miR157a-5p	Pn13.776	#N/A	2	XP_010264332.1	K13415	-
Pn-miR157a-5p	Pn17.100	3.5	2.5	XP_011025254.1	-	-
Pn-miR157a-5p	Pn2.1778	3	2.5	ONI03212.1	-	-
Pn-miR157a-5p	Pn57.12	3.5	2.2	#N/A	-	-
Pn-miR157a-5p	Pn34.49	#N/A	2.5	#N/A	-	-
Pn-miR157a-5p	Pn11.507	3.5	2.5	XP_011025254.1	-	-
Pn-miR157a-5p	Pn11.1178	#N/A	1.5	XP_010264332.1	K13415	GO:0005488,GO:0006351,
Pn-miR157a-5p	Pn8.2451	#N/A	1.5	XP_010264332.1	K13415	-
Pn-miR157a-5p	Pn15.136	2	1	XP_010265853.1	K13415	GO:0043231,GO:0003676,
Pn-miR157a-5p	Pn7.344	0	1.5	XP_010250660.1	-	-
Pn-miR157a-5p	Pn14.164	2	1	XP_010265853.1	-	-
Pn-miR157a-5p	Pn2.939	2	1	XP_010257970.1	K13415	GO:0005488,GO:0006351,GO:0043231,GO:0003676,GO:0043231,GO:0003676,GO:0005488,GO:0006351,GO:0043231,GO:0003676,
Pn-miR157a-5p	Pn3.426	2	1	XP_010265853.1	K13415	GO:0043231,GO:0003676,
Pn-miR157a-5p	Pn21.1417	2	1	XP_010265853.1	-	-
Pn-miR157a-5p	Pn3.4074	2	1	XP_010653907.1	K13415	GO:0043231,
Pn-miR157a-5p	Pn6.475	3	1.5	KJB49222.1	K13415	GO:0005488,GO:0006351,
Pn-miR157a-5p	Pn19.85	2	1	XP_010265853.1	K13415	GO:0043231,GO:0003676,
Pn-miR157a-5p	Pn6.937	3	1.5	KJB49222.1	K13415	GO:0005488,GO:0006351,
Pn-miR157a-5p	Pn5.2135	1	1	#N/A	-	-
Pn-miR157a-5p	Pn7.2087	4	#N/A	XP_010243973.1	-	-
Pn-miR157a-5p	Pn6.3783	4	#N/A	XP_010252806.1	-	-
Pn-miR157a-5p	Pn4.2702	4	#N/A	XP_020112522.1	-	-
Pn-miR157a-5p	Pn6.2705	4	#N/A	XP_010252806.1	-	-
Pn-miR157a-5p	Pn2.1033	3	#N/A	XP_010257970.1	-	-
Pn-miR157a-5p	Pn1.2504	#N/A	#N/A	XP_010250660.1	-	-
Pn-miR157a-5p	Pn2.1339	#N/A	#N/A	XP_010257970.1	-	-
Pn-miR157b-3p	Pn2.579	#N/A	2.5	#N/A	-	GO:0009987,GO:0050896,
Pn-miR157b-3p	Pn5.5	#N/A	2.5	#N/A	-	-
Pn-miR157b-3p	Pn1.718	4	#N/A	AAC42582.1	-	-
Pn-miR157b-3p	Pn1.848	4	#N/A	AAC42582.1	-	-
Pn-miR157b-3p	Pn15.409	4	#N/A	XP_010267513.1	-	-
Pn-miR157b-3p	Pn3.698	4	#N/A	XP_008775499.1	-	-
Pn-miR157b-3p	Pn15.937	3	#N/A	#N/A	-	-
Pn-miR157b-5p	Pn3.1618	#N/A	2.5	XP_010250660.1	-	-
Pn-miR157b-5p	Pn57.12	3	2.2	#N/A	-	-
Pn-miR157b-5p	Pn3.4323	#N/A	2.5	ESR36594.1	K08057	GO:0016020,GO:0016020,GO:0016491,GO:0016020,GO:0016020,GO:0016020,GO:0016020,GO:0016020,GO:0051234,GO:0005548,GO:0043231,GO:0016020,GO:0016020,GO:0016020,GO:0016020,GO:0016491,GO:0016020,GO:0016020,
Pn-miR157b-5p	Pn17.100	3.5	2.5	XP_011025254.1	-	-
Pn-miR157b-5p	Pn2.1778	3	2.5	ONI03212.1	-	-
Pn-miR157b-5p	Pn11.507	3.5	2.5	XP_011025254.1	-	-
Pn-miR157b-5p	Pn2.1033	2	2	XP_010257970.1	-	-
Pn-miR157b-5p	Pn34.49	#N/A	2.5	#N/A	-	-
Pn-miR157b-5p	Pn5.3233	3.5	2.2	#N/A	-	-
Pn-miR157b-5p	Pn11.893	1	2.2	#N/A	-	-
Pn-miR157b-5p	Pn5.2135	0	1	#N/A	-	-
Pn-miR157b-5p	Pn19.85	2	1	XP_010265853.1	K13415	GO:0043231,GO:0003676,
Pn-miR157b-5p	Pn3.426	#N/A	1	XP_010265853.1	K13415	GO:0043231,GO:0003676,
Pn-miR157b-5p	Pn2.1339	0	1	XP_010257970.1	-	-
Pn-miR157b-5p	Pn2.939	2	1	XP_010257970.1	K13415	GO:0005488,GO:0006351,GO:0043231,GO:0003676,GO:0043231,GO:0003676,GO:0005488,GO:0006351,GO:0043231,GO:0003676,
Pn-miR157b-5p	Pn11.1178	#N/A	1.5	XP_010264332.1	K13415	GO:0005488,GO:0006351,
Pn-miR157b-5p	Pn1.2504	3	1.5	XP_010250660.1	-	-
Pn-miR157b-5p	Pn6.475	3	1.5	KJB49222.1	K13415	GO:0005488,GO:0006351,
Pn-miR157b-5p	Pn6.937	2	1.5	KJB49222.1	K13415	GO:0005488,GO:0006351,
Pn-miR157b-5p	Pn3.4074	2	1	XP_010653907.1	K13415	GO:0043231,
Pn-miR157b-5p	Pn15.136	#N/A	1	XP_010265853.1	K13415	GO:0043231,GO:0003676,
Pn-miR157b-5p	Pn8.2451	#N/A	1.5	XP_010264332.1	K13415	-
Pn-miR157b-5p	Pn21.1417	2	1	XP_010265853.1	-	-
Pn-miR157b-5p	Pn7.344	3	1.5	XP_010250660.1	-	-
Pn-miR157b-5p	Pn14.164	#N/A	1	XP_010265853.1	-	-
Pn-miR157b-5p	Pn6.2705	4	#N/A	XP_010252806.1	-	-
Pn-miR157b-5p	Pn6.3783	4	#N/A	XP_010252806.1	-	-
Pn-miR157b-5p	Pn4.2702	4	#N/A	XP_020112522.1	-	-
Pn-miR157b-5p	Pn7.2087	4	#N/A	XP_010243973.1	-	-
Pn-miR157b-5p	Pn13.776	#N/A	#N/A	XP_010264332.1	K13415	-
Pn-miR157c-3p	Pn56.20	#N/A	2.5	XP_015893076.1	K14845	-
Pn-miR157c-3p	Pn2.844	#N/A	2.5	XP_007050539.2	K14845	GO:0010467,GO:0031981,GO:0055029,GO:0009791,GO:0016070,GO:0005515,GO:0050794,GO:0044763,GO:0034645,GO:0050896,GO:0044271,GO:0070646,GO:0043231,
Pn-miR157c-3p	Pn2.961	#N/A	2.5	XP_007050539.2	K14845	GO:0010467,GO:0031981,GO:0055029,GO:0009791,GO:0016070,GO:0005515,GO:0050794,GO:0044763,GO:0034645,GO:0050896,GO:0044271,GO:0070646,GO:0043231,
Pn-miR157c-5p	Pn5.3233	3	2.2	#N/A	-	-
Pn-miR157c-5p	Pn57.12	#N/A	2.2	#N/A	-	-
Pn-miR157c-5p	Pn11.893	3.5	2.2	#N/A	-	-
Pn-miR157c-5p	Pn3.4323	#N/A	2.5	ESR36594.1	K08057	GO:0016020,GO:0016020,GO:0016491,GO:0016020,GO:0016020,GO:0016020,GO:0016020,GO:0016020,GO:0051234,GO:0005548,GO:0043231,GO:0016020,GO:0016020,GO:0016020,GO:0016020,GO:0016491,GO:0016020,GO:0016020,
Pn-miR157c-5p	Pn34.49	#N/A	2.5	#N/A	-	-
Pn-miR157c-5p	Pn2.1033	1	2	XP_010257970.1	-	-
Pn-miR157c-5p	Pn17.100	3.5	2.5	XP_011025254.1	-	-
Pn-miR157c-5p	Pn3.1618	#N/A	2.5	XP_010250660.1	-	-
Pn-miR157c-5p	Pn13.776	#N/A	2	XP_010264332.1	K13415	-
Pn-miR157c-5p	Pn17.1041	4	2.5	XP_017441999.1	-	-
Pn-miR157c-5p	Pn2.939	#N/A	1	XP_010257970.1	K13415	GO:0005488,GO:0006351,GO:0043231,GO:0003676,GO:0043231,GO:0003676,GO:0005488,GO:0006351,GO:0043231,GO:0003676,
Pn-miR157c-5p	Pn7.344	3	1.5	XP_010250660.1	-	-
Pn-miR157c-5p	Pn5.2135	2	1	#N/A	-	-
Pn-miR157c-5p	Pn6.475	3	1.5	KJB49222.1	K13415	GO:0005488,GO:0006351,
Pn-miR157c-5p	Pn2.1339	2	1	XP_010257970.1	-	-
Pn-miR157c-5p	Pn6.937	#N/A	1.5	KJB49222.1	K13415	GO:0005488,GO:0006351,
Pn-miR157c-5p	Pn11.1178	#N/A	1.5	XP_010264332.1	K13415	GO:0005488,GO:0006351,
Pn-miR157c-5p	Pn19.85	#N/A	1	XP_010265853.1	K13415	GO:0043231,GO:0003676,
Pn-miR157c-5p	Pn8.2451	#N/A	1.5	XP_010264332.1	K13415	-
Pn-miR157c-5p	Pn3.426	#N/A	1	XP_010265853.1	K13415	GO:0043231,GO:0003676,
Pn-miR157c-5p	Pn1.2504	#N/A	1.5	XP_010250660.1	-	-
Pn-miR157c-5p	Pn15.136	#N/A	1	XP_010265853.1	K13415	GO:0043231,GO:0003676,
Pn-miR157c-5p	Pn14.164	#N/A	1	XP_010265853.1	-	-
Pn-miR157c-5p	Pn3.4074	2	1	XP_010653907.1	K13415	GO:0043231,
Pn-miR157c-5p	Pn21.1417	#N/A	1	XP_010265853.1	-	-
Pn-miR157c-5p	Pn7.2087	4	#N/A	XP_010243973.1	-	-
Pn-miR157c-5p	Pn4.2702	4	#N/A	XP_020112522.1	-	-
Pn-miR157c-5p	Pn6.2705	4	#N/A	XP_010252806.1	-	-
Pn-miR157c-5p	Pn6.3783	4	#N/A	XP_010252806.1	-	-
Pn-miR157c-5p	Pn11.507	3.5	#N/A	XP_011025254.1	-	-
Pn-miR157c-5p	Pn2.1778	3	#N/A	ONI03212.1	-	-
Pn-miR157d	Pn6.1125	#N/A	2.5	XP_010257958.1	K09264	GO:0003676,GO:0006351,GO:0001071,GO:0005515,GO:0043231,GO:0003676,GO:0006351,GO:0001071,GO:0005515,GO:0043231,GO:0005488,GO:0006351,GO:0005488,GO:0006351,GO:0003676,GO:0006351,GO:0001071,GO:0005515,GO:0043231,GO:0005488,GO:0006351,GO:0003676,GO:0006351,GO:0001071,GO:0005515,GO:0043231,GO:0005488,GO:0006351,GO:0005488,GO:0006351,GO:0005488,GO:0006351,GO:0005488,GO:0006351,GO:0005488,GO:0006351,GO:…
Pn-miR157d	Pn57.12	#N/A	2	#N/A	-	-
Pn-miR157d	Pn2.1033	3	2	XP_010257970.1	-	-
Pn-miR157d	Pn17.1041	#N/A	2	XP_017441999.1	-	-
Pn-miR157d	Pn3.1618	#N/A	2	XP_010250660.1	-	-
Pn-miR157d	Pn5.3233	#N/A	2	#N/A	-	-
Pn-miR157d	Pn2.939	#N/A	1	XP_010257970.1	K13415	GO:0005488,GO:0006351,GO:0043231,GO:0003676,GO:0043231,GO:0003676,GO:0005488,GO:0006351,GO:0043231,GO:0003676,
Pn-miR157d	Pn19.85	#N/A	1	XP_010265853.1	K13415	GO:0043231,GO:0003676,
Pn-miR157d	Pn6.475	2	1	KJB49222.1	K13415	GO:0005488,GO:0006351,
Pn-miR157d	Pn5.2135	2	1	#N/A	-	-
Pn-miR157d	Pn15.136	#N/A	1	XP_010265853.1	K13415	GO:0043231,GO:0003676,
Pn-miR157d	Pn3.4074	2	1	XP_010653907.1	K13415	GO:0043231,
Pn-miR157d	Pn11.1178	#N/A	1	XP_010264332.1	K13415	GO:0005488,GO:0006351,
Pn-miR157d	Pn21.1417	#N/A	1	XP_010265853.1	-	-
Pn-miR157d	Pn7.344	3	1	XP_010250660.1	-	-
Pn-miR157d	Pn3.426	#N/A	1	XP_010265853.1	K13415	GO:0043231,GO:0003676,
Pn-miR157d	Pn2.1339	2	1	XP_010257970.1	-	-
Pn-miR157d	Pn14.164	#N/A	1	XP_010265853.1	-	-
Pn-miR157d	Pn6.937	#N/A	1	KJB49222.1	K13415	GO:0005488,GO:0006351,
Pn-miR157d	Pn13.776	#N/A	1.5	XP_010264332.1	K13415	-
Pn-miR157d	Pn8.2451	#N/A	1	XP_010264332.1	K13415	-
Pn-miR157d	Pn3.1067	4	#N/A	XP_010273825.1	-	-
Pn-miR157d	Pn14.70	4	#N/A	XP_018846835.1	-	-
Pn-miR157d	Pn4.2702	3	#N/A	XP_020112522.1	-	-
Pn-miR157d	Pn2.1778	4	#N/A	ONI03212.1	-	-
Pn-miR157d	Pn3.198	4	#N/A	CBI24870.3	-	-
Pn-miR157d	Pn1.3181	4	#N/A	#N/A	-	-
Pn-miR157d	Pn7.2087	4	#N/A	XP_010243973.1	-	-
Pn-miR157d	Pn17.100	3.5	#N/A	XP_011025254.1	-	-
Pn-miR157d	Pn6.2705	3.5	#N/A	XP_010252806.1	-	-
Pn-miR157d	Pn6.3783	3.5	#N/A	XP_010252806.1	-	-
Pn-miR157d	Pn11.507	3.5	#N/A	XP_011025254.1	-	-
Pn-miR158a-3p	Pn6.3711	#N/A	2.5	AGW21001.1	K13459	GO:0005488,GO:0009532,GO:0033554,GO:0009617,GO:0016020,GO:0032550,GO:0032550,GO:0005737,
Pn-miR158a-3p	Pn6.3377	#N/A	2.5	AGW21001.1	K13459	GO:0009987,GO:0005488,GO:0009536,GO:0009617,GO:0044446,GO:0016020,GO:0006950,GO:0032550,GO:0032550,GO:0005737,
Pn-miR158a-3p	Pn6.3282	4	2.5	AGW21001.1	K13459	GO:0097159,GO:1901363,GO:0032550,GO:0032550,GO:0005737,
Pn-miR158a-3p	Pn8.2922	#N/A	2.5	XP_010273500.1	K01074	-
Pn-miR158a-3p	Pn6.3700	#N/A	2.5	AGW21001.1	K13459	GO:0032550,GO:0032550,GO:0005737,
Pn-miR158a-3p	Pn6.3292	#N/A	2.5	AGW21001.1	K13459	GO:0032550,GO:0032550,GO:0005737,GO:0042742,GO:0044763,GO:0004871,GO:0036094,GO:0016020,
Pn-miR158a-3p	Pn6.3382	#N/A	2.5	AGW21001.1	K13459	GO:0032550,GO:0032550,GO:0005737,GO:0042742,GO:0044763,GO:0004871,GO:0036094,GO:0016020,
Pn-miR158a-3p	Pn6.3147	#N/A	2.5	AGW21001.1	K13459	GO:0032550,GO:0032550,GO:0005737,
Pn-miR158a-3p	Pn6.3303	4	2.5	AGW21001.1	K13459	GO:0009987,GO:0005488,GO:0009536,GO:0009617,GO:0044446,GO:0016020,GO:0006950,GO:0032550,GO:0032550,GO:0005737,
Pn-miR158a-3p	Pn6.3731	#N/A	2.5	AGW21001.1	K13459	GO:0032550,GO:0032550,GO:0005737,
Pn-miR158a-3p	Pn6.3301	3	2.5	AGW21001.1	K13459	GO:0005488,GO:0009532,GO:0033554,GO:0009617,GO:0016020,GO:0032550,GO:0032550,GO:0005737,
Pn-miR158a-3p	Pn6.209	#N/A	2.5	AHA83402.1	K13459	GO:0032550,GO:0032550,GO:0042742,GO:0044763,GO:0004871,GO:0036094,GO:0016020,
Pn-miR158a-3p	Pn6.3073	#N/A	2.5	AGW21001.1	K13459	GO:0032550,GO:0032550,GO:0005737,
Pn-miR158a-3p	Pn6.3721	#N/A	2.5	AGW21001.1	K13459	GO:0032550,GO:0032550,GO:0005737,GO:0005488,GO:0006952,
Pn-miR158a-3p	Pn6.3740	#N/A	2.5	AHA83402.1	K13459	GO:0005488,GO:0009532,GO:0033554,GO:0009617,GO:0016020,GO:0032550,GO:0032550,GO:0005737,
Pn-miR158a-3p	Pn6.3015	3.5	2.5	AGW21001.1	K13459	GO:0032550,GO:0032550,GO:0005737,
Pn-miR158a-3p	Pn6.2973	#N/A	2.5	AGW21001.1	K13459	GO:0032550,GO:0032550,GO:0005737,GO:0042742,GO:0044763,GO:0004871,GO:0036094,GO:0016020,
Pn-miR158a-3p	Pn6.202	#N/A	2.5	AGW21001.1	K13459	GO:0043231,GO:0044444,GO:0006950,GO:0032550,GO:0032550,GO:0005737,
Pn-miR158a-3p	Pn6.1011	#N/A	2.5	AHA83402.1	K13459	GO:0009987,GO:0005488,GO:0009536,GO:0009617,GO:0044446,GO:0016020,GO:0006950,GO:0032550,GO:0032550,
Pn-miR158a-3p	Pn1.3442	#N/A	2.5	XP_010275673.1	K04733	GO:0005488,GO:0016301,GO:0016020,GO:0016301,GO:0009987,GO:0016301,GO:0009987,GO:0016020,GO:0016740,GO:0016301,GO:0009987,GO:0016301,GO:0009987,GO:0016301,GO:0009987,GO:0016740,GO:0009987,GO:0016301,GO:0016301,GO:0009987,GO:0016740,GO:0016740,GO:0016740,
Pn-miR158a-3p	Pn6.3088	#N/A	2.5	AGW21001.1	K13459	GO:0050896,GO:0032550,GO:0032550,GO:0005737,GO:0036094,GO:0097159,GO:1901363,
Pn-miR158a-3p	Pn6.3291	#N/A	2.5	AHF18214.1	K13459	GO:0050896,GO:0032550,GO:0032550,GO:0005737,
Pn-miR158a-3p	Pn6.207	#N/A	2.5	AGW21001.1	K13459	GO:0032550,GO:0032550,GO:0005737,
Pn-miR158a-3p	Pn6.3047	3.5	2.5	AGW21001.1	K13459	GO:0032550,GO:0032550,GO:0005737,GO:0042742,GO:0044763,GO:0004871,GO:0036094,GO:0016020,
Pn-miR158a-3p	Pn6.3703	3.5	2.5	AGW21001.1	K13459	GO:0050896,GO:0032550,GO:0032550,GO:0005737,GO:0042742,GO:0044763,GO:0004871,GO:0036094,GO:0016020,
Pn-miR158a-3p	Pn6.3263	#N/A	2.5	AHA83402.1	K13459	GO:0050896,GO:0032550,GO:0032550,GO:0005488,GO:0006952,GO:0044464,
Pn-miR158a-3p	Pn6.3330	4	2.5	AGW21001.1	K13459	GO:0009987,GO:0005488,GO:0009536,GO:0009617,GO:0044446,GO:0016020,GO:0006950,GO:0032550,GO:0032550,GO:0005737,
Pn-miR158a-3p	Pn6.3240	#N/A	2.5	AGW21001.1	K13459	GO:0032550,GO:0032550,GO:0005737,
Pn-miR158a-3p	Pn6.3483	3.5	2.5	AGW21001.1	K13459	GO:0032550,GO:0032550,GO:0005737,
Pn-miR158a-3p	Pn6.2959	#N/A	2.5	AGW21001.1	K13459	GO:0032550,GO:0032550,GO:0005737,GO:0042742,GO:0044763,GO:0004871,GO:0036094,GO:0016020,
Pn-miR158a-3p	Pn6.3335	2.5	2.5	AHF18214.1	K13459	GO:0050896,GO:0032550,GO:0032550,
Pn-miR158a-3p	Pn6.3275	#N/A	2.5	AHF18214.1	K13459	GO:0005488,GO:0009532,GO:0033554,GO:0009617,GO:0016020,GO:0032550,GO:0032550,GO:0005737,GO:0042742,GO:0044763,GO:0004871,GO:0036094,GO:0016020,
Pn-miR158a-3p	Pn4.2697	4	#N/A	KDP26440.1	-	-
Pn-miR158a-3p	Pn2.2249	#N/A	#N/A	XP_010243793.1	-	-
Pn-miR158a-3p	Pn7.1586	3.5	#N/A	XP_020240053.1	-	-
Pn-miR159a	Pn2.736	4	2.5	XP_010244571.1	-	-
Pn-miR159a	Pn1.2191	3.5	2.2	#N/A	-	-
Pn-miR159a	Pn4.2138	4	2.2	XP_002278003.1	K09422	GO:0003676,GO:0003676,GO:0003676,GO:0003676,GO:0003676,GO:0007275,GO:0006351,GO:0003676,GO:0003676,
Pn-miR159a	Pn8.2406	#N/A	2	XP_009413752.1	-	GO:0005737,GO:0043231,GO:0043231,GO:0005488,
Pn-miR159a	Pn2.2787	3.5	2.2	#N/A	-	-
Pn-miR159a	Pn9.514	#N/A	2.5	EEF49472.1	K05236	GO:0044431,GO:0030120,GO:0016192,GO:0015031,GO:0044431,GO:0030120,GO:0016192,GO:0015031,GO:0044431,GO:0030120,GO:0015031,GO:0044431,GO:0030120,GO:0015031,GO:0044431,GO:0030120,GO:0016192,GO:0015031,GO:0044431,GO:0030120,GO:0015031,GO:0044431,GO:0030120,GO:0015031,GO:0044431,GO:0030120,GO:0015031,GO:0044431,GO:0030120,GO:0015031,GO:0044431,GO:0030120,GO:0015031,GO:0046907,GO:0031461,GO:0030120,GO:…
Pn-miR159a	Pn8.1480	4	2.5	XP_010254906.1	-	-
Pn-miR159a	Pn8.1499	4	2.5	XP_010254906.1	-	-
Pn-miR159a	Pn2.169	4	2.2	ERN17675.1	-	-
Pn-miR159a	Pn6.2746	4	2.2	OMO97103.1	-	-
Pn-miR159a	Pn8.2715	#N/A	2.5	OTG10356.1	K03239	GO:0043231,
Pn-miR159a	Pn1.1781	3	2	OIW11570.1	-	-
Pn-miR159a	Pn4.26	3.5	1.8	XP_010266742.1	-	-
Pn-miR159a	Pn7.955	3.5	1.8	XP_002278003.1	-	-
Pn-miR159a	Pn1.2270	2.5	1.2	CBI28806.3	-	-
Pn-miR159a	Pn26.771	2.5	1.2	XP_010276128.1	-	-
Pn-miR159a	Pn15.1937	3	1.8	XP_018684396.1	-	-
Pn-miR159a	Pn1.2291	2.5	1.2	CBI28806.3	-	-
Pn-miR159a	Pn32.234	3.5	1.8	XP_010251854.1	-	-
Pn-miR159a	Pn15.1483	3.5	1.8	XP_010276128.1	-	-
Pn-miR159a	Pn10.1126	3.5	1.8	OAY53310.1	-	-
Pn-miR159a	Pn7.1160	3.5	1.8	XP_002278003.1	-	-
Pn-miR159a	Pn30.328	4	#N/A	XP_010261204.1	-	-
Pn-miR159a	Pn2.2854	4	#N/A	XP_008455547.1	-	-
Pn-miR159b-3p	Pn8.1480	#N/A	2.5	XP_010254906.1	-	-
Pn-miR159b-3p	Pn6.2746	4	2.2	OMO97103.1	-	-
Pn-miR159b-3p	Pn3.3004	4	2.2	XP_015876153.1	K09422	GO:0009987,GO:0044699,GO:0016020,
Pn-miR159b-3p	Pn6.114	4	2.2	XP_012842863.1	-	-
Pn-miR159b-3p	Pn7.955	4	2.2	XP_002278003.1	-	-
Pn-miR159b-3p	Pn8.1499	#N/A	2.5	XP_010254906.1	-	-
Pn-miR159b-3p	Pn7.1160	4	2.2	XP_002278003.1	-	-
Pn-miR159b-3p	Pn32.234	4	2.2	XP_010251854.1	-	-
Pn-miR159b-3p	Pn15.1937	3.5	2.2	XP_018684396.1	-	-
Pn-miR159b-3p	Pn8.2715	#N/A	2.5	OTG10356.1	K03239	GO:0043231,
Pn-miR159b-3p	Pn1.1781	4	2.5	OIW11570.1	-	-
Pn-miR159b-3p	Pn47.16	3.5	2.5	XP_010246534.1	-	-
Pn-miR159b-3p	Pn2.2625	#N/A	2.5	XP_010248996.1	K20185	-
Pn-miR159b-3p	Pn10.1126	4	2.2	OAY53310.1	-	-
Pn-miR159b-3p	Pn4.26	4	2.2	XP_010266742.1	-	-
Pn-miR159b-3p	Pn26.771	3.5	1.8	XP_010276128.1	-	-
Pn-miR159b-3p	Pn2.2787	3	1.8	#N/A	-	-
Pn-miR159b-3p	Pn1.2291	3.5	1.8	CBI28806.3	-	-
Pn-miR159b-3p	Pn8.2406	#N/A	1.5	XP_009413752.1	-	GO:0005737,GO:0043231,GO:0043231,GO:0005488,
Pn-miR159b-3p	Pn1.2191	3	1.8	#N/A	-	-
Pn-miR159b-3p	Pn1.2270	3.5	1.8	CBI28806.3	-	-
Pn-miR159b-3p	Pn30.328	#N/A	#N/A	XP_010261204.1	-	-
Pn-miR159b-3p	Pn2.2854	3.5	#N/A	XP_008455547.1	-	-
Pn-miR159b-3p	Pn5.2836	3	#N/A	XP_010649110.1	-	-
Pn-miR159b-3p	Pn15.925	4	#N/A	XP_010274510.1	-	-
Pn-miR159b-3p	Pn55.23	4	#N/A	XP_019710006.1	-	-
Pn-miR159b-3p	Pn47.70	3.5	#N/A	XP_010246534.1	-	-
Pn-miR159c	Pn2.2625	#N/A	2.5	XP_010248996.1	K20185	-
Pn-miR159c	Pn10.1126	3	2	OAY53310.1	-	-
Pn-miR159c	Pn4.26	4	2	XP_010266742.1	-	-
Pn-miR159c	Pn30.328	4	2.5	XP_010261204.1	-	-
Pn-miR159c	Pn32.234	4	2	XP_010251854.1	-	-
Pn-miR159c	Pn6.114	4	2	XP_012842863.1	-	-
Pn-miR159c	Pn25.196	#N/A	2.5	XP_011088892.1	K02639	GO:0006091,GO:0051536,GO:0043169,GO:0006091,GO:0051536,GO:0043169,GO:0006091,GO:0051536,GO:0043169,GO:0006091,GO:0051536,GO:0043169,GO:0051536,GO:0006091,GO:0051536,GO:0043169,GO:0006091,GO:0051536,GO:0043169,GO:0006091,GO:0051536,GO:0043169,GO:0006091,GO:0051536,GO:0043169,GO:0006091,GO:0051536,GO:0043169,GO:0006091,GO:0051536,GO:0043169,GO:0006091,GO:0051536,GO:0043169,GO:0006091,GO:0051536,GO:…
Pn-miR159c	Pn2.169	#N/A	2.5	ERN17675.1	-	-
Pn-miR159c	Pn7.1160	4	2	XP_002278003.1	-	-
Pn-miR159c	Pn1.1781	#N/A	2.5	OIW11570.1	-	-
Pn-miR159c	Pn4.2138	#N/A	2.5	XP_002278003.1	K09422	GO:0003676,GO:0003676,GO:0003676,GO:0003676,GO:0003676,GO:0007275,GO:0006351,GO:0003676,GO:0003676,
Pn-miR159c	Pn7.955	4	2	XP_002278003.1	-	-
Pn-miR159c	Pn6.2746	4	2.2	OMO97103.1	-	-
Pn-miR159c	Pn8.2715	#N/A	2.5	OTG10356.1	K03239	GO:0043231,
Pn-miR159c	Pn8.2406	#N/A	2	XP_009413752.1	-	GO:0005737,GO:0043231,GO:0043231,GO:0005488,
Pn-miR159c	Pn1.2270	3	1.5	CBI28806.3	-	-
Pn-miR159c	Pn2.2787	#N/A	1.5	#N/A	-	-
Pn-miR159c	Pn2.2854	3	1.8	XP_008455547.1	-	-
Pn-miR159c	Pn1.2191	#N/A	1.5	#N/A	-	-
Pn-miR159c	Pn26.771	3	1.5	XP_010276128.1	-	-
Pn-miR159c	Pn1.2291	3	1.5	CBI28806.3	-	-
Pn-miR159c	Pn15.1483	4	#N/A	XP_010276128.1	-	-
Pn-miR159c	Pn3.3004	#N/A	#N/A	XP_015876153.1	K09422	GO:0009987,GO:0044699,GO:0016020,
Pn-miR159c	Pn17.128	4	#N/A	XP_010261204.1	-	-
Pn-miR159c	Pn15.925	3.5	#N/A	XP_010274510.1	-	-
Pn-miR159c	Pn15.1937	#N/A	#N/A	XP_018684396.1	-	-
Pn-miR159c	Pn19.1359	3.5	#N/A	ESR53400.1	-	-
Pn-miR160a-5p	Pn5.108	#N/A	2.5	XP_010912055.1	K14486	GO:0009987,GO:0048827,GO:0048437,GO:0048364,GO:0009718,GO:0040007,GO:0009755,
Pn-miR160a-5p	Pn14.98	#N/A	2.5	XP_010257888.1	K10908	GO:0034062,GO:0003676,GO:0043231,GO:0010467,GO:0034062,GO:0003676,GO:0010467,GO:0034062,GO:0003676,GO:0010467,GO:0034062,GO:0003676,GO:0010467,GO:0034062,GO:0003676,GO:0010467,GO:0034062,GO:0003676,GO:0043231,GO:0010467,GO:0034062,GO:0003676,GO:0010467,GO:0034062,GO:0003676,GO:0010467,GO:0034062,GO:0003676,GO:0010467,GO:0034062,GO:0003676,GO:0010467,GO:0034062,GO:0003676,GO:0043231,GO:0010467,GO:…
Pn-miR160a-5p	Pn40.200	1.5	1.5	XP_010245064.1	K14486	GO:0009987,GO:0044763,GO:0009725,GO:0043231,GO:0048364,GO:0009987,
Pn-miR160a-5p	Pn41.97	1.5	1.5	XP_010245064.1	-	-
Pn-miR160a-5p	Pn9.1203	#N/A	0.5	XP_010253698.1	K14486	GO:0009987,GO:0009987,GO:0009987,GO:0009987,GO:0009987,GO:0050789,GO:0099402,GO:0065007,GO:0010033,GO:0009725,GO:0050794,GO:0006351,GO:0009725,GO:0050794,GO:0006351,GO:0048827,GO:0048437,GO:0009755,GO:0006351,GO:0009725,GO:0050794,GO:0006351,GO:0009725,GO:0050794,GO:0006351,GO:0009725,GO:0050794,GO:0006351,GO:0048827,GO:0048437,GO:0009755,GO:0006351,GO:0009725,GO:0050794,GO:0006351,GO:0009987,GO:…
Pn-miR160a-5p	Pn10.1192	0.5	0.5	XP_010277676.1	K14486	GO:0045229,GO:0003677,GO:0009555,GO:0009987,GO:0048364,GO:0040007,GO:0009718,GO:0048827,GO:0009755,GO:0048437,
Pn-miR160a-5p	Pn12.138	0.5	0.5	CDY43553.1	K14486	GO:0009987,GO:0007275,GO:0044763,GO:0009725,GO:0043231,GO:0048364,
Pn-miR160a-5p	Pn6.705	1	0.5	XP_008791554.1	-	-
Pn-miR160a-5p	Pn8.2637	#N/A	0.5	XP_008791554.1	K14486	GO:0009987,GO:0009987,GO:0009987,GO:0009987,GO:0009987,GO:0009987,GO:0009725,GO:0050794,GO:0006351,GO:0048827,GO:0048437,GO:0009755,GO:0006351,GO:0009725,GO:0050794,GO:0006351,GO:0009987,GO:0009987,GO:0009725,GO:0050794,GO:0006351,GO:0048827,GO:0048437,GO:0009755,GO:0006351,GO:0009725,GO:0050794,GO:0006351,GO:0009987,GO:0009725,GO:0050794,GO:0006351,GO:0009987,GO:0009987,GO:0009987,GO:0009987,GO:…
Pn-miR160a-5p	Pn10.1012	0.5	0.5	XP_010277676.1	-	-
Pn-miR160a-5p	Pn12.827	4	#N/A	XP_009398878.1	-	-
Pn-miR160b	Pn5.108	#N/A	2.5	XP_010912055.1	K14486	GO:0009987,GO:0048827,GO:0048437,GO:0048364,GO:0009718,GO:0040007,GO:0009755,
Pn-miR160b	Pn14.98	#N/A	2.5	XP_010257888.1	K10908	GO:0034062,GO:0003676,GO:0043231,GO:0010467,GO:0034062,GO:0003676,GO:0010467,GO:0034062,GO:0003676,GO:0010467,GO:0034062,GO:0003676,GO:0010467,GO:0034062,GO:0003676,GO:0010467,GO:0034062,GO:0003676,GO:0043231,GO:0010467,GO:0034062,GO:0003676,GO:0010467,GO:0034062,GO:0003676,GO:0010467,GO:0034062,GO:0003676,GO:0010467,GO:0034062,GO:0003676,GO:0010467,GO:0034062,GO:0003676,GO:0043231,GO:0010467,GO:…
Pn-miR160b	Pn40.200	1.5	1.5	XP_010245064.1	K14486	GO:0009987,GO:0044763,GO:0009725,GO:0043231,GO:0048364,GO:0009987,
Pn-miR160b	Pn41.97	1.5	1.5	XP_010245064.1	-	-
Pn-miR160b	Pn10.1012	0.5	0.5	XP_010277676.1	-	-
Pn-miR160b	Pn8.2637	#N/A	0.5	XP_008791554.1	K14486	GO:0009987,GO:0009987,GO:0009987,GO:0009987,GO:0009987,GO:0009987,GO:0009725,GO:0050794,GO:0006351,GO:0048827,GO:0048437,GO:0009755,GO:0006351,GO:0009725,GO:0050794,GO:0006351,GO:0009987,GO:0009987,GO:0009725,GO:0050794,GO:0006351,GO:0048827,GO:0048437,GO:0009755,GO:0006351,GO:0009725,GO:0050794,GO:0006351,GO:0009987,GO:0009725,GO:0050794,GO:0006351,GO:0009987,GO:0009987,GO:0009987,GO:0009987,GO:…
Pn-miR160b	Pn6.705	1	0.5	XP_008791554.1	-	-
Pn-miR160b	Pn9.1203	#N/A	0.5	XP_010253698.1	K14486	GO:0009987,GO:0009987,GO:0009987,GO:0009987,GO:0009987,GO:0050789,GO:0099402,GO:0065007,GO:0010033,GO:0009725,GO:0050794,GO:0006351,GO:0009725,GO:0050794,GO:0006351,GO:0048827,GO:0048437,GO:0009755,GO:0006351,GO:0009725,GO:0050794,GO:0006351,GO:0009725,GO:0050794,GO:0006351,GO:0009725,GO:0050794,GO:0006351,GO:0048827,GO:0048437,GO:0009755,GO:0006351,GO:0009725,GO:0050794,GO:0006351,GO:0009987,GO:…
Pn-miR160b	Pn12.138	0.5	0.5	CDY43553.1	K14486	GO:0009987,GO:0007275,GO:0044763,GO:0009725,GO:0043231,GO:0048364,
Pn-miR160b	Pn10.1192	0.5	0.5	XP_010277676.1	K14486	GO:0045229,GO:0003677,GO:0009555,GO:0009987,GO:0048364,GO:0040007,GO:0009718,GO:0048827,GO:0009755,GO:0048437,
Pn-miR160b	Pn12.827	4	#N/A	XP_009398878.1	-	-
Pn-miR160c-5p	Pn14.98	#N/A	2.5	XP_010257888.1	K10908	GO:0034062,GO:0003676,GO:0043231,GO:0010467,GO:0034062,GO:0003676,GO:0010467,GO:0034062,GO:0003676,GO:0010467,GO:0034062,GO:0003676,GO:0010467,GO:0034062,GO:0003676,GO:0010467,GO:0034062,GO:0003676,GO:0043231,GO:0010467,GO:0034062,GO:0003676,GO:0010467,GO:0034062,GO:0003676,GO:0010467,GO:0034062,GO:0003676,GO:0010467,GO:0034062,GO:0003676,GO:0010467,GO:0034062,GO:0003676,GO:0043231,GO:0010467,GO:…
Pn-miR160c-5p	Pn5.108	#N/A	2.5	XP_010912055.1	K14486	GO:0009987,GO:0048827,GO:0048437,GO:0048364,GO:0009718,GO:0040007,GO:0009755,
Pn-miR160c-5p	Pn41.97	1.5	1.5	XP_010245064.1	-	-
Pn-miR160c-5p	Pn40.200	1.5	1.5	XP_010245064.1	K14486	GO:0009987,GO:0044763,GO:0009725,GO:0043231,GO:0048364,GO:0009987,
Pn-miR160c-5p	Pn6.705	1	0.5	XP_008791554.1	-	-
Pn-miR160c-5p	Pn10.1012	0.5	0.5	XP_010277676.1	-	-
Pn-miR160c-5p	Pn8.2637	#N/A	0.5	XP_008791554.1	K14486	GO:0009987,GO:0009987,GO:0009987,GO:0009987,GO:0009987,GO:0009987,GO:0009725,GO:0050794,GO:0006351,GO:0048827,GO:0048437,GO:0009755,GO:0006351,GO:0009725,GO:0050794,GO:0006351,GO:0009987,GO:0009987,GO:0009725,GO:0050794,GO:0006351,GO:0048827,GO:0048437,GO:0009755,GO:0006351,GO:0009725,GO:0050794,GO:0006351,GO:0009987,GO:0009725,GO:0050794,GO:0006351,GO:0009987,GO:0009987,GO:0009987,GO:0009987,GO:…
Pn-miR160c-5p	Pn10.1192	0.5	0.5	XP_010277676.1	K14486	GO:0045229,GO:0003677,GO:0009555,GO:0009987,GO:0048364,GO:0040007,GO:0009718,GO:0048827,GO:0009755,GO:0048437,
Pn-miR160c-5p	Pn9.1203	#N/A	0.5	XP_010253698.1	K14486	GO:0009987,GO:0009987,GO:0009987,GO:0009987,GO:0009987,GO:0050789,GO:0099402,GO:0065007,GO:0010033,GO:0009725,GO:0050794,GO:0006351,GO:0009725,GO:0050794,GO:0006351,GO:0048827,GO:0048437,GO:0009755,GO:0006351,GO:0009725,GO:0050794,GO:0006351,GO:0009725,GO:0050794,GO:0006351,GO:0009725,GO:0050794,GO:0006351,GO:0048827,GO:0048437,GO:0009755,GO:0006351,GO:0009725,GO:0050794,GO:0006351,GO:0009987,GO:…
Pn-miR160c-5p	Pn12.138	0.5	0.5	CDY43553.1	K14486	GO:0009987,GO:0007275,GO:0044763,GO:0009725,GO:0043231,GO:0048364,
Pn-miR160c-5p	Pn12.827	4	#N/A	XP_009398878.1	-	-
Pn-miR162a-3p	Pn21.821	#N/A	2	JAT64092.1	K01278	GO:0019538,GO:0005737,GO:0070011,GO:0019538,GO:0005737,GO:0070011,GO:0005737,GO:0019538,GO:0070011,GO:0019538,GO:0019538,GO:0005737,GO:0070011,GO:0019538,GO:0005737,GO:0070011,GO:0019538,GO:0005737,GO:0070011,GO:0070011,GO:0019538,GO:0019538,GO:0005737,GO:0070011,GO:0070011,GO:0019538,GO:0070011,GO:0019538,GO:0070011,GO:0019538,GO:0070011,GO:0019538,GO:0070011,GO:0019538,GO:0070011,GO:0019538,GO:…
Pn-miR162a-3p	Pn26.363	3	2.2	XP_009406395.1	-	-
Pn-miR162a-3p	Pn21.794	#N/A	2	JAT64092.1	K01278	GO:0019538,GO:0005737,GO:0070011,GO:0019538,GO:0005737,GO:0070011,GO:0005737,GO:0019538,GO:0070011,GO:0019538,GO:0019538,GO:0005737,GO:0070011,GO:0019538,GO:0005737,GO:0070011,GO:0019538,GO:0005737,GO:0070011,GO:0070011,GO:0019538,GO:0019538,GO:0005737,GO:0070011,GO:0070011,GO:0019538,GO:0070011,GO:0019538,GO:0070011,GO:0019538,GO:0070011,GO:0019538,GO:0070011,GO:0019538,GO:0070011,GO:0019538,GO:…
Pn-miR162a-3p	Pn4.3060	3.5	2.2	XP_010266523.1	-	-
Pn-miR162a-3p	Pn22.240	3.5	#N/A	XP_010261182.1	-	-
Pn-miR162a-3p	Pn17.1052	2	#N/A	XP_010241057.1	-	-
Pn-miR162b-3p	Pn4.3060	3.5	2.2	XP_010266523.1	-	-
Pn-miR162b-3p	Pn21.794	#N/A	2	JAT64092.1	K01278	GO:0019538,GO:0005737,GO:0070011,GO:0019538,GO:0005737,GO:0070011,GO:0005737,GO:0019538,GO:0070011,GO:0019538,GO:0019538,GO:0005737,GO:0070011,GO:0019538,GO:0005737,GO:0070011,GO:0019538,GO:0005737,GO:0070011,GO:0070011,GO:0019538,GO:0019538,GO:0005737,GO:0070011,GO:0070011,GO:0019538,GO:0070011,GO:0019538,GO:0070011,GO:0019538,GO:0070011,GO:0019538,GO:0070011,GO:0019538,GO:0070011,GO:0019538,GO:…
Pn-miR162b-3p	Pn26.363	3	2.2	XP_009406395.1	-	-
Pn-miR162b-3p	Pn17.1052	4	#N/A	XP_010241057.1	-	-
Pn-miR164a	Pn4.2294	#N/A	2.5	ERN08007.1	K14963	-
Pn-miR164a	Pn1.1170	3.5	2.2	EOY24547.1	K15285	GO:0031224,GO:0008509,GO:0043231,GO:0031224,GO:0031224,GO:0031224,GO:0031224,GO:0031224,GO:0031224,GO:0031224,GO:0044765,GO:0031224,GO:0031224,GO:0031224,GO:0031224,GO:0031224,GO:0031224,GO:0031224,GO:0031224,GO:0007049,GO:0004674,GO:0031224,GO:0031224,GO:0044765,GO:0031224,GO:0031224,GO:0031224,GO:0031224,GO:0031224,
Pn-miR164a	Pn7.741	#N/A	2.5	#N/A	-	-
Pn-miR164a	Pn12.1527	4	2.5	XP_010258290.1	K12581	GO:0001071,GO:0044707,GO:0006351,GO:0006351,GO:0003676,GO:0006351,GO:0043231,GO:0006351,GO:0006351,GO:0006351,GO:0003676,GO:0006351,GO:0043231,GO:0006351,GO:0006351,GO:0006351,GO:0006351,GO:0001071,GO:0044707,GO:0006351,GO:0006351,
Pn-miR164a	Pn15.891	4	2.5	XP_020689665.1	-	-
Pn-miR164a	Pn7.839	#N/A	2.5	ERN08007.1	K14963	-
Pn-miR164a	Pn6.1944	2	1.5	XP_010258675.1	-	-
Pn-miR164a	Pn3.2187	3	1	XP_010258032.1	-	-
Pn-miR164a	Pn8.582	2	1.5	XP_010258675.1	-	-
Pn-miR164a	Pn13.48	2	1.5	XP_010258675.1	-	-
Pn-miR164a	Pn29.256	2	1.5	XP_010258675.1	-	-
Pn-miR164a	Pn4.3275	2	1.5	XP_010272358.1	-	-
Pn-miR164a	Pn7.1482	2	1.5	ACL14368.1	-	-
Pn-miR164a	Pn4.3322	2	1.5	XP_010272358.1	-	-
Pn-miR164a	Pn1.3044	3.5	1.5	XP_010258032.1	-	-
Pn-miR164a	Pn28.179	1	0.5	#N/A	-	-
Pn-miR164a	Pn10.1727	0	0	KZV26022.1	K03841	GO:0008152,GO:0042578,GO:0044238,GO:0006796,GO:0050308,GO:0044238,GO:0006796,GO:0050308,GO:0044238,GO:0006796,GO:0050308,GO:0044238,GO:0006796,GO:0050308,GO:0044238,GO:0006796,GO:0050308,GO:0043231,GO:0005982,GO:0050308,GO:0005985,GO:0001101,GO:0006796,GO:0005737,GO:0009746,GO:0044238,GO:0006796,GO:0050308,GO:0044238,GO:0006796,GO:0031224,GO:0050308,GO:0043231,GO:0005982,GO:0050308,GO:0005985,GO:…
Pn-miR164a	Pn10.1770	0	0	KZV26022.1	K03841	GO:0008152,GO:0042578,GO:0044238,GO:0006796,GO:0050308,GO:0044238,GO:0006796,GO:0050308,GO:0044238,GO:0006796,GO:0050308,GO:0044238,GO:0006796,GO:0050308,GO:0044238,GO:0006796,GO:0050308,GO:0043231,GO:0005982,GO:0050308,GO:0005985,GO:0001101,GO:0006796,GO:0005737,GO:0009746,GO:0044238,GO:0006796,GO:0050308,GO:0044238,GO:0006796,GO:0031224,GO:0050308,GO:0043231,GO:0005982,GO:0050308,GO:0005985,GO:…
Pn-miR164a	Pn44.74	1	0.5	XP_019055311.1	-	-
Pn-miR164a	Pn6.3188	4	#N/A	AGW21001.1	-	-
Pn-miR164a	Pn43.53	4	#N/A	XP_010269751.1	-	-
Pn-miR164a	Pn1.3059	4	#N/A	EEF33741.1	-	-
Pn-miR164a	Pn29.153	3	#N/A	#N/A	-	-
Pn-miR164a	Pn5.1280	2	#N/A	#N/A	-	-
Pn-miR164b-5p	Pn12.1527	#N/A	2.5	XP_010258290.1	K12581	GO:0001071,GO:0044707,GO:0006351,GO:0006351,GO:0003676,GO:0006351,GO:0043231,GO:0006351,GO:0006351,GO:0006351,GO:0003676,GO:0006351,GO:0043231,GO:0006351,GO:0006351,GO:0006351,GO:0006351,GO:0001071,GO:0044707,GO:0006351,GO:0006351,
Pn-miR164b-5p	Pn1.1170	#N/A	2.2	EOY24547.1	K15285	GO:0031224,GO:0008509,GO:0043231,GO:0031224,GO:0031224,GO:0031224,GO:0031224,GO:0031224,GO:0031224,GO:0031224,GO:0044765,GO:0031224,GO:0031224,GO:0031224,GO:0031224,GO:0031224,GO:0031224,GO:0031224,GO:0031224,GO:0007049,GO:0004674,GO:0031224,GO:0031224,GO:0044765,GO:0031224,GO:0031224,GO:0031224,GO:0031224,GO:0031224,
Pn-miR164b-5p	Pn7.839	#N/A	2.5	ERN08007.1	K14963	-
Pn-miR164b-5p	Pn7.741	#N/A	2.5	#N/A	-	-
Pn-miR164b-5p	Pn15.891	4	2.5	XP_020689665.1	-	-
Pn-miR164b-5p	Pn4.2294	#N/A	2.5	ERN08007.1	K14963	-
Pn-miR164b-5p	Pn8.582	2	1.5	XP_010258675.1	-	-
Pn-miR164b-5p	Pn4.3275	2	1.5	XP_010272358.1	-	-
Pn-miR164b-5p	Pn13.48	2	1.5	XP_010258675.1	-	-
Pn-miR164b-5p	Pn7.1482	2	1.5	ACL14368.1	-	-
Pn-miR164b-5p	Pn4.3322	2	1.5	XP_010272358.1	-	-
Pn-miR164b-5p	Pn3.2187	3	1	XP_010258032.1	-	-
Pn-miR164b-5p	Pn5.1280	2	1.5	#N/A	-	-
Pn-miR164b-5p	Pn29.256	2	1.5	XP_010258675.1	-	-
Pn-miR164b-5p	Pn6.1944	2	1.5	XP_010258675.1	-	-
Pn-miR164b-5p	Pn10.1770	0	0	KZV26022.1	K03841	GO:0008152,GO:0042578,GO:0044238,GO:0006796,GO:0050308,GO:0044238,GO:0006796,GO:0050308,GO:0044238,GO:0006796,GO:0050308,GO:0044238,GO:0006796,GO:0050308,GO:0044238,GO:0006796,GO:0050308,GO:0043231,GO:0005982,GO:0050308,GO:0005985,GO:0001101,GO:0006796,GO:0005737,GO:0009746,GO:0044238,GO:0006796,GO:0050308,GO:0044238,GO:0006796,GO:0031224,GO:0050308,GO:0043231,GO:0005982,GO:0050308,GO:0005985,GO:…
Pn-miR164b-5p	Pn10.1727	0	0	KZV26022.1	K03841	GO:0008152,GO:0042578,GO:0044238,GO:0006796,GO:0050308,GO:0044238,GO:0006796,GO:0050308,GO:0044238,GO:0006796,GO:0050308,GO:0044238,GO:0006796,GO:0050308,GO:0044238,GO:0006796,GO:0050308,GO:0043231,GO:0005982,GO:0050308,GO:0005985,GO:0001101,GO:0006796,GO:0005737,GO:0009746,GO:0044238,GO:0006796,GO:0050308,GO:0044238,GO:0006796,GO:0031224,GO:0050308,GO:0043231,GO:0005982,GO:0050308,GO:0005985,GO:…
Pn-miR164b-5p	Pn44.74	1	0.5	XP_019055311.1	-	-
Pn-miR164b-5p	Pn28.179	1	0.5	#N/A	-	-
Pn-miR164b-5p	Pn6.3188	4	#N/A	AGW21001.1	-	-
Pn-miR164b-5p	Pn1.3059	4	#N/A	EEF33741.1	-	-
Pn-miR164b-5p	Pn28.257	4	#N/A	XP_009383738.1	-	-
Pn-miR164b-5p	Pn1.3044	2.5	#N/A	XP_010258032.1	-	-
Pn-miR164b-5p	Pn29.153	3	#N/A	#N/A	-	-
Pn-miR164c-5p	Pn5.2102	#N/A	2.5	XP_010254387.1	-	GO:0009536,GO:0005515,GO:0005515,GO:0005515,GO:0005515,GO:0005515,GO:0005515,GO:0005515,GO:0005515,GO:0009536,GO:0005515,GO:0005515,GO:0005515,GO:0005515,GO:0005515,GO:0005515,GO:0005515,GO:0005515,GO:0005515,GO:0009536,GO:0005515,GO:0005515,GO:0005515,
Pn-miR164c-5p	Pn3.3473	#N/A	2.5	XP_002265171.1	K01051	GO:0071555,GO:0030234,GO:0016020,GO:0000272,GO:0030312,GO:0044092,GO:0052689,GO:0016787,GO:0071555,GO:0016788,GO:0016787,GO:0071555,GO:0030234,GO:0000272,GO:0030312,GO:0044092,GO:0052689,GO:0031224,GO:0071555,GO:0030234,GO:0000272,GO:0030312,GO:0044092,GO:0052689,GO:0031224,GO:0071555,GO:0030234,GO:0000272,GO:0030312,GO:0044092,GO:0052689,GO:0071555,GO:0030234,GO:0000272,GO:0030312,GO:0044092,GO:…
Pn-miR164c-5p	Pn7.741	#N/A	2.5	#N/A	-	-
Pn-miR164c-5p	Pn12.1527	#N/A	2	XP_010258290.1	K12581	GO:0001071,GO:0044707,GO:0006351,GO:0006351,GO:0003676,GO:0006351,GO:0043231,GO:0006351,GO:0006351,GO:0006351,GO:0003676,GO:0006351,GO:0043231,GO:0006351,GO:0006351,GO:0006351,GO:0006351,GO:0001071,GO:0044707,GO:0006351,GO:0006351,
Pn-miR164c-5p	Pn4.3046	#N/A	2.2	#N/A	-	-
Pn-miR164c-5p	Pn3.3498	#N/A	2.5	XP_002265171.1	K01051	GO:0071555,GO:0030234,GO:0016020,GO:0000272,GO:0030312,GO:0044092,GO:0052689,GO:0016787,GO:0071555,GO:0016788,GO:0016787,GO:0071555,GO:0030234,GO:0000272,GO:0030312,GO:0044092,GO:0052689,GO:0031224,GO:0071555,GO:0030234,GO:0000272,GO:0030312,GO:0044092,GO:0052689,GO:0031224,GO:0071555,GO:0030234,GO:0000272,GO:0030312,GO:0044092,GO:0052689,GO:0071555,GO:0030234,GO:0000272,GO:0030312,GO:0044092,GO:…
Pn-miR164c-5p	Pn10.535	4	2.5	XP_010258290.1	-	-
Pn-miR164c-5p	Pn6.1944	2	1.5	XP_010258675.1	-	-
Pn-miR164c-5p	Pn3.2187	2	1	XP_010258032.1	-	-
Pn-miR164c-5p	Pn1.1170	#N/A	1.8	EOY24547.1	K15285	GO:0031224,GO:0008509,GO:0043231,GO:0031224,GO:0031224,GO:0031224,GO:0031224,GO:0031224,GO:0031224,GO:0031224,GO:0044765,GO:0031224,GO:0031224,GO:0031224,GO:0031224,GO:0031224,GO:0031224,GO:0031224,GO:0031224,GO:0007049,GO:0004674,GO:0031224,GO:0031224,GO:0044765,GO:0031224,GO:0031224,GO:0031224,GO:0031224,GO:0031224,
Pn-miR164c-5p	Pn5.1280	2	1.5	#N/A	-	-
Pn-miR164c-5p	Pn4.3322	#N/A	1.5	XP_010272358.1	-	-
Pn-miR164c-5p	Pn8.582	2	1.5	XP_010258675.1	-	-
Pn-miR164c-5p	Pn7.1482	2.5	1.5	ACL14368.1	-	-
Pn-miR164c-5p	Pn1.3044	3.5	1.5	XP_010258032.1	-	-
Pn-miR164c-5p	Pn29.256	2	1.5	XP_010258675.1	-	-
Pn-miR164c-5p	Pn4.3275	#N/A	1.5	XP_010272358.1	-	-
Pn-miR164c-5p	Pn44.74	1	0.5	XP_019055311.1	-	-
Pn-miR164c-5p	Pn10.1770	0.5	0.2	KZV26022.1	K03841	GO:0008152,GO:0042578,GO:0044238,GO:0006796,GO:0050308,GO:0044238,GO:0006796,GO:0050308,GO:0044238,GO:0006796,GO:0050308,GO:0044238,GO:0006796,GO:0050308,GO:0044238,GO:0006796,GO:0050308,GO:0043231,GO:0005982,GO:0050308,GO:0005985,GO:0001101,GO:0006796,GO:0005737,GO:0009746,GO:0044238,GO:0006796,GO:0050308,GO:0044238,GO:0006796,GO:0031224,GO:0050308,GO:0043231,GO:0005982,GO:0050308,GO:0005985,GO:…
Pn-miR164c-5p	Pn10.1727	0.5	0.2	KZV26022.1	K03841	GO:0008152,GO:0042578,GO:0044238,GO:0006796,GO:0050308,GO:0044238,GO:0006796,GO:0050308,GO:0044238,GO:0006796,GO:0050308,GO:0044238,GO:0006796,GO:0050308,GO:0044238,GO:0006796,GO:0050308,GO:0043231,GO:0005982,GO:0050308,GO:0005985,GO:0001101,GO:0006796,GO:0005737,GO:0009746,GO:0044238,GO:0006796,GO:0050308,GO:0044238,GO:0006796,GO:0031224,GO:0050308,GO:0043231,GO:0005982,GO:0050308,GO:0005985,GO:…
Pn-miR164c-5p	Pn28.179	1	0.5	#N/A	-	-
Pn-miR164c-5p	Pn5.598	4	#N/A	#N/A	-	-
Pn-miR164c-5p	Pn1.3059	4	#N/A	EEF33741.1	-	-
Pn-miR164c-5p	Pn29.153	3.5	#N/A	#N/A	-	-
Pn-miR164c-5p	Pn13.48	2	#N/A	XP_010258675.1	-	-
Pn-miR165a-3p	Pn10.1528	3.5	2.2	#N/A	-	-
Pn-miR165a-3p	Pn3.1042	#N/A	2.5	XP_010269447.1	-	GO:0005911,
Pn-miR165a-3p	Pn3.1899	3	2	#N/A	-	-
Pn-miR165a-3p	Pn2.1165	3.5	2.2	XP_010247499.1	-	-
Pn-miR165a-3p	Pn3.3518	#N/A	2.5	XP_010269447.1	-	-
Pn-miR165a-3p	Pn2.1689	2.5	1.2	XP_010264677.1	-	-
Pn-miR165a-3p	Pn9.1206	#N/A	1.2	XP_010264677.1	K09338	GO:0003676,GO:0043231,GO:0003676,GO:0006351,GO:0043231,GO:0003676,GO:0043231,GO:0003676,GO:0043231,GO:0009943,GO:0009799,GO:0010087,GO:0043231,GO:0009933,GO:0048869,GO:0000975,GO:0003676,GO:0043231,GO:0009943,GO:0009799,GO:0010087,GO:0043231,GO:0009933,GO:0048869,GO:0000975,GO:0009943,GO:0009799,GO:0010087,GO:0043231,GO:0009933,GO:0048869,GO:0000975,GO:0009943,GO:0009799,GO:0010087,GO:0043231,GO:…
Pn-miR165a-3p	Pn2.1564	2.5	1.2	XP_010264677.1	-	-
Pn-miR165a-3p	Pn8.2937	#N/A	1.2	XP_010247499.1	K09338	GO:0003676,GO:0006351,GO:0043231,GO:0003676,GO:0006351,GO:0043231,GO:0003676,GO:0043231,GO:0003676,GO:0043231,GO:0003676,GO:0043231,GO:0003676,GO:0043231,GO:0003676,GO:0043231,GO:0003676,GO:0043231,GO:0003676,GO:0031224,GO:0043231,GO:0003676,GO:0043231,GO:0003676,GO:0043231,GO:0003676,GO:0043231,GO:0009943,GO:0009799,GO:0010087,GO:0043231,GO:0009933,GO:0048869,GO:0000975,GO:0003676,GO:0043231,GO:…
Pn-miR165a-3p	Pn8.2639	#N/A	1.2	XP_010264677.1	K09338	GO:0003676,GO:0043231,GO:0003676,GO:0006351,GO:0043231,GO:0003676,GO:0043231,GO:0003676,GO:0043231,GO:0009943,GO:0009799,GO:0010087,GO:0043231,GO:0009933,GO:0048869,GO:0000975,GO:0003676,GO:0043231,GO:0009943,GO:0009799,GO:0010087,GO:0043231,GO:0009933,GO:0048869,GO:0000975,GO:0009943,GO:0009799,GO:0010087,GO:0043231,GO:0009933,GO:0048869,GO:0000975,GO:0009943,GO:0009799,GO:0010087,GO:0043231,GO:…
Pn-miR165a-3p	Pn4.591	4	#N/A	OAY34530.1	-	-
Pn-miR165a-3p	Pn4.474	4	#N/A	OAY34530.1	-	-
Pn-miR165a-5p	Pn12.900	#N/A	2.2	XP_010549894.1	K06670	GO:0051276,GO:0005634,
Pn-miR165a-5p	Pn6.1823	#N/A	2	XP_008813358.1	-	GO:0044424,
Pn-miR165a-5p	Pn2.2514	#N/A	2.5	XP_010268324.1	K18835	-
Pn-miR165a-5p	Pn11.1981	1	1	#N/A	-	-
Pn-miR165a-5p	Pn11.1868	1	1	#N/A	-	-
Pn-miR165b	Pn3.3518	#N/A	2.5	XP_010269447.1	-	-
Pn-miR165b	Pn3.1899	3	2	#N/A	-	-
Pn-miR165b	Pn10.1528	3.5	2.2	#N/A	-	-
Pn-miR165b	Pn3.1042	#N/A	2.5	XP_010269447.1	-	GO:0005911,
Pn-miR165b	Pn8.2639	#N/A	1.2	XP_010264677.1	K09338	GO:0003676,GO:0043231,GO:0003676,GO:0006351,GO:0043231,GO:0003676,GO:0043231,GO:0003676,GO:0043231,GO:0009943,GO:0009799,GO:0010087,GO:0043231,GO:0009933,GO:0048869,GO:0000975,GO:0003676,GO:0043231,GO:0009943,GO:0009799,GO:0010087,GO:0043231,GO:0009933,GO:0048869,GO:0000975,GO:0009943,GO:0009799,GO:0010087,GO:0043231,GO:0009933,GO:0048869,GO:0000975,GO:0009943,GO:0009799,GO:0010087,GO:0043231,GO:…
Pn-miR165b	Pn2.1689	2.5	1.2	XP_010264677.1	-	-
Pn-miR165b	Pn9.1206	#N/A	1.2	XP_010264677.1	K09338	GO:0003676,GO:0043231,GO:0003676,GO:0006351,GO:0043231,GO:0003676,GO:0043231,GO:0003676,GO:0043231,GO:0009943,GO:0009799,GO:0010087,GO:0043231,GO:0009933,GO:0048869,GO:0000975,GO:0003676,GO:0043231,GO:0009943,GO:0009799,GO:0010087,GO:0043231,GO:0009933,GO:0048869,GO:0000975,GO:0009943,GO:0009799,GO:0010087,GO:0043231,GO:0009933,GO:0048869,GO:0000975,GO:0009943,GO:0009799,GO:0010087,GO:0043231,GO:…
Pn-miR165b	Pn8.2937	#N/A	1.2	XP_010247499.1	K09338	GO:0003676,GO:0006351,GO:0043231,GO:0003676,GO:0006351,GO:0043231,GO:0003676,GO:0043231,GO:0003676,GO:0043231,GO:0003676,GO:0043231,GO:0003676,GO:0043231,GO:0003676,GO:0043231,GO:0003676,GO:0043231,GO:0003676,GO:0031224,GO:0043231,GO:0003676,GO:0043231,GO:0003676,GO:0043231,GO:0003676,GO:0043231,GO:0009943,GO:0009799,GO:0010087,GO:0043231,GO:0009933,GO:0048869,GO:0000975,GO:0003676,GO:0043231,GO:…
Pn-miR165b	Pn2.1564	2.5	1.2	XP_010264677.1	-	-
Pn-miR165b	Pn4.591	4	#N/A	OAY34530.1	-	-
Pn-miR165b	Pn4.474	4	#N/A	OAY34530.1	-	-
Pn-miR165b	Pn2.1165	2.5	#N/A	XP_010247499.1	-	-
Pn-miR166a-3p	Pn20.388	4	2	XP_008238666.1	-	-
Pn-miR166a-3p	Pn3.1899	3.5	2.5	#N/A	-	-
Pn-miR166a-3p	Pn9.1206	#N/A	1.8	XP_010264677.1	K09338	GO:0003676,GO:0043231,GO:0003676,GO:0006351,GO:0043231,GO:0003676,GO:0043231,GO:0003676,GO:0043231,GO:0009943,GO:0009799,GO:0010087,GO:0043231,GO:0009933,GO:0048869,GO:0000975,GO:0003676,GO:0043231,GO:0009943,GO:0009799,GO:0010087,GO:0043231,GO:0009933,GO:0048869,GO:0000975,GO:0009943,GO:0009799,GO:0010087,GO:0043231,GO:0009933,GO:0048869,GO:0000975,GO:0009943,GO:0009799,GO:0010087,GO:0043231,GO:…
Pn-miR166a-3p	Pn2.1564	3	1.8	XP_010264677.1	-	-
Pn-miR166a-3p	Pn2.1215	3.5	1.8	XP_010247499.1	-	-
Pn-miR166a-3p	Pn2.1689	3	1.8	XP_010264677.1	-	-
Pn-miR166a-3p	Pn8.2639	#N/A	1.8	XP_010264677.1	K09338	GO:0003676,GO:0043231,GO:0003676,GO:0006351,GO:0043231,GO:0003676,GO:0043231,GO:0003676,GO:0043231,GO:0009943,GO:0009799,GO:0010087,GO:0043231,GO:0009933,GO:0048869,GO:0000975,GO:0003676,GO:0043231,GO:0009943,GO:0009799,GO:0010087,GO:0043231,GO:0009933,GO:0048869,GO:0000975,GO:0009943,GO:0009799,GO:0010087,GO:0043231,GO:0009933,GO:0048869,GO:0000975,GO:0009943,GO:0009799,GO:0010087,GO:0043231,GO:…
Pn-miR166a-3p	Pn8.2937	#N/A	1.8	XP_010247499.1	K09338	GO:0003676,GO:0006351,GO:0043231,GO:0003676,GO:0006351,GO:0043231,GO:0003676,GO:0043231,GO:0003676,GO:0043231,GO:0003676,GO:0043231,GO:0003676,GO:0043231,GO:0003676,GO:0043231,GO:0003676,GO:0043231,GO:0003676,GO:0031224,GO:0043231,GO:0003676,GO:0043231,GO:0003676,GO:0043231,GO:0003676,GO:0043231,GO:0009943,GO:0009799,GO:0010087,GO:0043231,GO:0009933,GO:0048869,GO:0000975,GO:0003676,GO:0043231,GO:…
Pn-miR166a-3p	Pn2.1165	3.5	1.2	XP_010247499.1	-	-
Pn-miR166a-3p	Pn10.1528	3.5	#N/A	#N/A	-	-
Pn-miR166a-5p	Pn3.1899	3.5	1.8	#N/A	-	-
Pn-miR166a-5p	Pn11.1868	2	1	#N/A	-	-
Pn-miR166a-5p	Pn11.1981	2	1	#N/A	-	-
Pn-miR166a-5p	Pn32.257	4	#N/A	#N/A	-	-
Pn-miR166b-3p	Pn10.1528	3.5	2.2	#N/A	-	-
Pn-miR166b-3p	Pn3.1899	3.5	2.5	#N/A	-	-
Pn-miR166b-3p	Pn12.1451	#N/A	2.5	XP_010261102.1	K15920	GO:0016798,GO:0044238,GO:0016798,GO:0044238,GO:0016798,GO:0044238,GO:0044238,GO:0004553,GO:0043231,GO:0030312,GO:0006325,GO:0097599,GO:0005576,GO:0000272,GO:0009814,GO:0006351,GO:0016798,GO:0044238,GO:0016798,GO:0044238,GO:0016798,GO:0044238,GO:0016798,GO:0044238,GO:0097599,GO:0044238,GO:0015926,GO:0044238,GO:0016798,GO:0044238,GO:0016798,GO:0044238,GO:0016798,GO:0044238,GO:0016798,GO:0031224,GO:…
Pn-miR166b-3p	Pn20.388	4	2	XP_008238666.1	-	-
Pn-miR166b-3p	Pn9.1206	#N/A	1.8	XP_010264677.1	K09338	GO:0003676,GO:0043231,GO:0003676,GO:0006351,GO:0043231,GO:0003676,GO:0043231,GO:0003676,GO:0043231,GO:0009943,GO:0009799,GO:0010087,GO:0043231,GO:0009933,GO:0048869,GO:0000975,GO:0003676,GO:0043231,GO:0009943,GO:0009799,GO:0010087,GO:0043231,GO:0009933,GO:0048869,GO:0000975,GO:0009943,GO:0009799,GO:0010087,GO:0043231,GO:0009933,GO:0048869,GO:0000975,GO:0009943,GO:0009799,GO:0010087,GO:0043231,GO:…
Pn-miR166b-3p	Pn2.1215	3.5	1.8	XP_010247499.1	-	-
Pn-miR166b-3p	Pn2.1564	3	1.8	XP_010264677.1	-	-
Pn-miR166b-3p	Pn2.1689	3	1.8	XP_010264677.1	-	-
Pn-miR166b-3p	Pn2.1165	2.5	1.2	XP_010247499.1	-	-
Pn-miR166b-3p	Pn8.2639	#N/A	1.8	XP_010264677.1	K09338	GO:0003676,GO:0043231,GO:0003676,GO:0006351,GO:0043231,GO:0003676,GO:0043231,GO:0003676,GO:0043231,GO:0009943,GO:0009799,GO:0010087,GO:0043231,GO:0009933,GO:0048869,GO:0000975,GO:0003676,GO:0043231,GO:0009943,GO:0009799,GO:0010087,GO:0043231,GO:0009933,GO:0048869,GO:0000975,GO:0009943,GO:0009799,GO:0010087,GO:0043231,GO:0009933,GO:0048869,GO:0000975,GO:0009943,GO:0009799,GO:0010087,GO:0043231,GO:…
Pn-miR166b-3p	Pn8.2937	#N/A	1.8	XP_010247499.1	K09338	GO:0003676,GO:0006351,GO:0043231,GO:0003676,GO:0006351,GO:0043231,GO:0003676,GO:0043231,GO:0003676,GO:0043231,GO:0003676,GO:0043231,GO:0003676,GO:0043231,GO:0003676,GO:0043231,GO:0003676,GO:0043231,GO:0003676,GO:0031224,GO:0043231,GO:0003676,GO:0043231,GO:0003676,GO:0043231,GO:0003676,GO:0043231,GO:0009943,GO:0009799,GO:0010087,GO:0043231,GO:0009933,GO:0048869,GO:0000975,GO:0003676,GO:0043231,GO:…
Pn-miR166b-5p	Pn11.1981	2	1	#N/A	-	-
Pn-miR166b-5p	Pn3.1899	3.5	1.8	#N/A	-	-
Pn-miR166b-5p	Pn11.1868	2	1	#N/A	-	-
Pn-miR166b-5p	Pn32.257	4	#N/A	#N/A	-	-
Pn-miR166c	Pn10.1528	3.5	2.2	#N/A	-	-
Pn-miR166c	Pn3.1899	3.5	2.5	#N/A	-	-
Pn-miR166c	Pn20.388	4	2	XP_008238666.1	-	-
Pn-miR166c	Pn12.1451	#N/A	2.5	XP_010261102.1	K15920	GO:0016798,GO:0044238,GO:0016798,GO:0044238,GO:0016798,GO:0044238,GO:0044238,GO:0004553,GO:0043231,GO:0030312,GO:0006325,GO:0097599,GO:0005576,GO:0000272,GO:0009814,GO:0006351,GO:0016798,GO:0044238,GO:0016798,GO:0044238,GO:0016798,GO:0044238,GO:0016798,GO:0044238,GO:0097599,GO:0044238,GO:0015926,GO:0044238,GO:0016798,GO:0044238,GO:0016798,GO:0044238,GO:0016798,GO:0044238,GO:0016798,GO:0031224,GO:…
Pn-miR166c	Pn2.1165	2.5	1.2	XP_010247499.1	-	-
Pn-miR166c	Pn8.2937	#N/A	1.8	XP_010247499.1	K09338	GO:0003676,GO:0006351,GO:0043231,GO:0003676,GO:0006351,GO:0043231,GO:0003676,GO:0043231,GO:0003676,GO:0043231,GO:0003676,GO:0043231,GO:0003676,GO:0043231,GO:0003676,GO:0043231,GO:0003676,GO:0043231,GO:0003676,GO:0031224,GO:0043231,GO:0003676,GO:0043231,GO:0003676,GO:0043231,GO:0003676,GO:0043231,GO:0009943,GO:0009799,GO:0010087,GO:0043231,GO:0009933,GO:0048869,GO:0000975,GO:0003676,GO:0043231,GO:…
Pn-miR166c	Pn2.1564	3	1.8	XP_010264677.1	-	-
Pn-miR166c	Pn9.1206	#N/A	1.8	XP_010264677.1	K09338	GO:0003676,GO:0043231,GO:0003676,GO:0006351,GO:0043231,GO:0003676,GO:0043231,GO:0003676,GO:0043231,GO:0009943,GO:0009799,GO:0010087,GO:0043231,GO:0009933,GO:0048869,GO:0000975,GO:0003676,GO:0043231,GO:0009943,GO:0009799,GO:0010087,GO:0043231,GO:0009933,GO:0048869,GO:0000975,GO:0009943,GO:0009799,GO:0010087,GO:0043231,GO:0009933,GO:0048869,GO:0000975,GO:0009943,GO:0009799,GO:0010087,GO:0043231,GO:…
Pn-miR166c	Pn8.2639	#N/A	1.8	XP_010264677.1	K09338	GO:0003676,GO:0043231,GO:0003676,GO:0006351,GO:0043231,GO:0003676,GO:0043231,GO:0003676,GO:0043231,GO:0009943,GO:0009799,GO:0010087,GO:0043231,GO:0009933,GO:0048869,GO:0000975,GO:0003676,GO:0043231,GO:0009943,GO:0009799,GO:0010087,GO:0043231,GO:0009933,GO:0048869,GO:0000975,GO:0009943,GO:0009799,GO:0010087,GO:0043231,GO:0009933,GO:0048869,GO:0000975,GO:0009943,GO:0009799,GO:0010087,GO:0043231,GO:…
Pn-miR166c	Pn2.1215	3.5	1.8	XP_010247499.1	-	-
Pn-miR166c	Pn2.1689	3	1.8	XP_010264677.1	-	-
Pn-miR166d	Pn10.1528	3.5	2.2	#N/A	-	-
Pn-miR166d	Pn20.388	4	2	XP_008238666.1	-	-
Pn-miR166d	Pn12.1451	#N/A	2.5	XP_010261102.1	K15920	GO:0016798,GO:0044238,GO:0016798,GO:0044238,GO:0016798,GO:0044238,GO:0044238,GO:0004553,GO:0043231,GO:0030312,GO:0006325,GO:0097599,GO:0005576,GO:0000272,GO:0009814,GO:0006351,GO:0016798,GO:0044238,GO:0016798,GO:0044238,GO:0016798,GO:0044238,GO:0016798,GO:0044238,GO:0097599,GO:0044238,GO:0015926,GO:0044238,GO:0016798,GO:0044238,GO:0016798,GO:0044238,GO:0016798,GO:0044238,GO:0016798,GO:0031224,GO:…
Pn-miR166d	Pn3.1899	3.5	2.5	#N/A	-	-
Pn-miR166d	Pn2.1165	2.5	1.2	XP_010247499.1	-	-
Pn-miR166d	Pn2.1564	3	1.8	XP_010264677.1	-	-
Pn-miR166d	Pn8.2937	#N/A	1.8	XP_010247499.1	K09338	GO:0003676,GO:0006351,GO:0043231,GO:0003676,GO:0006351,GO:0043231,GO:0003676,GO:0043231,GO:0003676,GO:0043231,GO:0003676,GO:0043231,GO:0003676,GO:0043231,GO:0003676,GO:0043231,GO:0003676,GO:0043231,GO:0003676,GO:0031224,GO:0043231,GO:0003676,GO:0043231,GO:0003676,GO:0043231,GO:0003676,GO:0043231,GO:0009943,GO:0009799,GO:0010087,GO:0043231,GO:0009933,GO:0048869,GO:0000975,GO:0003676,GO:0043231,GO:…
Pn-miR166d	Pn2.1689	3	1.8	XP_010264677.1	-	-
Pn-miR166d	Pn9.1206	#N/A	1.8	XP_010264677.1	K09338	GO:0003676,GO:0043231,GO:0003676,GO:0006351,GO:0043231,GO:0003676,GO:0043231,GO:0003676,GO:0043231,GO:0009943,GO:0009799,GO:0010087,GO:0043231,GO:0009933,GO:0048869,GO:0000975,GO:0003676,GO:0043231,GO:0009943,GO:0009799,GO:0010087,GO:0043231,GO:0009933,GO:0048869,GO:0000975,GO:0009943,GO:0009799,GO:0010087,GO:0043231,GO:0009933,GO:0048869,GO:0000975,GO:0009943,GO:0009799,GO:0010087,GO:0043231,GO:…
Pn-miR166d	Pn2.1215	3.5	1.8	XP_010247499.1	-	-
Pn-miR166d	Pn8.2639	#N/A	1.8	XP_010264677.1	K09338	GO:0003676,GO:0043231,GO:0003676,GO:0006351,GO:0043231,GO:0003676,GO:0043231,GO:0003676,GO:0043231,GO:0009943,GO:0009799,GO:0010087,GO:0043231,GO:0009933,GO:0048869,GO:0000975,GO:0003676,GO:0043231,GO:0009943,GO:0009799,GO:0010087,GO:0043231,GO:0009933,GO:0048869,GO:0000975,GO:0009943,GO:0009799,GO:0010087,GO:0043231,GO:0009933,GO:0048869,GO:0000975,GO:0009943,GO:0009799,GO:0010087,GO:0043231,GO:…
Pn-miR166e-3p	Pn20.388	4	2	XP_008238666.1	-	-
Pn-miR166e-3p	Pn3.1899	3.5	2.5	#N/A	-	-
Pn-miR166e-3p	Pn10.1528	3.5	2.2	#N/A	-	-
Pn-miR166e-3p	Pn12.1451	#N/A	2.5	XP_010261102.1	K15920	GO:0016798,GO:0044238,GO:0016798,GO:0044238,GO:0016798,GO:0044238,GO:0044238,GO:0004553,GO:0043231,GO:0030312,GO:0006325,GO:0097599,GO:0005576,GO:0000272,GO:0009814,GO:0006351,GO:0016798,GO:0044238,GO:0016798,GO:0044238,GO:0016798,GO:0044238,GO:0016798,GO:0044238,GO:0097599,GO:0044238,GO:0015926,GO:0044238,GO:0016798,GO:0044238,GO:0016798,GO:0044238,GO:0016798,GO:0044238,GO:0016798,GO:0031224,GO:…
Pn-miR166e-3p	Pn9.1206	#N/A	1.8	XP_010264677.1	K09338	GO:0003676,GO:0043231,GO:0003676,GO:0006351,GO:0043231,GO:0003676,GO:0043231,GO:0003676,GO:0043231,GO:0009943,GO:0009799,GO:0010087,GO:0043231,GO:0009933,GO:0048869,GO:0000975,GO:0003676,GO:0043231,GO:0009943,GO:0009799,GO:0010087,GO:0043231,GO:0009933,GO:0048869,GO:0000975,GO:0009943,GO:0009799,GO:0010087,GO:0043231,GO:0009933,GO:0048869,GO:0000975,GO:0009943,GO:0009799,GO:0010087,GO:0043231,GO:…
Pn-miR166e-3p	Pn2.1564	3	1.8	XP_010264677.1	-	-
Pn-miR166e-3p	Pn8.2937	#N/A	1.8	XP_010247499.1	K09338	GO:0003676,GO:0006351,GO:0043231,GO:0003676,GO:0006351,GO:0043231,GO:0003676,GO:0043231,GO:0003676,GO:0043231,GO:0003676,GO:0043231,GO:0003676,GO:0043231,GO:0003676,GO:0043231,GO:0003676,GO:0043231,GO:0003676,GO:0031224,GO:0043231,GO:0003676,GO:0043231,GO:0003676,GO:0043231,GO:0003676,GO:0043231,GO:0009943,GO:0009799,GO:0010087,GO:0043231,GO:0009933,GO:0048869,GO:0000975,GO:0003676,GO:0043231,GO:…
Pn-miR166e-3p	Pn2.1215	3.5	1.8	XP_010247499.1	-	-
Pn-miR166e-3p	Pn2.1165	2.5	1.2	XP_010247499.1	-	-
Pn-miR166e-3p	Pn2.1689	3	1.8	XP_010264677.1	-	-
Pn-miR166e-3p	Pn8.2639	#N/A	1.8	XP_010264677.1	K09338	GO:0003676,GO:0043231,GO:0003676,GO:0006351,GO:0043231,GO:0003676,GO:0043231,GO:0003676,GO:0043231,GO:0009943,GO:0009799,GO:0010087,GO:0043231,GO:0009933,GO:0048869,GO:0000975,GO:0003676,GO:0043231,GO:0009943,GO:0009799,GO:0010087,GO:0043231,GO:0009933,GO:0048869,GO:0000975,GO:0009943,GO:0009799,GO:0010087,GO:0043231,GO:0009933,GO:0048869,GO:0000975,GO:0009943,GO:0009799,GO:0010087,GO:0043231,GO:…
Pn-miR166e-5p	Pn9.355	#N/A	2.5	#N/A	K16282	-
Pn-miR166e-5p	Pn18.176	#N/A	2.5	XP_010276674.1	-	GO:0005737,
Pn-miR166e-5p	Pn16.922	3	2	XP_010263774.1	-	-
Pn-miR166e-5p	Pn9.356	#N/A	2.5	OMO88123.1	K01904	GO:0032550,GO:0003824,GO:0006631,GO:0043231,GO:0035337,GO:0010584,GO:0015645,GO:0031224,GO:0003824,GO:0006631,GO:0043231,GO:0035337,GO:0010584,GO:0015645,GO:0031224,GO:0016405,GO:0006631,GO:0043231,GO:0031224,GO:0035337,GO:0010584,GO:0015645,GO:0006631,GO:0043231,GO:0035337,GO:0010584,GO:0015645,GO:0006631,GO:0043231,GO:0035337,GO:0010584,GO:0015645,GO:0003824,GO:0031224,GO:0015645,GO:0010584,GO:…
Pn-miR166e-5p	Pn18.191	#N/A	2.5	XP_018825484.1	-	GO:0007154,GO:0008047,GO:0043087,GO:0043087,GO:0007154,GO:0008047,GO:0043087,GO:0007154,GO:0008047,GO:0043087,GO:0007154,GO:0008047,GO:0043087,GO:0007154,GO:0008047,GO:0043087,GO:0007154,GO:0008047,GO:0043087,GO:0007154,GO:0008047,GO:0043087,GO:0007154,GO:0008047,GO:0043087,GO:0007154,GO:0008047,GO:0043087,GO:0007154,GO:0008047,GO:0043087,GO:0007154,GO:0008047,GO:0043087,GO:0007154,GO:0008047,GO:…
Pn-miR166e-5p	Pn3.2244	#N/A	2	CBI27460.3	K12824	-
Pn-miR166e-5p	Pn11.1981	1	1	#N/A	-	-
Pn-miR166e-5p	Pn11.1868	1	1	#N/A	-	-
Pn-miR166f	Pn10.1528	3.5	2.2	#N/A	-	-
Pn-miR166f	Pn12.1451	#N/A	2.5	XP_010261102.1	K15920	GO:0016798,GO:0044238,GO:0016798,GO:0044238,GO:0016798,GO:0044238,GO:0044238,GO:0004553,GO:0043231,GO:0030312,GO:0006325,GO:0097599,GO:0005576,GO:0000272,GO:0009814,GO:0006351,GO:0016798,GO:0044238,GO:0016798,GO:0044238,GO:0016798,GO:0044238,GO:0016798,GO:0044238,GO:0097599,GO:0044238,GO:0015926,GO:0044238,GO:0016798,GO:0044238,GO:0016798,GO:0044238,GO:0016798,GO:0044238,GO:0016798,GO:0031224,GO:…
Pn-miR166f	Pn3.1899	3.5	2.5	#N/A	-	-
Pn-miR166f	Pn20.388	4	2	XP_008238666.1	-	-
Pn-miR166f	Pn8.2639	#N/A	1.8	XP_010264677.1	K09338	GO:0003676,GO:0043231,GO:0003676,GO:0006351,GO:0043231,GO:0003676,GO:0043231,GO:0003676,GO:0043231,GO:0009943,GO:0009799,GO:0010087,GO:0043231,GO:0009933,GO:0048869,GO:0000975,GO:0003676,GO:0043231,GO:0009943,GO:0009799,GO:0010087,GO:0043231,GO:0009933,GO:0048869,GO:0000975,GO:0009943,GO:0009799,GO:0010087,GO:0043231,GO:0009933,GO:0048869,GO:0000975,GO:0009943,GO:0009799,GO:0010087,GO:0043231,GO:…
Pn-miR166f	Pn8.2937	#N/A	1.8	XP_010247499.1	K09338	GO:0003676,GO:0006351,GO:0043231,GO:0003676,GO:0006351,GO:0043231,GO:0003676,GO:0043231,GO:0003676,GO:0043231,GO:0003676,GO:0043231,GO:0003676,GO:0043231,GO:0003676,GO:0043231,GO:0003676,GO:0043231,GO:0003676,GO:0031224,GO:0043231,GO:0003676,GO:0043231,GO:0003676,GO:0043231,GO:0003676,GO:0043231,GO:0009943,GO:0009799,GO:0010087,GO:0043231,GO:0009933,GO:0048869,GO:0000975,GO:0003676,GO:0043231,GO:…
Pn-miR166f	Pn2.1165	2.5	1.2	XP_010247499.1	-	-
Pn-miR166f	Pn2.1689	3	1.8	XP_010264677.1	-	-
Pn-miR166f	Pn2.1215	3.5	1.8	XP_010247499.1	-	-
Pn-miR166f	Pn2.1564	3	1.8	XP_010264677.1	-	-
Pn-miR166f	Pn9.1206	#N/A	1.8	XP_010264677.1	K09338	GO:0003676,GO:0043231,GO:0003676,GO:0006351,GO:0043231,GO:0003676,GO:0043231,GO:0003676,GO:0043231,GO:0009943,GO:0009799,GO:0010087,GO:0043231,GO:0009933,GO:0048869,GO:0000975,GO:0003676,GO:0043231,GO:0009943,GO:0009799,GO:0010087,GO:0043231,GO:0009933,GO:0048869,GO:0000975,GO:0009943,GO:0009799,GO:0010087,GO:0043231,GO:0009933,GO:0048869,GO:0000975,GO:0009943,GO:0009799,GO:0010087,GO:0043231,GO:…
Pn-miR166g	Pn20.388	4	2	XP_008238666.1	-	-
Pn-miR166g	Pn3.1899	3.5	2.5	#N/A	-	-
Pn-miR166g	Pn10.1528	3.5	2.2	#N/A	-	-
Pn-miR166g	Pn12.1451	#N/A	2.5	XP_010261102.1	K15920	GO:0016798,GO:0044238,GO:0016798,GO:0044238,GO:0016798,GO:0044238,GO:0044238,GO:0004553,GO:0043231,GO:0030312,GO:0006325,GO:0097599,GO:0005576,GO:0000272,GO:0009814,GO:0006351,GO:0016798,GO:0044238,GO:0016798,GO:0044238,GO:0016798,GO:0044238,GO:0016798,GO:0044238,GO:0097599,GO:0044238,GO:0015926,GO:0044238,GO:0016798,GO:0044238,GO:0016798,GO:0044238,GO:0016798,GO:0044238,GO:0016798,GO:0031224,GO:…
Pn-miR166g	Pn8.2639	#N/A	1.8	XP_010264677.1	K09338	GO:0003676,GO:0043231,GO:0003676,GO:0006351,GO:0043231,GO:0003676,GO:0043231,GO:0003676,GO:0043231,GO:0009943,GO:0009799,GO:0010087,GO:0043231,GO:0009933,GO:0048869,GO:0000975,GO:0003676,GO:0043231,GO:0009943,GO:0009799,GO:0010087,GO:0043231,GO:0009933,GO:0048869,GO:0000975,GO:0009943,GO:0009799,GO:0010087,GO:0043231,GO:0009933,GO:0048869,GO:0000975,GO:0009943,GO:0009799,GO:0010087,GO:0043231,GO:…
Pn-miR166g	Pn2.1564	#N/A	1.8	XP_010264677.1	-	-
Pn-miR166g	Pn2.1215	3.5	1.8	XP_010247499.1	-	-
Pn-miR166g	Pn2.1689	3	1.8	XP_010264677.1	-	-
Pn-miR166g	Pn2.1165	2.5	1.2	XP_010247499.1	-	-
Pn-miR166g	Pn8.2937	#N/A	1.8	XP_010247499.1	K09338	GO:0003676,GO:0006351,GO:0043231,GO:0003676,GO:0006351,GO:0043231,GO:0003676,GO:0043231,GO:0003676,GO:0043231,GO:0003676,GO:0043231,GO:0003676,GO:0043231,GO:0003676,GO:0043231,GO:0003676,GO:0043231,GO:0003676,GO:0031224,GO:0043231,GO:0003676,GO:0043231,GO:0003676,GO:0043231,GO:0003676,GO:0043231,GO:0009943,GO:0009799,GO:0010087,GO:0043231,GO:0009933,GO:0048869,GO:0000975,GO:0003676,GO:0043231,GO:…
Pn-miR166g	Pn9.1206	#N/A	1.8	XP_010264677.1	K09338	GO:0003676,GO:0043231,GO:0003676,GO:0006351,GO:0043231,GO:0003676,GO:0043231,GO:0003676,GO:0043231,GO:0009943,GO:0009799,GO:0010087,GO:0043231,GO:0009933,GO:0048869,GO:0000975,GO:0003676,GO:0043231,GO:0009943,GO:0009799,GO:0010087,GO:0043231,GO:0009933,GO:0048869,GO:0000975,GO:0009943,GO:0009799,GO:0010087,GO:0043231,GO:0009933,GO:0048869,GO:0000975,GO:0009943,GO:0009799,GO:0010087,GO:0043231,GO:…
Pn-miR167a-5p	Pn7.1893	#N/A	2.2	XP_010248927.1	K19044	-
Pn-miR167a-5p	Pn4.2874	#N/A	2.2	XP_010248927.1	K13118	-
Pn-miR167a-5p	Pn14.95	4	#N/A	#N/A	-	-
Pn-miR167a-5p	Pn36.3	4	#N/A	#N/A	-	-
Pn-miR167b	Pn4.2874	#N/A	2.2	XP_010248927.1	K13118	-
Pn-miR167b	Pn7.1893	#N/A	2.2	XP_010248927.1	K19044	-
Pn-miR167b	Pn14.95	4	#N/A	#N/A	-	-
Pn-miR167b	Pn36.3	4	#N/A	#N/A	-	-
Pn-miR167c-5p	Pn5.2594	#N/A	2.5	XP_019052387.1	K02349	GO:0043231,GO:0090304,GO:0006259,GO:0048856,GO:0034645,GO:0097159,GO:0044767,GO:0016740,GO:1901363,GO:0006259,GO:0034645,GO:0006259,GO:0044699,GO:0006259,GO:0048856,GO:0034645,GO:0097159,GO:0044767,GO:1901363,GO:0006259,GO:0044699,GO:0006260,GO:0003676,GO:0043231,GO:0043231,GO:0006259,GO:0044699,GO:0006259,GO:0034645,GO:1901363,GO:0097159,GO:0006259,GO:0034645,
Pn-miR167c-5p	Pn24.391	3	1.5	XP_010250613.1	-	-
Pn-miR167c-5p	Pn16.165	3	1.5	XP_010250595.1	-	-
Pn-miR167c-5p	Pn6.1986	3.5	1.8	OAY25196.1	-	-
Pn-miR167c-5p	Pn16.244	3	1.5	XP_010250595.1	-	-
Pn-miR167c-5p	Pn8.630	3.5	1.8	EOY27584.1	-	-
Pn-miR167c-5p	Pn6.2053	3.5	1.8	OAY25196.1	-	-
Pn-miR167c-5p	Pn1.24	3	1.5	XP_002266678.2	-	-
Pn-miR167c-5p	Pn4.535	4	#N/A	XP_017245115.1	-	-
Pn-miR167c-5p	Pn11.329	3.5	#N/A	XP_008367545.1	-	-
Pn-miR167c-5p	Pn11.437	3.5	#N/A	XP_002280557.1	-	-
Pn-miR167d	Pn7.1893	#N/A	2.5	XP_010248927.1	K19044	-
Pn-miR167d	Pn4.2874	#N/A	2.5	XP_010248927.1	K13118	-
Pn-miR168a-3p	Pn8.2131	#N/A	0	#N/A	-	-
Pn-miR168a-3p	Pn18.975	4	#N/A	CAN68509.1	-	-
Pn-miR168a-3p	Pn3.4226	4	#N/A	ADL36655.1	-	-
Pn-miR168a-5p	Pn2.2224	3.5	2	KDP32986.1	-	-
Pn-miR168a-5p	Pn40.11	4	2.5	XP_010251472.1	K19525	-
Pn-miR168a-5p	Pn1.35	3	2	AFV15377.1	-	-
Pn-miR168a-5p	Pn1.37	3	2	AFV15377.1	-	-
Pn-miR168a-5p	Pn4.716	4	2.5	XP_010270729.1	-	-
Pn-miR168a-5p	Pn8.2131	#N/A	0	#N/A	-	-
Pn-miR168b-3p	Pn17.523	#N/A	2.5	KCW80746.1	K03168	GO:0043229,GO:0016853,GO:0016853,GO:0016853,GO:0016853,GO:0016853,GO:0016853,GO:0016853,GO:0016853,GO:0016853,GO:0016853,GO:0016853,GO:0016853,GO:0016853,
Pn-miR168b-3p	Pn8.2131	#N/A	1	#N/A	-	-
Pn-miR168b-5p	Pn40.11	#N/A	2.5	XP_010251472.1	K19525	-
Pn-miR168b-5p	Pn1.35	3	2	AFV15377.1	-	-
Pn-miR168b-5p	Pn2.2224	3.5	2	KDP32986.1	-	-
Pn-miR168b-5p	Pn1.37	3	2	AFV15377.1	-	-
Pn-miR168b-5p	Pn4.716	4	2.5	XP_010270729.1	-	-
Pn-miR168b-5p	Pn8.2131	#N/A	0	#N/A	-	-
Pn-miR169a-3p	Pn33.311	4	2.5	#N/A	-	-
Pn-miR169a-3p	Pn1.2888	#N/A	2.5	EAZ24727.1	K01176	GO:0044262,GO:0016787,GO:0003824,GO:0016787,GO:0016787,GO:0005737,GO:0016787,GO:0003824,GO:0003824,GO:0003824,GO:0016787,GO:0008152,GO:0003824,
Pn-miR169a-3p	Pn14.325	4	2	XP_008798128.1	-	-
Pn-miR169a-3p	Pn3.2579	4	2.2	XP_002275000.1	K01051	GO:0005737,GO:0005737,GO:0016787,GO:0071555,GO:0016788,GO:0016787,GO:0016787,GO:0016787,GO:0016787,GO:0016787,GO:0016787,GO:0016787,GO:0016787,GO:0016787,GO:0016787,
Pn-miR169a-3p	Pn1.3592	4	2.2	XP_002275000.1	K01051	GO:0005737,GO:0016787,GO:0005737,GO:0016787,GO:0016787,GO:0016787,GO:0016787,GO:0016788,GO:0016020,GO:0016787,GO:0016787,GO:0016787,GO:0016787,GO:0016788,GO:0005618,GO:0016787,GO:0016787,GO:0016787,GO:0016787,GO:0016787,GO:0016787,GO:0044238,GO:0003747,GO:0016788,GO:0043170,GO:0016043,GO:0044464,
Pn-miR169a-3p	Pn11.2448	#N/A	2.2	#N/A	-	-
Pn-miR169a-3p	Pn4.681	#N/A	2.2	XP_006663435.1	K04733	GO:0036094,GO:0004672,GO:0044237,GO:1901363,GO:0016020,GO:0097159,GO:0006796,GO:0016301,GO:0006464,GO:0032550,GO:0016020,GO:0006796,GO:0006464,GO:0004672,GO:0032550,GO:0016301,GO:0016020,GO:0016020,GO:0016020,GO:0016020,GO:0016310,GO:0004672,GO:0016020,GO:0016301,GO:0016301,GO:0006464,GO:0032550,
Pn-miR169a-3p	Pn2.859	#N/A	2.5	XP_010652868.1	K10761	GO:0005488,
Pn-miR169a-3p	Pn4.2600	#N/A	1.8	XP_017701878.1	K01183	GO:0016787,GO:0016787,GO:0016787,GO:0016787,GO:0016787,GO:0016787,GO:0016787,GO:0016787,GO:0016787,GO:0016787,GO:0005737,GO:0016787,
Pn-miR169a-3p	Pn6.2498	3	1.8	XP_010258082.1	-	-
Pn-miR169a-3p	Pn5.1085	4	#N/A	XP_010910102.1	-	-
Pn-miR169a-5p	Pn26.186	#N/A	2.2	JAT40125.1	K15292	GO:0008104,GO:0006887,GO:0016192,GO:0006887,GO:0006887,GO:0006887,GO:0006887,GO:0006887,GO:0006887,GO:0006887,GO:0006887,GO:0006887,GO:0006887,GO:0005737,GO:0006887,GO:0043231,GO:0044425,GO:0015031,GO:0006887,GO:0006887,GO:0006887,GO:0006887,GO:0006887,GO:0006887,GO:0006887,GO:0016192,GO:0006887,
Pn-miR169a-5p	Pn21.931	2.5	2.5	CAA81057.1	K17193	GO:0016757,GO:0016757,GO:0016740,GO:0016740,GO:0016740,GO:0016757,GO:0016740,GO:0016740,GO:0016740,GO:0016740,GO:0016740,GO:0016740,
Pn-miR169a-5p	Pn4.422	4	2.5	ABY40731.1	-	-
Pn-miR169a-5p	Pn15.2569	#N/A	2.5	JAT40125.1	K15292	GO:0008104,GO:0006887,GO:0016192,GO:0006887,GO:0006887,GO:0006887,GO:0006887,GO:0006887,GO:0006887,GO:0005737,GO:0044425,GO:0043231,GO:0006887,GO:0006887,GO:0006887,GO:0006887,GO:0005737,GO:0006887,GO:0043231,GO:0044425,GO:0015031,GO:0006887,GO:0006887,GO:0006887,GO:0006887,GO:0006887,GO:0006887,GO:0006887,GO:0006887,GO:0006887,GO:0006887,GO:0006887,
Pn-miR169a-5p	Pn4.417	4	2.5	ABY40731.1	-	-
Pn-miR169a-5p	Pn19.1438	4	#N/A	CBI26469.3	-	-
Pn-miR169a-5p	Pn17.1486	3.5	#N/A	#N/A	-	-
Pn-miR169b-5p	Pn13.1434	#N/A	2.5	XP_010940016.1	K04498	GO:0043231,GO:0003676,GO:0006351,GO:0009648,GO:0009292,GO:0016491,GO:0061733,GO:0043543,GO:0046685,GO:0090567,GO:0044424,GO:0006366,GO:0043231,GO:0061733,GO:0043543,GO:0090567,GO:0009987,
Pn-miR169b-5p	Pn21.931	2.5	2.5	CAA81057.1	K17193	GO:0016757,GO:0016757,GO:0016740,GO:0016740,GO:0016740,GO:0016757,GO:0016740,GO:0016740,GO:0016740,GO:0016740,GO:0016740,GO:0016740,
Pn-miR169b-5p	Pn13.970	#N/A	2.5	XP_010940016.1	K04498	GO:0043231,GO:0003676,GO:0006351,GO:0009648,GO:0009292,GO:0016491,GO:0061733,GO:0043543,GO:0046685,GO:0090567,GO:0044424,GO:0006366,GO:0043231,GO:0061733,GO:0043543,GO:0090567,GO:0009987,
Pn-miR169b-5p	Pn15.2569	#N/A	2.2	JAT40125.1	K15292	GO:0008104,GO:0006887,GO:0016192,GO:0006887,GO:0006887,GO:0006887,GO:0006887,GO:0006887,GO:0006887,GO:0005737,GO:0044425,GO:0043231,GO:0006887,GO:0006887,GO:0006887,GO:0006887,GO:0005737,GO:0006887,GO:0043231,GO:0044425,GO:0015031,GO:0006887,GO:0006887,GO:0006887,GO:0006887,GO:0006887,GO:0006887,GO:0006887,GO:0006887,GO:0006887,GO:0006887,GO:0006887,
Pn-miR169b-5p	Pn26.186	#N/A	2.5	JAT40125.1	K15292	GO:0008104,GO:0006887,GO:0016192,GO:0006887,GO:0006887,GO:0006887,GO:0006887,GO:0006887,GO:0006887,GO:0006887,GO:0006887,GO:0006887,GO:0006887,GO:0005737,GO:0006887,GO:0043231,GO:0044425,GO:0015031,GO:0006887,GO:0006887,GO:0006887,GO:0006887,GO:0006887,GO:0006887,GO:0006887,GO:0016192,GO:0006887,
Pn-miR169b-5p	Pn29.276	4	#N/A	XP_010275929.1	-	-
Pn-miR169b-5p	Pn29.381	4	#N/A	XP_010275929.1	-	-
Pn-miR169b-5p	Pn21.254	4	#N/A	#N/A	-	-
Pn-miR169b-5p	Pn29.302	4	#N/A	ERM99161.1	-	-
Pn-miR169b-5p	Pn29.290	4	#N/A	XP_010275928.1	-	-
Pn-miR169b-5p	Pn17.1486	4	#N/A	#N/A	-	-
Pn-miR169b-5p	Pn13.29	4	#N/A	OMO54444.1	-	-
Pn-miR169c	Pn15.2569	#N/A	2.2	JAT40125.1	K15292	GO:0008104,GO:0006887,GO:0016192,GO:0006887,GO:0006887,GO:0006887,GO:0006887,GO:0006887,GO:0006887,GO:0005737,GO:0044425,GO:0043231,GO:0006887,GO:0006887,GO:0006887,GO:0006887,GO:0005737,GO:0006887,GO:0043231,GO:0044425,GO:0015031,GO:0006887,GO:0006887,GO:0006887,GO:0006887,GO:0006887,GO:0006887,GO:0006887,GO:0006887,GO:0006887,GO:0006887,GO:0006887,
Pn-miR169c	Pn21.931	2.5	2.5	CAA81057.1	K17193	GO:0016757,GO:0016757,GO:0016740,GO:0016740,GO:0016740,GO:0016757,GO:0016740,GO:0016740,GO:0016740,GO:0016740,GO:0016740,GO:0016740,
Pn-miR169c	Pn13.1434	#N/A	2.5	XP_010940016.1	K04498	GO:0043231,GO:0003676,GO:0006351,GO:0009648,GO:0009292,GO:0016491,GO:0061733,GO:0043543,GO:0046685,GO:0090567,GO:0044424,GO:0006366,GO:0043231,GO:0061733,GO:0043543,GO:0090567,GO:0009987,
Pn-miR169c	Pn13.970	#N/A	2.5	XP_010940016.1	K04498	GO:0043231,GO:0003676,GO:0006351,GO:0009648,GO:0009292,GO:0016491,GO:0061733,GO:0043543,GO:0046685,GO:0090567,GO:0044424,GO:0006366,GO:0043231,GO:0061733,GO:0043543,GO:0090567,GO:0009987,
Pn-miR169c	Pn26.186	#N/A	2.5	JAT40125.1	K15292	GO:0008104,GO:0006887,GO:0016192,GO:0006887,GO:0006887,GO:0006887,GO:0006887,GO:0006887,GO:0006887,GO:0006887,GO:0006887,GO:0006887,GO:0006887,GO:0005737,GO:0006887,GO:0043231,GO:0044425,GO:0015031,GO:0006887,GO:0006887,GO:0006887,GO:0006887,GO:0006887,GO:0006887,GO:0006887,GO:0016192,GO:0006887,
Pn-miR169c	Pn17.1486	4	#N/A	#N/A	-	-
Pn-miR169c	Pn29.276	4	#N/A	XP_010275929.1	-	-
Pn-miR169c	Pn29.381	4	#N/A	XP_010275929.1	-	-
Pn-miR169c	Pn13.29	4	#N/A	OMO54444.1	-	-
Pn-miR169c	Pn29.302	4	#N/A	ERM99161.1	-	-
Pn-miR169g-5p	Pn6.3177	#N/A	2.2	XP_010256286.1	K14638	GO:0031224,GO:0051234,GO:0031224,GO:0051234,GO:0031224,GO:0051234,GO:0031224,GO:0051234,GO:0031224,GO:0051234,GO:0031224,GO:0051234,GO:0031224,GO:0051234,GO:0031224,GO:0051234,GO:0031224,GO:0051234,GO:0031224,GO:0051234,GO:0031224,GO:0051234,GO:0031224,GO:0051234,GO:0031224,GO:0051234,GO:0031224,GO:0051234,GO:0031224,GO:0051234,GO:0031224,GO:0051234,GO:0031224,GO:0051234,GO:0031224,GO:0051234,GO:…
Pn-miR169g-5p	Pn21.931	2.5	2.5	CAA81057.1	K17193	GO:0016757,GO:0016757,GO:0016740,GO:0016740,GO:0016740,GO:0016757,GO:0016740,GO:0016740,GO:0016740,GO:0016740,GO:0016740,GO:0016740,
Pn-miR169g-5p	Pn21.254	4	#N/A	#N/A	-	-
Pn-miR169g-5p	Pn5.1347	3.5	#N/A	ERN11143.1	-	-
Pn-miR169k	Pn21.928	3.5	2	EXB44194.1	-	-
Pn-miR169k	Pn21.922	3.5	2	OIT34023.1	K17193	GO:0016757,GO:0016740,GO:0016757,GO:0016740,GO:0016740,GO:0016740,GO:0016740,GO:0016740,GO:0016740,
Pn-miR169k	Pn21.925	3.5	2	XP_009587143.1	-	-
Pn-miR169k	Pn21.931	#N/A	1.5	CAA81057.1	K17193	GO:0016757,GO:0016757,GO:0016740,GO:0016740,GO:0016740,GO:0016757,GO:0016740,GO:0016740,GO:0016740,GO:0016740,GO:0016740,GO:0016740,
Pn-miR169k	Pn1.2642	4	#N/A	XP_011078464.1	-	-
Pn-miR169k	Pn19.1438	4	#N/A	CBI26469.3	-	-
Pn-miR169k	Pn14.18	4	#N/A	XP_010257203.1	-	-
Pn-miR169k	Pn1.2840	4	#N/A	XP_011078464.1	-	-
Pn-miR169n	Pn21.922	#N/A	2	OIT34023.1	K17193	GO:0016757,GO:0016740,GO:0016757,GO:0016740,GO:0016740,GO:0016740,GO:0016740,GO:0016740,GO:0016740,
Pn-miR169n	Pn21.928	3.5	2	EXB44194.1	-	-
Pn-miR169n	Pn21.925	3.5	2	XP_009587143.1	-	-
Pn-miR169n	Pn21.931	#N/A	1.5	CAA81057.1	K17193	GO:0016757,GO:0016757,GO:0016740,GO:0016740,GO:0016740,GO:0016757,GO:0016740,GO:0016740,GO:0016740,GO:0016740,GO:0016740,GO:0016740,
Pn-miR169n	Pn14.18	4	#N/A	XP_010257203.1	-	-
Pn-miR169n	Pn19.1438	4	#N/A	CBI26469.3	-	-
Pn-miR169n	Pn1.2840	4	#N/A	XP_011078464.1	-	-
Pn-miR170-3p	Pn4.3439	#N/A	2.5	#N/A	-	-
Pn-miR170-3p	Pn28.89	4	2	EOY27503.1	-	-
Pn-miR170-3p	Pn4.3383	#N/A	2.5	#N/A	-	-
Pn-miR170-3p	Pn22.777	#N/A	2.5	XP_010255352.1	-	-
Pn-miR170-3p	Pn28.103	4	2	EOY27503.1	-	-
Pn-miR170-3p	Pn6.2322	3.5	2.5	XP_010277543.1	-	GO:0016020,GO:0016049,GO:0009725,GO:0043231,GO:0003006,GO:0016020,GO:0016020,GO:0016020,GO:0005737,GO:0016020,GO:0016020,
Pn-miR170-3p	Pn8.496	3.5	2.5	XP_010277543.1	-	GO:0016020,GO:0016020,GO:0016049,GO:0009725,GO:0043231,GO:0044699,GO:0016740,GO:0003006,GO:0016020,GO:0016020,GO:0016020,GO:0005737,GO:0016020,GO:0005737,GO:0016020,GO:0016020,GO:0016020,
Pn-miR170-3p	Pn22.532	#N/A	2.5	XP_010255352.1	-	-
Pn-miR170-3p	Pn13.744	1.5	1	XP_010258971.1	K14494	-
Pn-miR170-3p	Pn17.1188	1.5	1	XP_010258971.1	K14494	-
Pn-miR170-3p	Pn11.1158	1.5	1	XP_010661679.1	K14494	-
Pn-miR170-3p	Pn6.518	1.5	1	XP_019054166.1	K14494	-
Pn-miR170-3p	Pn1.1203	1.5	1	#N/A	-	-
Pn-miR170-3p	Pn8.2493	#N/A	1	XP_010258971.1	K14494	-
Pn-miR170-3p	Pn13.2049	3	#N/A	XP_010258971.1	-	-
Pn-miR170-5p	Pn4.1556	#N/A	2.5	XP_010656085.1	K07052	GO:0043231,
Pn-miR170-5p	Pn18.348	4	#N/A	XP_008240292.1	-	-
Pn-miR170-5p	Pn3.2387	3.5	#N/A	XP_020112623.1	-	-
Pn-miR171a-3p	Pn6.518	0	0	XP_019054166.1	K14494	-
Pn-miR171a-3p	Pn17.1188	0	0	XP_010258971.1	K14494	-
Pn-miR171a-3p	Pn13.744	0	0	XP_010258971.1	K14494	-
Pn-miR171a-3p	Pn13.2049	1.5	0	XP_010258971.1	-	-
Pn-miR171a-3p	Pn11.1158	0	0	XP_010661679.1	K14494	-
Pn-miR171a-3p	Pn8.2493	#N/A	0	XP_010258971.1	K14494	-
Pn-miR171a-3p	Pn1.1203	0	0	#N/A	-	-
Pn-miR171a-5p	Pn4.1556	#N/A	2.5	XP_010656085.1	K07052	GO:0043231,
Pn-miR171a-5p	Pn18.348	4	#N/A	XP_008240292.1	-	-
Pn-miR171a-5p	Pn3.2387	3.5	#N/A	XP_020112623.1	-	-
Pn-miR171b-3p	Pn6.2322	#N/A	2.5	XP_010277543.1	-	GO:0016020,GO:0016049,GO:0009725,GO:0043231,GO:0003006,GO:0016020,GO:0016020,GO:0016020,GO:0005737,GO:0016020,GO:0016020,
Pn-miR171b-3p	Pn18.1018	4	2	KRH64716.1	-	-
Pn-miR171b-3p	Pn8.496	#N/A	2.5	XP_010277543.1	-	GO:0016020,GO:0016020,GO:0016049,GO:0009725,GO:0043231,GO:0044699,GO:0016740,GO:0003006,GO:0016020,GO:0016020,GO:0016020,GO:0005737,GO:0016020,GO:0005737,GO:0016020,GO:0016020,GO:0016020,
Pn-miR171b-3p	Pn5.898	4	2	KRH64716.1	-	-
Pn-miR171b-3p	Pn11.1158	3	1.5	XP_010661679.1	K14494	-
Pn-miR171b-3p	Pn17.1188	3	1.5	XP_010258971.1	K14494	-
Pn-miR171b-3p	Pn1.1203	3	1.5	#N/A	-	-
Pn-miR171b-3p	Pn8.2493	#N/A	1.5	XP_010258971.1	K14494	-
Pn-miR171b-3p	Pn6.518	3	1.5	XP_019054166.1	K14494	-
Pn-miR171b-3p	Pn13.744	3	1.5	XP_010258971.1	K14494	-
Pn-miR171b-3p	Pn13.2049	0	1.5	XP_010258971.1	-	-
Pn-miR171c-3p	Pn5.898	4	2	KRH64716.1	-	-
Pn-miR171c-3p	Pn6.2322	#N/A	2.5	XP_010277543.1	-	GO:0016020,GO:0016049,GO:0009725,GO:0043231,GO:0003006,GO:0016020,GO:0016020,GO:0016020,GO:0005737,GO:0016020,GO:0016020,
Pn-miR171c-3p	Pn18.1018	4	2	KRH64716.1	-	-
Pn-miR171c-3p	Pn8.496	#N/A	2.5	XP_010277543.1	-	GO:0016020,GO:0016020,GO:0016049,GO:0009725,GO:0043231,GO:0044699,GO:0016740,GO:0003006,GO:0016020,GO:0016020,GO:0016020,GO:0005737,GO:0016020,GO:0005737,GO:0016020,GO:0016020,GO:0016020,
Pn-miR171c-3p	Pn8.2493	#N/A	1.5	XP_010258971.1	K14494	-
Pn-miR171c-3p	Pn17.1188	3	1.5	XP_010258971.1	K14494	-
Pn-miR171c-3p	Pn11.1158	#N/A	1.5	XP_010661679.1	K14494	-
Pn-miR171c-3p	Pn13.2049	3	1.5	XP_010258971.1	-	-
Pn-miR171c-3p	Pn1.1203	3	1.5	#N/A	-	-
Pn-miR171c-3p	Pn13.744	3	1.5	XP_010258971.1	K14494	-
Pn-miR171c-3p	Pn6.518	3	1.5	XP_019054166.1	K14494	-
Pn-miR172a	Pn24.581	#N/A	2.2	#N/A	-	-
Pn-miR172a	Pn1.1849	#N/A	2.5	XP_011084194.2	K11253	GO:0043231,GO:0005515,GO:0005515,GO:0005488,GO:0016020,GO:0005515,GO:0005515,GO:0005515,
Pn-miR172a	Pn36.33	4	2.5	XP_010263329.1	-	-
Pn-miR172a	Pn26.641	#N/A	2.5	XP_009420274.1	K16189	GO:0005515,GO:0005488,GO:0043231,
Pn-miR172a	Pn1.1837	#N/A	2.5	CBI17295.3	K11253	-
Pn-miR172a	Pn2.1838	2	1	XP_010260158.1	-	-
Pn-miR172a	Pn12.793	2	1	XP_010260156.1	-	-
Pn-miR172a	Pn9.1056	#N/A	1	KGN47323.1	K09284	GO:0009653,GO:0003006,GO:0006351,
Pn-miR172a	Pn2.962	3	1.2	CBI21387.3	-	-
Pn-miR172a	Pn8.2776	#N/A	1	XP_010252532.1	K14012	GO:0097159,GO:0046914,GO:0044260,GO:0044238,GO:0005488,GO:0036094,GO:0097159,GO:1901363,GO:0044260,GO:0044238,GO:0005488,GO:0036094,GO:0097159,GO:1901363,GO:0044260,GO:0044238,GO:0005488,GO:0036094,GO:0097159,GO:1901363,GO:0043231,GO:0043231,GO:0016787,GO:0036094,GO:0097159,GO:1901363,GO:0044260,GO:0044238,GO:0005488,GO:0036094,GO:0097159,GO:1901363,GO:0036094,GO:0097159,GO:1901363,GO:0036094,GO:…
Pn-miR172a	Pn10.1856	2	1	XP_010260156.1	-	-
Pn-miR172a	Pn56.17	4	1.8	ACO52508.1	-	-
Pn-miR172a	Pn7.1909	4	#N/A	XP_011081257.1	-	-
Pn-miR172a	Pn8.501	3	#N/A	#N/A	-	-
Pn-miR172a	Pn14.1556	4	#N/A	XP_010657662.1	-	-
Pn-miR172a	Pn2.2474	#N/A	#N/A	CBI17295.3	-	-
Pn-miR172a	Pn13.1416	4	#N/A	XP_016185930.1	-	-
Pn-miR172a	Pn47.5	4	#N/A	XP_011003937.1	-	-
Pn-miR172a	Pn14.1562	4	#N/A	KZV43450.1	-	-
Pn-miR172a	Pn7.1945	4	#N/A	XP_011081257.1	-	-
Pn-miR172a	Pn2.845	3.5	#N/A	CBI21387.3	-	-
Pn-miR172b-3p	Pn24.581	#N/A	2.2	#N/A	-	-
Pn-miR172b-3p	Pn1.1849	#N/A	2.5	XP_011084194.2	K11253	GO:0043231,GO:0005515,GO:0005515,GO:0005488,GO:0016020,GO:0005515,GO:0005515,GO:0005515,
Pn-miR172b-3p	Pn26.641	#N/A	2.5	XP_009420274.1	K16189	GO:0005515,GO:0005488,GO:0043231,
Pn-miR172b-3p	Pn2.2474	4	2.5	CBI17295.3	-	-
Pn-miR172b-3p	Pn1.1837	#N/A	2.5	CBI17295.3	K11253	-
Pn-miR172b-3p	Pn36.33	4	2.5	XP_010263329.1	-	-
Pn-miR172b-3p	Pn2.845	3	1.2	CBI21387.3	-	-
Pn-miR172b-3p	Pn8.2776	#N/A	1	XP_010252532.1	K14012	GO:0097159,GO:0046914,GO:0044260,GO:0044238,GO:0005488,GO:0036094,GO:0097159,GO:1901363,GO:0044260,GO:0044238,GO:0005488,GO:0036094,GO:0097159,GO:1901363,GO:0044260,GO:0044238,GO:0005488,GO:0036094,GO:0097159,GO:1901363,GO:0043231,GO:0043231,GO:0016787,GO:0036094,GO:0097159,GO:1901363,GO:0044260,GO:0044238,GO:0005488,GO:0036094,GO:0097159,GO:1901363,GO:0036094,GO:0097159,GO:1901363,GO:0036094,GO:…
Pn-miR172b-3p	Pn9.1056	#N/A	1	KGN47323.1	K09284	GO:0009653,GO:0003006,GO:0006351,
Pn-miR172b-3p	Pn2.962	3	1.2	CBI21387.3	-	-
Pn-miR172b-3p	Pn12.793	2	1	XP_010260156.1	-	-
Pn-miR172b-3p	Pn56.17	4	1.8	ACO52508.1	-	-
Pn-miR172b-3p	Pn14.1562	4	#N/A	KZV43450.1	-	-
Pn-miR172b-3p	Pn13.1416	#N/A	#N/A	XP_016185930.1	-	-
Pn-miR172b-3p	Pn7.1945	4	#N/A	XP_011081257.1	-	-
Pn-miR172b-3p	Pn8.501	3	#N/A	#N/A	-	-
Pn-miR172b-3p	Pn2.1838	2.5	#N/A	XP_010260158.1	-	-
Pn-miR172c	Pn36.33	#N/A	2.5	XP_010263329.1	-	-
Pn-miR172c	Pn1.2657	#N/A	2.5	XP_010269270.1	K01803	GO:0006950,GO:0006950,GO:0051707,
Pn-miR172c	Pn26.641	#N/A	2.2	XP_009420274.1	K16189	GO:0005515,GO:0005488,GO:0043231,
Pn-miR172c	Pn24.581	#N/A	2.5	#N/A	-	-
Pn-miR172c	Pn8.501	4	2.5	#N/A	-	-
Pn-miR172c	Pn13.1416	4	2.5	XP_016185930.1	-	-
Pn-miR172c	Pn14.1229	4	2.5	EPS65223.1	-	-
Pn-miR172c	Pn11.971	#N/A	2.5	XP_016448403.1	K11254	GO:0043231,GO:0003676,GO:0000785,GO:0046983,GO:0034728,GO:0006351,GO:0000785,GO:0003676,GO:0046983,GO:0034728,GO:0043231,GO:0003676,GO:0031981,GO:0009536,GO:0044437,GO:0000785,GO:0005911,GO:0046983,GO:0034728,GO:0016020,GO:0000785,GO:0003676,GO:0046983,GO:0034728,GO:0043231,GO:0000785,GO:0003676,GO:0046983,GO:0034728,GO:0043231,GO:0000785,GO:0003676,GO:0046983,GO:0034728,GO:0043231,GO:0003676,GO:…
Pn-miR172c	Pn11.149	#N/A	2.5	OAE23687.1	K11254	GO:0000785,GO:0003676,GO:0046983,GO:0034728,GO:0043231,GO:0000785,GO:0003676,GO:0046983,GO:0034728,GO:0043231,GO:0003676,GO:0031981,GO:0009536,GO:0044437,GO:0000785,GO:0005911,GO:0046983,GO:0034728,GO:0016020,GO:0000785,GO:0003676,GO:0046983,GO:0034728,GO:0043231,GO:0000785,GO:0003676,GO:0046983,GO:0034728,GO:0043231,GO:0000785,GO:0003676,GO:0046983,GO:0034728,GO:0043231,GO:0000785,GO:0003676,GO:…
Pn-miR172c	Pn11.1540	#N/A	2.5	XP_016185930.1	K03097	GO:0006796,GO:0006464,GO:0004672,GO:0032550,GO:0006464,GO:0004672,GO:0032550,GO:0006464,GO:0004672,GO:0032550,GO:0006464,GO:0004672,GO:0032550,GO:0006796,GO:0006464,GO:0004672,GO:0032550,GO:0006464,GO:0004672,GO:0032550,GO:0005737,GO:0006464,GO:0004672,GO:0032550,GO:0005737,GO:0006464,GO:0004672,GO:0032550,GO:0005737,GO:0006796,GO:0006464,GO:0004672,GO:0032550,GO:0005737,GO:0006464,GO:0004672,GO:…
Pn-miR172c	Pn2.845	3	1	CBI21387.3	-	-
Pn-miR172c	Pn56.17	3	1.5	ACO52508.1	-	-
Pn-miR172c	Pn2.962	2	1	CBI21387.3	-	-
Pn-miR172c	Pn10.1856	1	0.5	XP_010260156.1	-	-
Pn-miR172c	Pn12.793	1	0.5	XP_010260156.1	-	-
Pn-miR172c	Pn9.1056	#N/A	0.5	KGN47323.1	K09284	GO:0009653,GO:0003006,GO:0006351,
Pn-miR172c	Pn2.1838	2	0.5	XP_010260158.1	-	-
Pn-miR172c	Pn8.2776	#N/A	0.5	XP_010252532.1	K14012	GO:0097159,GO:0046914,GO:0044260,GO:0044238,GO:0005488,GO:0036094,GO:0097159,GO:1901363,GO:0044260,GO:0044238,GO:0005488,GO:0036094,GO:0097159,GO:1901363,GO:0044260,GO:0044238,GO:0005488,GO:0036094,GO:0097159,GO:1901363,GO:0043231,GO:0043231,GO:0016787,GO:0036094,GO:0097159,GO:1901363,GO:0044260,GO:0044238,GO:0005488,GO:0036094,GO:0097159,GO:1901363,GO:0036094,GO:0097159,GO:1901363,GO:0036094,GO:…
Pn-miR172c	Pn14.1230	4	#N/A	EPS65223.1	-	-
Pn-miR172c	Pn4.3252	4	#N/A	XP_002268782.2	-	-
Pn-miR172c	Pn4.3279	4	#N/A	XP_010272353.1	-	-
Pn-miR172c	Pn4.3327	4	#N/A	XP_010260315.1	-	-
Pn-miR172c	Pn3.1035	4	#N/A	XP_010259662.1	-	-
Pn-miR172d-3p	Pn8.501	4	2.5	#N/A	-	-
Pn-miR172d-3p	Pn24.581	#N/A	2.5	#N/A	-	-
Pn-miR172d-3p	Pn1.2657	#N/A	2.5	XP_010269270.1	K01803	GO:0006950,GO:0006950,GO:0051707,
Pn-miR172d-3p	Pn36.33	#N/A	2.5	XP_010263329.1	-	-
Pn-miR172d-3p	Pn11.971	#N/A	2.5	XP_016448403.1	K11254	GO:0043231,GO:0003676,GO:0000785,GO:0046983,GO:0034728,GO:0006351,GO:0000785,GO:0003676,GO:0046983,GO:0034728,GO:0043231,GO:0003676,GO:0031981,GO:0009536,GO:0044437,GO:0000785,GO:0005911,GO:0046983,GO:0034728,GO:0016020,GO:0000785,GO:0003676,GO:0046983,GO:0034728,GO:0043231,GO:0000785,GO:0003676,GO:0046983,GO:0034728,GO:0043231,GO:0000785,GO:0003676,GO:0046983,GO:0034728,GO:0043231,GO:0003676,GO:…
Pn-miR172d-3p	Pn14.1229	4	2.5	EPS65223.1	-	-
Pn-miR172d-3p	Pn26.641	#N/A	2.2	XP_009420274.1	K16189	GO:0005515,GO:0005488,GO:0043231,
Pn-miR172d-3p	Pn14.1230	4	2.5	EPS65223.1	-	-
Pn-miR172d-3p	Pn11.1540	#N/A	2.5	XP_016185930.1	K03097	GO:0006796,GO:0006464,GO:0004672,GO:0032550,GO:0006464,GO:0004672,GO:0032550,GO:0006464,GO:0004672,GO:0032550,GO:0006464,GO:0004672,GO:0032550,GO:0006796,GO:0006464,GO:0004672,GO:0032550,GO:0006464,GO:0004672,GO:0032550,GO:0005737,GO:0006464,GO:0004672,GO:0032550,GO:0005737,GO:0006464,GO:0004672,GO:0032550,GO:0005737,GO:0006796,GO:0006464,GO:0004672,GO:0032550,GO:0005737,GO:0006464,GO:0004672,GO:…
Pn-miR172d-3p	Pn11.149	#N/A	2.5	OAE23687.1	K11254	GO:0000785,GO:0003676,GO:0046983,GO:0034728,GO:0043231,GO:0000785,GO:0003676,GO:0046983,GO:0034728,GO:0043231,GO:0003676,GO:0031981,GO:0009536,GO:0044437,GO:0000785,GO:0005911,GO:0046983,GO:0034728,GO:0016020,GO:0000785,GO:0003676,GO:0046983,GO:0034728,GO:0043231,GO:0000785,GO:0003676,GO:0046983,GO:0034728,GO:0043231,GO:0000785,GO:0003676,GO:0046983,GO:0034728,GO:0043231,GO:0000785,GO:0003676,GO:…
Pn-miR172d-3p	Pn56.17	3	1.5	ACO52508.1	-	-
Pn-miR172d-3p	Pn2.962	3.5	1	CBI21387.3	-	-
Pn-miR172d-3p	Pn2.845	2	1	CBI21387.3	-	-
Pn-miR172d-3p	Pn2.1838	1	0.5	XP_010260158.1	-	-
Pn-miR172d-3p	Pn8.2776	#N/A	0.5	XP_010252532.1	K14012	GO:0097159,GO:0046914,GO:0044260,GO:0044238,GO:0005488,GO:0036094,GO:0097159,GO:1901363,GO:0044260,GO:0044238,GO:0005488,GO:0036094,GO:0097159,GO:1901363,GO:0044260,GO:0044238,GO:0005488,GO:0036094,GO:0097159,GO:1901363,GO:0043231,GO:0043231,GO:0016787,GO:0036094,GO:0097159,GO:1901363,GO:0044260,GO:0044238,GO:0005488,GO:0036094,GO:0097159,GO:1901363,GO:0036094,GO:0097159,GO:1901363,GO:0036094,GO:…
Pn-miR172d-3p	Pn12.793	1	0.5	XP_010260156.1	-	-
Pn-miR172d-3p	Pn10.1856	1	0.5	XP_010260156.1	-	-
Pn-miR172d-3p	Pn9.1056	#N/A	0.5	KGN47323.1	K09284	GO:0009653,GO:0003006,GO:0006351,
Pn-miR172d-3p	Pn3.1035	4	#N/A	XP_010259662.1	-	-
Pn-miR172d-3p	Pn4.3327	4	#N/A	XP_010260315.1	-	-
Pn-miR172d-3p	Pn4.3252	4	#N/A	XP_002268782.2	-	-
Pn-miR172d-3p	Pn1.506	4	#N/A	#N/A	-	-
Pn-miR172d-3p	Pn4.3279	4	#N/A	XP_010272353.1	-	-
Pn-miR172e-3p	Pn2.1474	#N/A	2.5	CBI25518.3	-	GO:0043231,
Pn-miR172e-3p	Pn24.581	#N/A	2.2	#N/A	-	-
Pn-miR172e-3p	Pn19.1066	4	2.5	XP_010266717.1	-	-
Pn-miR172e-3p	Pn12.793	2.5	1.2	XP_010260156.1	-	-
Pn-miR172e-3p	Pn10.1856	2.5	1.2	XP_010260156.1	-	-
Pn-miR172e-3p	Pn9.1056	#N/A	1.2	KGN47323.1	K09284	GO:0009653,GO:0003006,GO:0006351,
Pn-miR172e-3p	Pn2.962	#N/A	1.5	CBI21387.3	-	-
Pn-miR172e-3p	Pn56.17	3	1.2	ACO52508.1	-	-
Pn-miR172e-3p	Pn2.1838	1	1.2	XP_010260158.1	-	-
Pn-miR172e-3p	Pn8.2776	#N/A	1.2	XP_010252532.1	K14012	GO:0097159,GO:0046914,GO:0044260,GO:0044238,GO:0005488,GO:0036094,GO:0097159,GO:1901363,GO:0044260,GO:0044238,GO:0005488,GO:0036094,GO:0097159,GO:1901363,GO:0044260,GO:0044238,GO:0005488,GO:0036094,GO:0097159,GO:1901363,GO:0043231,GO:0043231,GO:0016787,GO:0036094,GO:0097159,GO:1901363,GO:0044260,GO:0044238,GO:0005488,GO:0036094,GO:0097159,GO:1901363,GO:0036094,GO:0097159,GO:1901363,GO:0036094,GO:…
Pn-miR172e-3p	Pn2.845	2	1.5	CBI21387.3	-	-
Pn-miR172e-3p	Pn47.5	4	#N/A	XP_011003937.1	-	-
Pn-miR319a	Pn3.3004	4	2	XP_015876153.1	K09422	GO:0009987,GO:0044699,GO:0016020,
Pn-miR319a	Pn15.1483	4	2	XP_010276128.1	-	-
Pn-miR319a	Pn6.114	#N/A	2.5	XP_012842863.1	-	-
Pn-miR319a	Pn10.1126	3	1.5	OAY53310.1	-	-
Pn-miR319a	Pn32.234	4	#N/A	XP_010251854.1	-	-
Pn-miR319a	Pn4.26	4	#N/A	XP_010266742.1	-	-
Pn-miR319a	Pn41.146	4	#N/A	XP_008802597.1	-	-
Pn-miR319b	Pn3.3004	#N/A	2	XP_015876153.1	K09422	GO:0009987,GO:0044699,GO:0016020,
Pn-miR319b	Pn15.1483	4	2	XP_010276128.1	-	-
Pn-miR319b	Pn6.114	#N/A	2.5	XP_012842863.1	-	-
Pn-miR319b	Pn10.1126	3	1.5	OAY53310.1	-	-
Pn-miR319b	Pn4.26	#N/A	#N/A	XP_010266742.1	-	-
Pn-miR319b	Pn32.234	#N/A	#N/A	XP_010251854.1	-	-
Pn-miR319b	Pn41.146	4	#N/A	XP_008802597.1	-	-
Pn-miR319c	Pn3.3004	#N/A	2	XP_015876153.1	K09422	GO:0009987,GO:0044699,GO:0016020,
Pn-miR319c	Pn32.234	4	2	XP_010251854.1	-	-
Pn-miR319c	Pn4.26	4	2	XP_010266742.1	-	-
Pn-miR319c	Pn10.1126	4	1.5	OAY53310.1	-	-
Pn-miR319c	Pn4.983	4	#N/A	#N/A	-	-
Pn-miR319c	Pn15.1483	4	#N/A	XP_010276128.1	-	-
Pn-miR390a-3p	Pn23.93	3.5	2	#N/A	-	-
Pn-miR390a-3p	Pn23.17	3.5	2	#N/A	-	-
Pn-miR390a-3p	Pn1.987	#N/A	2.5	XP_010273898.1	K13447	GO:0012501,GO:0006952,GO:0010118,GO:0009620,GO:0048878,GO:0009755,GO:0042743,GO:0002252,GO:0050664,GO:0005886,GO:0016491,GO:0016491,GO:0016491,GO:0016491,GO:0016491,GO:0016491,GO:0016491,GO:0016491,GO:0006950,GO:0016491,GO:0016491,GO:0016491,GO:0016491,GO:0016491,GO:0016491,GO:0016491,GO:0016491,GO:0016491,
Pn-miR390a-5p	Pn11.923	3.5	2.5	XP_010268505.1	-	-
Pn-miR390a-5p	Pn11.202	3.5	2.5	XP_010268505.1	-	-
Pn-miR390a-5p	Pn5.2126	3.5	2.2	XP_010250008.1	-	-
Pn-miR390a-5p	Pn5.2048	#N/A	2.5	XP_011048044.1	K17422	GO:0005737,GO:0016020,GO:0031224,GO:0016301,GO:0006464,GO:0032550,GO:0016020,GO:0031224,GO:0016301,GO:0006464,GO:0032550,GO:0031224,GO:0016301,GO:0006464,GO:0032550,GO:0031224,GO:0016301,GO:0006464,GO:0032550,GO:0031224,GO:0006796,GO:0016301,GO:0006464,GO:0032550,GO:0031224,GO:0006796,GO:0016301,GO:0006464,GO:0032550,GO:0031224,GO:0016301,GO:0006464,GO:0032550,GO:0031224,GO:0016301,GO:0006464,GO:…
Pn-miR390a-5p	Pn6.3037	3.5	2.2	XP_018504815.1	-	-
Pn-miR390a-5p	Pn3.923	3.5	2	EOY26168.1	-	-
Pn-miR390a-5p	Pn6.2892	3.5	2.2	KEH41002.1	-	-
Pn-miR390a-5p	Pn6.2897	4	2.5	ONI16691.1	-	-
Pn-miR390a-5p	Pn6.2896	3	2	XP_008227225.1	-	-
Pn-miR390a-5p	Pn10.1439	#N/A	2.5	XP_008797259.1	K17500	GO:0003824,GO:0004721,GO:0006464,GO:0004721,GO:0006464,GO:0004721,GO:0006464,GO:0004721,GO:0006464,GO:0004721,GO:0006464,GO:0004721,GO:0006464,GO:0004721,GO:0006464,GO:0004721,GO:0005737,GO:0006464,GO:0004721,GO:0006464,GO:0004721,GO:0006464,GO:0005737,GO:0006796,GO:0043231,GO:0003824,GO:0004721,GO:0006464,GO:0004721,GO:0006464,GO:0004721,GO:0006464,GO:0004721,GO:0006464,GO:0004721,GO:0006464,GO:…
Pn-miR390a-5p	Pn13.297	4	2.5	KDP35942.1	-	-
Pn-miR390a-5p	Pn6.2889	3.5	2.2	ONI16691.1	-	-
Pn-miR390a-5p	Pn13.500	4	2.5	KDP35942.1	-	-
Pn-miR390a-5p	Pn6.1472	#N/A	2.5	XP_010245613.1	K07203	GO:0032550,GO:0005515,GO:0003006,GO:0004672,GO:0006796,GO:0044424,GO:0009790,GO:0006464,GO:0006914,GO:0098781,GO:0016049,GO:0001067,GO:0006364,GO:0005488,GO:0016740,GO:0006796,GO:0006464,GO:0004672,GO:0032550,GO:1901363,GO:0016301,GO:0005515,GO:0006351,GO:0006796,GO:0044424,GO:0071840,GO:0034660,GO:0009790,GO:0097159,GO:0006796,GO:0006464,GO:0004672,GO:0032550,GO:0006796,GO:0006464,GO:0004672,GO:…
Pn-miR390a-5p	Pn19.1130	4	2.5	XP_010940921.1	-	-
Pn-miR390a-5p	Pn6.3064	2.5	1.8	XP_016489032.1	-	-
Pn-miR390a-5p	Pn9.158	#N/A	1.5	XP_018839542.1	-	-
Pn-miR390a-5p	Pn2.478	4	#N/A	EXC03886.1	-	-
Pn-miR390a-5p	Pn8.1471	4	#N/A	XP_010263666.1	-	-
Pn-miR390a-5p	Pn31.234	4	#N/A	KVI10535.1	-	-
Pn-miR390b-3p	Pn23.93	3	2	#N/A	-	-
Pn-miR390b-3p	Pn17.403	#N/A	2.5	CBI24172.3	K04422	GO:0006464,GO:0004672,GO:0032550,GO:0006464,GO:0004672,GO:0032550,GO:0005737,GO:0016310,GO:0004672,
Pn-miR390b-3p	Pn23.17	3	2	#N/A	-	-
Pn-miR390b-3p	Pn2.772	4	#N/A	XP_010933903.1	-	-
Pn-miR390b-3p	Pn21.247	4	#N/A	XP_016692456.1	-	-
Pn-miR390b-3p	Pn20.1156	4	#N/A	XP_011043190.1	-	-
Pn-miR390b-5p	Pn6.3037	3.5	2.2	XP_018504815.1	-	-
Pn-miR390b-5p	Pn6.2889	3.5	2.2	ONI16691.1	-	-
Pn-miR390b-5p	Pn19.1130	4	2.5	XP_010940921.1	-	-
Pn-miR390b-5p	Pn11.202	3.5	2.5	XP_010268505.1	-	-
Pn-miR390b-5p	Pn6.1472	#N/A	2.5	XP_010245613.1	K07203	GO:0032550,GO:0005515,GO:0003006,GO:0004672,GO:0006796,GO:0044424,GO:0009790,GO:0006464,GO:0006914,GO:0098781,GO:0016049,GO:0001067,GO:0006364,GO:0005488,GO:0016740,GO:0006796,GO:0006464,GO:0004672,GO:0032550,GO:1901363,GO:0016301,GO:0005515,GO:0006351,GO:0006796,GO:0044424,GO:0071840,GO:0034660,GO:0009790,GO:0097159,GO:0006796,GO:0006464,GO:0004672,GO:0032550,GO:0006796,GO:0006464,GO:0004672,GO:…
Pn-miR390b-5p	Pn13.500	#N/A	2.5	KDP35942.1	-	-
Pn-miR390b-5p	Pn6.2897	4	2.5	ONI16691.1	-	-
Pn-miR390b-5p	Pn6.2896	3	2	XP_008227225.1	-	-
Pn-miR390b-5p	Pn6.2892	3.5	2.2	KEH41002.1	-	-
Pn-miR390b-5p	Pn3.923	3.5	2	EOY26168.1	-	-
Pn-miR390b-5p	Pn5.2048	#N/A	2.5	XP_011048044.1	K17422	GO:0005737,GO:0016020,GO:0031224,GO:0016301,GO:0006464,GO:0032550,GO:0016020,GO:0031224,GO:0016301,GO:0006464,GO:0032550,GO:0031224,GO:0016301,GO:0006464,GO:0032550,GO:0031224,GO:0016301,GO:0006464,GO:0032550,GO:0031224,GO:0006796,GO:0016301,GO:0006464,GO:0032550,GO:0031224,GO:0006796,GO:0016301,GO:0006464,GO:0032550,GO:0031224,GO:0016301,GO:0006464,GO:0032550,GO:0031224,GO:0016301,GO:0006464,GO:…
Pn-miR390b-5p	Pn5.2126	#N/A	2.2	XP_010250008.1	-	-
Pn-miR390b-5p	Pn13.297	4	2.5	KDP35942.1	-	-
Pn-miR390b-5p	Pn6.3064	2.5	1.8	XP_016489032.1	-	-
Pn-miR390b-5p	Pn9.158	#N/A	1.5	XP_018839542.1	-	-
Pn-miR390b-5p	Pn8.1471	4	#N/A	XP_010263666.1	-	-
Pn-miR390b-5p	Pn11.923	3.5	#N/A	XP_010268505.1	-	-
Pn-miR393a-5p	Pn16.2205	2	1	XP_009604230.1	-	-
Pn-miR393a-5p	Pn24.970	2	1	XP_010249158.1	-	-
Pn-miR393a-5p	Pn22.771	0	0	#N/A	-	-
Pn-miR393a-5p	Pn22.520	0	0	#N/A	-	-
Pn-miR393a-5p	Pn22.514	0	0	#N/A	-	-
Pn-miR393a-5p	Pn22.524	0	0	#N/A	-	-
Pn-miR393a-5p	Pn22.548	4	#N/A	XP_010255312.1	-	-
Pn-miR393a-5p	Pn37.25	2.5	#N/A	XP_010241246.1	-	-
Pn-miR393a-5p	Pn3.1651	2.5	#N/A	ARO72097.1	-	-
Pn-miR393a-5p	Pn4.1784	2.5	#N/A	XP_002269127.1	-	-
Pn-miR393a-5p	Pn1.2465	2.5	#N/A	ARO72097.1	-	-
Pn-miR393b-5p	Pn16.2205	2	1	XP_009604230.1	-	-
Pn-miR393b-5p	Pn24.970	2	1	XP_010249158.1	-	-
Pn-miR393b-5p	Pn22.514	0	0	#N/A	-	-
Pn-miR393b-5p	Pn22.771	0	0	#N/A	-	-
Pn-miR393b-5p	Pn22.520	0	0	#N/A	-	-
Pn-miR393b-5p	Pn22.524	0	0	#N/A	-	-
Pn-miR393b-5p	Pn22.548	4	#N/A	XP_010255312.1	-	-
Pn-miR393b-5p	Pn1.2465	2.5	#N/A	ARO72097.1	-	-
Pn-miR393b-5p	Pn4.1784	2.5	#N/A	XP_002269127.1	-	-
Pn-miR393b-5p	Pn37.25	2.5	#N/A	XP_010241246.1	-	-
Pn-miR394a	Pn1.2477	#N/A	2.5	XP_010929591.1	-	GO:0016020,GO:0016020,GO:0016020,
Pn-miR394a	Pn23.305	#N/A	2.5	XP_010257255.1	-	-
Pn-miR394a	Pn6.2964	#N/A	2.5	XP_015576287.1	-	GO:0016070,GO:0003824,GO:0051536,GO:0016070,GO:0003824,GO:0003824,GO:0051536,GO:0043170,GO:0051536,GO:0016070,GO:0003824,GO:0003824,GO:0051536,GO:0043170,GO:0003824,GO:0051536,GO:0043170,GO:0003824,GO:0051536,GO:0043170,GO:0003824,GO:0051536,GO:0043170,GO:0016491,GO:0051536,GO:0043170,GO:0003824,GO:0051536,GO:0043170,GO:0003824,GO:0051536,GO:0043170,GO:0003824,GO:0051536,GO:0043170,GO:0051536,GO:…
Pn-miR394a	Pn6.2976	#N/A	2.5	XP_015576287.1	-	GO:0016070,GO:0003824,GO:0003824,GO:0051536,GO:0043170,GO:0003824,GO:0051536,GO:0043170,GO:0003824,GO:0051536,GO:0043170,GO:0003824,GO:0051536,GO:0043170,GO:0003824,GO:0051536,GO:0043170,GO:0003824,GO:0051536,GO:0043170,GO:0003824,GO:0051536,GO:0043170,GO:0003824,GO:0051536,GO:0043170,GO:0003824,GO:0051536,GO:0043170,GO:0016070,GO:0043231,GO:0051540,GO:0003824,
Pn-miR394a	Pn26.147	#N/A	2.5	XP_010267407.1	K14411	-
Pn-miR394a	Pn22.631	#N/A	2.5	#N/A	-	-
Pn-miR394a	Pn3.1637	4	2	XP_010929591.1	-	-
Pn-miR394a	Pn23.342	#N/A	2.5	XP_010257255.1	-	-
Pn-miR394a	Pn14.362	3	2.5	XP_007011582.2	K14816	-
Pn-miR394a	Pn14.383	#N/A	2.5	XP_007011582.2	K14816	-
Pn-miR394a	Pn3.2202	#N/A	2.5	EEF33741.1	-	-
Pn-miR394a	Pn6.2957	#N/A	2.5	XP_015576287.1	-	GO:0016070,GO:0003824,GO:0003824,GO:0051536,GO:0043170,GO:0003824,GO:0051536,GO:0043170,GO:0003824,GO:0051536,GO:0043170,GO:0003824,GO:0051536,GO:0043170,GO:0003824,GO:0051536,GO:0043170,GO:0003824,GO:0051536,GO:0043170,GO:0003824,GO:0051536,GO:0043170,GO:0003824,GO:0051536,GO:0043170,GO:0003824,GO:0051536,GO:0043170,GO:0003824,GO:0051536,GO:0043170,GO:0003824,GO:0051536,GO:0043170,GO:0003824,GO:…
Pn-miR394a	Pn7.292	#N/A	2.5	#N/A	-	-
Pn-miR394a	Pn3.1625	1	1	ONI29961.1	-	GO:0032446,GO:0009965,GO:0010051,GO:0009734,GO:0032446,GO:0009965,GO:0009734,GO:0032446,GO:0009965,GO:0010051,GO:0009734,GO:0032446,GO:0044238,GO:0044260,GO:0044424,
Pn-miR394a	Pn2.160	3.5	1.8	#N/A	-	-
Pn-miR394a	Pn18.890	4	#N/A	#N/A	-	-
Pn-miR394a	Pn1.2495	1	#N/A	XP_015894328.1	-	-
Pn-miR394b-5p	Pn1.2477	#N/A	2.5	XP_010929591.1	-	GO:0016020,GO:0016020,GO:0016020,
Pn-miR394b-5p	Pn7.292	#N/A	2.5	#N/A	-	-
Pn-miR394b-5p	Pn26.147	#N/A	2.5	XP_010267407.1	K14411	-
Pn-miR394b-5p	Pn14.362	#N/A	2.5	XP_007011582.2	K14816	-
Pn-miR394b-5p	Pn22.631	#N/A	2.5	#N/A	-	-
Pn-miR394b-5p	Pn3.2202	#N/A	2.5	EEF33741.1	-	-
Pn-miR394b-5p	Pn6.2957	#N/A	2.5	XP_015576287.1	-	GO:0016070,GO:0003824,GO:0003824,GO:0051536,GO:0043170,GO:0003824,GO:0051536,GO:0043170,GO:0003824,GO:0051536,GO:0043170,GO:0003824,GO:0051536,GO:0043170,GO:0003824,GO:0051536,GO:0043170,GO:0003824,GO:0051536,GO:0043170,GO:0003824,GO:0051536,GO:0043170,GO:0003824,GO:0051536,GO:0043170,GO:0003824,GO:0051536,GO:0043170,GO:0003824,GO:0051536,GO:0043170,GO:0003824,GO:0051536,GO:0043170,GO:0003824,GO:…
Pn-miR394b-5p	Pn23.305	#N/A	2.5	XP_010257255.1	-	-
Pn-miR394b-5p	Pn6.2976	#N/A	2.5	XP_015576287.1	-	GO:0016070,GO:0003824,GO:0003824,GO:0051536,GO:0043170,GO:0003824,GO:0051536,GO:0043170,GO:0003824,GO:0051536,GO:0043170,GO:0003824,GO:0051536,GO:0043170,GO:0003824,GO:0051536,GO:0043170,GO:0003824,GO:0051536,GO:0043170,GO:0003824,GO:0051536,GO:0043170,GO:0003824,GO:0051536,GO:0043170,GO:0003824,GO:0051536,GO:0043170,GO:0016070,GO:0043231,GO:0051540,GO:0003824,
Pn-miR394b-5p	Pn6.2964	#N/A	2.5	XP_015576287.1	-	GO:0016070,GO:0003824,GO:0051536,GO:0016070,GO:0003824,GO:0003824,GO:0051536,GO:0043170,GO:0051536,GO:0016070,GO:0003824,GO:0003824,GO:0051536,GO:0043170,GO:0003824,GO:0051536,GO:0043170,GO:0003824,GO:0051536,GO:0043170,GO:0003824,GO:0051536,GO:0043170,GO:0016491,GO:0051536,GO:0043170,GO:0003824,GO:0051536,GO:0043170,GO:0003824,GO:0051536,GO:0043170,GO:0003824,GO:0051536,GO:0043170,GO:0051536,GO:…
Pn-miR394b-5p	Pn23.342	#N/A	2.5	XP_010257255.1	-	-
Pn-miR394b-5p	Pn3.1637	4	2	XP_010929591.1	-	-
Pn-miR394b-5p	Pn2.164	#N/A	2.2	#N/A	-	GO:0004175,GO:0000502,GO:0006508,GO:0004175,GO:0000502,GO:0006508,GO:0019941,GO:0016787,GO:0000502,GO:0008233,GO:0044424,GO:0008233,GO:0044424,GO:0004175,GO:0000502,GO:0006508,GO:0008233,GO:0044424,GO:0004175,GO:0000502,GO:0006508,GO:0008233,GO:0044424,GO:0008233,GO:0019941,GO:0000502,GO:0008233,GO:0044424,GO:0004175,GO:0000502,GO:0006508,GO:0008233,GO:0044424,GO:0004175,GO:0000502,GO:0006508,GO:…
Pn-miR394b-5p	Pn2.160	3.5	1.8	#N/A	-	-
Pn-miR394b-5p	Pn3.1625	1	1	ONI29961.1	-	GO:0032446,GO:0009965,GO:0010051,GO:0009734,GO:0032446,GO:0009965,GO:0009734,GO:0032446,GO:0009965,GO:0010051,GO:0009734,GO:0032446,GO:0044238,GO:0044260,GO:0044424,
Pn-miR394b-5p	Pn1.2495	1	1	XP_015894328.1	-	-
Pn-miR394b-5p	Pn18.890	4	#N/A	#N/A	-	-
Pn-miR395a	Pn4.1820	#N/A	2.5	XP_010271317.1	K08789	GO:0006796,GO:0006464,GO:0004672,GO:0032550,GO:0006796,GO:0006464,GO:0004672,GO:0032550,GO:0006796,GO:0016301,GO:0016301,GO:0006796,GO:0016301,GO:0032550,GO:0043231,GO:0003676,GO:0004672,GO:0006464,GO:0000785,GO:0006796,GO:0034728,GO:0006796,GO:0036094,GO:0004672,GO:1901363,GO:0097159,GO:0006796,GO:0036094,GO:0004672,GO:1901363,GO:0097159,GO:0006796,GO:0036094,GO:0006464,GO:0004672,GO:1901363,GO:…
Pn-miR395a	Pn16.609	#N/A	2.5	AFS65086.1	K15078	GO:0032550,
Pn-miR395a	Pn18.1182	4	2.5	XP_009387562.1	-	-
Pn-miR395a	Pn8.4	3.5	2	CAN67181.1	-	-
Pn-miR395a	Pn8.1618	#N/A	2	CAN67181.1	K13811	GO:0006790,GO:0004779,GO:0006790,GO:0004779,GO:0006790,GO:0004779,GO:0006790,GO:0004779,GO:0004779,GO:0006796,GO:0006790,GO:0006790,GO:0004779,GO:0004779,GO:0006796,GO:0006790,GO:0006790,GO:0004779,GO:0006790,GO:0004779,GO:0006790,GO:0004779,GO:0006790,GO:0004779,GO:0006790,GO:0004779,GO:0006790,GO:0004779,GO:0004779,GO:0006796,GO:0006790,GO:0006790,GO:0004779,GO:0006790,GO:0004779,GO:0004779,GO:…
Pn-miR395a	Pn3.1864	2	1.2	#N/A	-	-
Pn-miR395b	Pn7.1273	#N/A	2.5	XP_018811681.1	K01213	GO:0016798,GO:0008152,GO:0016798,GO:0008152,GO:0016798,GO:0008152,GO:0016798,GO:0008152,GO:0044238,GO:0004553,GO:0045229,GO:0016798,GO:0008152,GO:0044238,GO:0004553,GO:0045229,GO:0044238,GO:0004553,GO:0045229,GO:0044238,GO:0004553,GO:0045229,GO:0016798,GO:0008152,GO:0016020,GO:0016798,GO:0008152,GO:0016798,GO:0008152,GO:0044238,GO:0016787,GO:0004553,GO:0008152,GO:0016798,GO:0008152,GO:0044238,GO:…
Pn-miR395b	Pn16.538	#N/A	2.5	XP_006372598.1	K19613	-
Pn-miR395b	Pn8.829	3.5	2.2	XP_010274111.1	-	-
Pn-miR395b	Pn8.4	4	2.5	CAN67181.1	-	-
Pn-miR395b	Pn8.1618	#N/A	2.5	CAN67181.1	K13811	GO:0006790,GO:0004779,GO:0006790,GO:0004779,GO:0006790,GO:0004779,GO:0006790,GO:0004779,GO:0004779,GO:0006796,GO:0006790,GO:0006790,GO:0004779,GO:0004779,GO:0006796,GO:0006790,GO:0006790,GO:0004779,GO:0006790,GO:0004779,GO:0006790,GO:0004779,GO:0006790,GO:0004779,GO:0006790,GO:0004779,GO:0006790,GO:0004779,GO:0004779,GO:0006796,GO:0006790,GO:0006790,GO:0004779,GO:0006790,GO:0004779,GO:0004779,GO:…
Pn-miR395b	Pn16.509	#N/A	2.5	OAY22022.1	K15078	-
Pn-miR395b	Pn3.1864	2.5	1.8	#N/A	-	-
Pn-miR395c	Pn8.829	3.5	2.2	XP_010274111.1	-	-
Pn-miR395c	Pn16.538	#N/A	2.5	XP_006372598.1	K19613	-
Pn-miR395c	Pn7.1273	#N/A	2.5	XP_018811681.1	K01213	GO:0016798,GO:0008152,GO:0016798,GO:0008152,GO:0016798,GO:0008152,GO:0016798,GO:0008152,GO:0044238,GO:0004553,GO:0045229,GO:0016798,GO:0008152,GO:0044238,GO:0004553,GO:0045229,GO:0044238,GO:0004553,GO:0045229,GO:0044238,GO:0004553,GO:0045229,GO:0016798,GO:0008152,GO:0016020,GO:0016798,GO:0008152,GO:0016798,GO:0008152,GO:0044238,GO:0016787,GO:0004553,GO:0008152,GO:0016798,GO:0008152,GO:0044238,GO:…
Pn-miR395c	Pn16.509	#N/A	2.5	OAY22022.1	K15078	-
Pn-miR395c	Pn8.4	4	2.5	CAN67181.1	-	-
Pn-miR395c	Pn8.1618	#N/A	2.5	CAN67181.1	K13811	GO:0006790,GO:0004779,GO:0006790,GO:0004779,GO:0006790,GO:0004779,GO:0006790,GO:0004779,GO:0004779,GO:0006796,GO:0006790,GO:0006790,GO:0004779,GO:0004779,GO:0006796,GO:0006790,GO:0006790,GO:0004779,GO:0006790,GO:0004779,GO:0006790,GO:0004779,GO:0006790,GO:0004779,GO:0006790,GO:0004779,GO:0006790,GO:0004779,GO:0004779,GO:0006796,GO:0006790,GO:0006790,GO:0004779,GO:0006790,GO:0004779,GO:0004779,GO:…
Pn-miR395c	Pn3.1864	2.5	1.8	#N/A	-	-
Pn-miR395d	Pn8.4	3.5	2	CAN67181.1	-	-
Pn-miR395d	Pn18.1182	4	2.5	XP_009387562.1	-	-
Pn-miR395d	Pn16.609	#N/A	2.5	AFS65086.1	K15078	GO:0032550,
Pn-miR395d	Pn4.1820	#N/A	2.5	XP_010271317.1	K08789	GO:0006796,GO:0006464,GO:0004672,GO:0032550,GO:0006796,GO:0006464,GO:0004672,GO:0032550,GO:0006796,GO:0016301,GO:0016301,GO:0006796,GO:0016301,GO:0032550,GO:0043231,GO:0003676,GO:0004672,GO:0006464,GO:0000785,GO:0006796,GO:0034728,GO:0006796,GO:0036094,GO:0004672,GO:1901363,GO:0097159,GO:0006796,GO:0036094,GO:0004672,GO:1901363,GO:0097159,GO:0006796,GO:0036094,GO:0006464,GO:0004672,GO:1901363,GO:…
Pn-miR395d	Pn8.1618	#N/A	2	CAN67181.1	K13811	GO:0006790,GO:0004779,GO:0006790,GO:0004779,GO:0006790,GO:0004779,GO:0006790,GO:0004779,GO:0004779,GO:0006796,GO:0006790,GO:0006790,GO:0004779,GO:0004779,GO:0006796,GO:0006790,GO:0006790,GO:0004779,GO:0006790,GO:0004779,GO:0006790,GO:0004779,GO:0006790,GO:0004779,GO:0006790,GO:0004779,GO:0006790,GO:0004779,GO:0004779,GO:0006796,GO:0006790,GO:0006790,GO:0004779,GO:0006790,GO:0004779,GO:0004779,GO:…
Pn-miR395d	Pn3.1864	2	1.2	#N/A	-	-
Pn-miR395e	Pn18.1182	4	2.5	XP_009387562.1	-	-
Pn-miR395e	Pn8.4	3.5	2	CAN67181.1	-	-
Pn-miR395e	Pn4.1820	#N/A	2.5	XP_010271317.1	K08789	GO:0006796,GO:0006464,GO:0004672,GO:0032550,GO:0006796,GO:0006464,GO:0004672,GO:0032550,GO:0006796,GO:0016301,GO:0016301,GO:0006796,GO:0016301,GO:0032550,GO:0043231,GO:0003676,GO:0004672,GO:0006464,GO:0000785,GO:0006796,GO:0034728,GO:0006796,GO:0036094,GO:0004672,GO:1901363,GO:0097159,GO:0006796,GO:0036094,GO:0004672,GO:1901363,GO:0097159,GO:0006796,GO:0036094,GO:0006464,GO:0004672,GO:1901363,GO:…
Pn-miR395e	Pn16.609	#N/A	2.5	AFS65086.1	K15078	GO:0032550,
Pn-miR395e	Pn8.1618	#N/A	2	CAN67181.1	K13811	GO:0006790,GO:0004779,GO:0006790,GO:0004779,GO:0006790,GO:0004779,GO:0006790,GO:0004779,GO:0004779,GO:0006796,GO:0006790,GO:0006790,GO:0004779,GO:0004779,GO:0006796,GO:0006790,GO:0006790,GO:0004779,GO:0006790,GO:0004779,GO:0006790,GO:0004779,GO:0006790,GO:0004779,GO:0006790,GO:0004779,GO:0006790,GO:0004779,GO:0004779,GO:0006796,GO:0006790,GO:0006790,GO:0004779,GO:0006790,GO:0004779,GO:0004779,GO:…
Pn-miR395e	Pn3.1864	2	1.2	#N/A	-	-
Pn-miR395f	Pn16.509	#N/A	2.5	OAY22022.1	K15078	-
Pn-miR395f	Pn16.538	#N/A	2.5	XP_006372598.1	K19613	-
Pn-miR395f	Pn8.4	4	2.5	CAN67181.1	-	-
Pn-miR395f	Pn8.829	3.5	2.2	XP_010274111.1	-	-
Pn-miR395f	Pn8.1618	#N/A	2.5	CAN67181.1	K13811	GO:0006790,GO:0004779,GO:0006790,GO:0004779,GO:0006790,GO:0004779,GO:0006790,GO:0004779,GO:0004779,GO:0006796,GO:0006790,GO:0006790,GO:0004779,GO:0004779,GO:0006796,GO:0006790,GO:0006790,GO:0004779,GO:0006790,GO:0004779,GO:0006790,GO:0004779,GO:0006790,GO:0004779,GO:0006790,GO:0004779,GO:0006790,GO:0004779,GO:0004779,GO:0006796,GO:0006790,GO:0006790,GO:0004779,GO:0006790,GO:0004779,GO:0004779,GO:…
Pn-miR395f	Pn7.1273	#N/A	2.5	XP_018811681.1	K01213	GO:0016798,GO:0008152,GO:0016798,GO:0008152,GO:0016798,GO:0008152,GO:0016798,GO:0008152,GO:0044238,GO:0004553,GO:0045229,GO:0016798,GO:0008152,GO:0044238,GO:0004553,GO:0045229,GO:0044238,GO:0004553,GO:0045229,GO:0044238,GO:0004553,GO:0045229,GO:0016798,GO:0008152,GO:0016020,GO:0016798,GO:0008152,GO:0016798,GO:0008152,GO:0044238,GO:0016787,GO:0004553,GO:0008152,GO:0016798,GO:0008152,GO:0044238,GO:…
Pn-miR395f	Pn3.1864	2.5	1.8	#N/A	-	-
Pn-miR396a-3p	Pn2.145	3.5	2.5	AML79360.1	-	-
Pn-miR396a-3p	Pn15.2345	3.5	2.5	JAT44660.1	-	-
Pn-miR396a-3p	Pn2.101	3.5	2.5	AML79360.1	-	-
Pn-miR396a-3p	Pn3.2237	4	2	#N/A	-	-
Pn-miR396a-3p	Pn1.3092	3	1.5	#N/A	-	-
Pn-miR396a-3p	Pn11.804	3	1.5	ERN17980.1	-	-
Pn-miR396a-3p	Pn14.1445	0.5	0.2	XP_009392578.1	K11593	GO:0005488,GO:0005488,GO:0005488,GO:0005488,GO:0043231,
Pn-miR396a-3p	Pn1.2516	4	#N/A	GAV66503.1	-	-
Pn-miR396a-3p	Pn3.1607	4	#N/A	GAV66503.1	-	-
Pn-miR396a-5p	Pn1.1767	4	2	KCW84687.1	-	-
Pn-miR396a-5p	Pn16.665	#N/A	2	AAD01907.1	K00288	GO:0008152,GO:0003824,GO:0008152,GO:0003824,GO:0016646,GO:0006760,GO:0044710,GO:0008152,GO:0003824,GO:0016646,GO:0006760,GO:0044710,GO:0016646,GO:0006760,GO:0044710,GO:0016646,GO:0006760,GO:0044710,GO:0008152,GO:0003824,GO:0044237,GO:0044710,GO:0003824,GO:0016646,GO:0006760,GO:0044710,GO:0016646,GO:0006760,GO:0044710,GO:0016787,GO:0008152,GO:0008152,GO:0003824,GO:0008152,GO:0003824,GO:0008152,GO:…
Pn-miR396a-5p	Pn15.2368	#N/A	2.5	XP_004291986.1	K08869	GO:0006464,GO:0016020,GO:0032550,GO:0006464,GO:0032550,GO:0016301,GO:0006464,GO:0032550,GO:0031224,GO:0006796,GO:0016301,GO:0006464,GO:0032550,GO:0031224,GO:0016301,GO:0006464,GO:0032550,GO:0031224,GO:0006464,GO:0043231,GO:0032550,GO:0031224,GO:0016301,GO:0006464,GO:0032550,GO:0016301,GO:0006464,GO:0032550,GO:0016020,GO:0031224,GO:0031224,GO:0043231,
Pn-miR396a-5p	Pn2.2512	#N/A	2.5	XP_010250915.1	K16865	-
Pn-miR396a-5p	Pn7.1206	4	2.5	XP_017977634.1	-	-
Pn-miR396a-5p	Pn1.2406	#N/A	2.5	XP_010259947.1	-	GO:0009526,GO:0006972,GO:0043231,GO:0032550,
Pn-miR396a-5p	Pn24.734	#N/A	2.2	XP_008809888.1	K01633	GO:0009396,GO:0016832,GO:0009396,GO:0016829,GO:0009396,GO:0016832,GO:0009396,GO:0016829,GO:0009396,GO:0016832,GO:0009396,GO:0016832,GO:0009396,GO:0016832,GO:0009396,GO:0016832,GO:0009396,GO:0016832,GO:0009396,GO:0016832,GO:0009396,GO:0016832,GO:0009396,GO:0016832,GO:0006396,GO:0043231,GO:0010257,GO:0016832,GO:0009396,GO:0009396,GO:0043231,GO:0016832,GO:0009396,GO:0016832,GO:0009396,GO:0016832,GO:…
Pn-miR396a-5p	Pn16.1985	#N/A	2.2	OAY83071.1	K01633	GO:0009396,GO:0016832,GO:0009396,GO:0016829,GO:0009396,GO:0016829,GO:0006760,GO:0009396,GO:0016832,GO:0009396,GO:0016829,GO:0009396,GO:0016832,GO:0009396,GO:0016832,GO:0009396,GO:0016832,GO:0009396,GO:0016832,GO:0009396,GO:0016832,GO:0009396,GO:0016829,GO:0006396,GO:0043231,GO:0010257,GO:0016832,GO:0009396,GO:0009396,GO:0043231,GO:0016832,GO:0009396,GO:0016832,GO:0009396,GO:0016829,GO:0009396,GO:…
Pn-miR396a-5p	Pn8.2568	#N/A	2.2	XP_010260122.1	K13566	GO:0008152,GO:0016787,GO:0010038,GO:0043231,GO:0008152,GO:0016787,GO:0008152,GO:0016787,GO:0043231,GO:0008152,GO:0016787,GO:0008152,GO:0016787,GO:0043231,GO:0008152,GO:0016787,GO:0008152,GO:0016787,GO:0043231,GO:0008152,GO:0016787,GO:0043231,GO:0016740,GO:0008152,GO:0016787,GO:0008152,GO:0016787,GO:0008152,GO:0016787,GO:0043231,GO:0008152,GO:0016787,GO:0043231,GO:0008152,GO:0016787,GO:0043231,GO:…
Pn-miR396a-5p	Pn6.2386	4	2.5	CBI39726.3	-	-
Pn-miR396a-5p	Pn16.792	#N/A	2	AAD01907.1	K00288	GO:0016646,GO:0006760,GO:0044710,GO:0016646,GO:0006760,GO:0044710,GO:0016646,GO:0006760,GO:0044710,GO:0016646,GO:0006760,GO:0044710,GO:0016646,GO:0006760,GO:0044710,GO:0016646,GO:0006760,GO:0044710,GO:0016646,GO:0006760,GO:0044710,GO:0016646,GO:0006760,GO:0044710,GO:0016646,GO:0006760,GO:0044710,GO:0016646,GO:0006760,GO:0044710,GO:0016646,GO:0006760,GO:0044710,GO:0016646,GO:0006760,GO:0044710,GO:…
Pn-miR396a-5p	Pn2.2437	#N/A	2.5	OMO74854.1	K00451	GO:0005737,GO:0016702,GO:0006558,GO:0072329,GO:0006570,GO:0005737,GO:0016702,GO:0006558,GO:0072329,GO:0006570,GO:1901564,GO:0006082,GO:0009072,GO:0016702,GO:0006558,GO:0009072,GO:0016702,GO:0006558,GO:0005737,GO:0016702,GO:0006558,GO:0072329,GO:0006570,GO:0005737,GO:0016702,GO:0006558,GO:0072329,GO:0006570,GO:0005737,GO:0016702,GO:0006558,GO:0072329,GO:0006570,GO:0005737,GO:0016702,GO:0006558,GO:…
Pn-miR396a-5p	Pn16.145	4	2.5	OAY72241.1	K10706	-
Pn-miR396a-5p	Pn6.638	#N/A	2.2	XP_010260122.1	K13566	GO:0010038,GO:0043231,GO:0003824,
Pn-miR396a-5p	Pn2.2505	4	2.5	XP_010250915.1	K16865	GO:0003824,
Pn-miR396a-5p	Pn3.4849	4	2.5	XP_010269415.1	K14409	-
Pn-miR396a-5p	Pn5.3551	#N/A	2.5	XP_010663140.1	K04733	GO:0016772,GO:0044464,GO:0016301,GO:0044237,GO:0016020,GO:0036094,GO:0004672,GO:1901363,GO:0016020,GO:0097159,GO:0006468,GO:0004672,GO:0005515,GO:0010260,GO:0005737,GO:0016020,GO:0036094,GO:0016301,GO:1901363,GO:0016020,GO:0097159,GO:0005911,GO:0004672,GO:0006468,GO:0016020,GO:0000302,GO:0036094,GO:0004672,GO:1901363,GO:0016020,GO:0097159,
Pn-miR396a-5p	Pn16.1993	#N/A	2.2	OAY83071.1	K01633	GO:0009396,GO:0016832,GO:0009396,GO:0016829,GO:0009396,GO:0016829,GO:0009396,GO:0016829,GO:0009396,GO:0016832,GO:0009396,GO:0016829,GO:0009396,GO:0016832,GO:0009396,GO:0016832,GO:0009396,GO:0016832,GO:0009396,GO:0016832,GO:0009396,GO:0016832,GO:0009396,GO:0016829,GO:0006396,GO:0043231,GO:0010257,GO:0016832,GO:0009396,GO:0009396,GO:0043231,GO:0016832,GO:0006575,GO:0016832,GO:0009396,GO:0016829,GO:…
Pn-miR396a-5p	Pn30.1	3.5	1.8	#N/A	-	-
Pn-miR396a-5p	Pn11.804	2.5	1	ERN17980.1	-	-
Pn-miR396a-5p	Pn9.256	#N/A	1.8	#N/A	-	-
Pn-miR396a-5p	Pn1.3092	3	1.5	#N/A	-	-
Pn-miR396a-5p	Pn3.2237	3	1.5	#N/A	-	-
Pn-miR396a-5p	Pn14.1445	0	0	XP_009392578.1	K11593	GO:0005488,GO:0005488,GO:0005488,GO:0005488,GO:0043231,
Pn-miR396a-5p	Pn1.1799	3	#N/A	OAY57584.1	-	-
Pn-miR396a-5p	Pn26.351	4	#N/A	ESR63473.1	-	-
Pn-miR396a-5p	Pn2.2394	#N/A	#N/A	KCW84687.1	-	-
Pn-miR396a-5p	Pn5.2991	4	#N/A	XP_010262154.1	-	-
Pn-miR396a-5p	Pn4.1521	4	#N/A	KCW50010.1	-	-
Pn-miR396a-5p	Pn15.1049	4	#N/A	XP_010276023.1	-	-
Pn-miR396a-5p	Pn13.1194	4	#N/A	XP_010242154.1	-	-
Pn-miR396a-5p	Pn16.1434	4	#N/A	XP_008240382.1	-	-
Pn-miR396a-5p	Pn19.1126	4	#N/A	XP_010276023.1	-	-
Pn-miR396a-5p	Pn21.812	4	#N/A	KDP28490.1	-	-
Pn-miR396a-5p	Pn17.821	3	#N/A	XP_010255823.1	-	-
Pn-miR396a-5p	Pn28.295	3	#N/A	XP_010273921.1	-	-
Pn-miR396a-5p	Pn1.767	3	#N/A	XP_010255823.1	-	-
Pn-miR396a-5p	Pn1.474	3.5	#N/A	#N/A	-	-
Pn-miR396a-5p	Pn8.563	3.5	#N/A	XP_010273550.1	-	-
Pn-miR396a-5p	Pn13.1133	3	#N/A	XP_010255823.1	-	-
Pn-miR396a-5p	Pn11.1662	3	#N/A	XP_010255823.1	-	-
Pn-miR396a-5p	Pn1.1261	3.5	#N/A	ERN08255.1	-	-
Pn-miR396a-5p	Pn1.763	3	#N/A	XP_010940817.1	-	-
Pn-miR396a-5p	Pn38.96	3	#N/A	XP_010273921.1	-	-
Pn-miR396a-5p	Pn21.785	3.5	#N/A	KDP28490.1	-	-
Pn-miR396a-5p	Pn2.501	3.5	#N/A	XP_010273550.1	-	-
Pn-miR396a-5p	Pn1.888	3	#N/A	XP_010255823.1	-	-
Pn-miR396a-5p	Pn17.1734	3.5	#N/A	XP_009353083.1	-	-
Pn-miR396a-5p	Pn1.1173	3	#N/A	XP_010276023.1	-	-
Pn-miR396a-5p	Pn6.2252	3.5	#N/A	XP_010273550.1	-	-
Pn-miR396a-5p	Pn17.1117	3.5	#N/A	ERN08255.1	-	-
Pn-miR396a-5p	Pn10.443	2.5	#N/A	XP_018846215.1	-	-
Pn-miR396b-3p	Pn4.1567	#N/A	2.5	JAT67197.1	K17609	GO:0016772,GO:0006796,GO:0016301,GO:0016020,GO:0016740,
Pn-miR396b-3p	Pn2.2428	#N/A	2.5	#N/A	K16292	GO:0016787,GO:0008233,GO:0008233,GO:0016787,GO:0008233,GO:0043231,GO:0016787,GO:0044444,GO:0008233,GO:0008233,GO:0016787,GO:0008233,GO:0008152,GO:0016787,GO:0008233,GO:0008233,GO:0016787,GO:0016787,GO:0008233,GO:0016787,GO:0016787,GO:0008233,GO:0016787,GO:0008233,
Pn-miR396b-3p	Pn6.1637	#N/A	2.5	XP_008794085.2	K03452	GO:0043231,GO:0016020,GO:0046914,GO:0046914,GO:0016787,GO:0046914,
Pn-miR396b-3p	Pn14.1445	4	2	XP_009392578.1	K11593	GO:0005488,GO:0005488,GO:0005488,GO:0005488,GO:0043231,
Pn-miR396b-3p	Pn11.804	3	1.2	ERN17980.1	-	-
Pn-miR396b-3p	Pn3.2237	3.5	1.8	#N/A	-	-
Pn-miR396b-3p	Pn1.3092	1	0.5	#N/A	-	-
Pn-miR396b-3p	Pn18.1090	3	#N/A	XP_020092880.1	-	-
Pn-miR396b-3p	Pn18.1091	3	#N/A	XP_020092880.1	-	-
Pn-miR396b-5p	Pn18.238	3.5	2.2	XP_009389626.1	-	-
Pn-miR396b-5p	Pn18.1187	#N/A	2.5	EOY20040.1	K14491	GO:0016874,GO:0043231,GO:0005488,GO:0016020,
Pn-miR396b-5p	Pn18.368	#N/A	2.2	XP_009420194.1	K12611	GO:0000956,GO:0030234,GO:0000956,GO:0030234,GO:0044424,GO:0000956,GO:0030234,GO:0000288,GO:0030234,GO:0044093,GO:0000956,GO:0030234,GO:0000288,GO:0030234,GO:0044093,GO:0005737,GO:0000956,GO:0005737,GO:0000956,GO:0000956,GO:0030234,GO:0000288,GO:0030234,GO:0044093,GO:0000288,GO:0030234,GO:0044093,GO:0031086,GO:0043231,GO:0030234,GO:0046983,GO:0016462,GO:0036464,GO:0006950,GO:0016020,GO:0000956,GO:…
Pn-miR396b-5p	Pn6.1464	4	2.5	XP_015885089.1	-	-
Pn-miR396b-5p	Pn2.123	#N/A	2.5	XP_015877589.1	K10838	GO:0043231,GO:0043231,GO:0044767,GO:0009536,
Pn-miR396b-5p	Pn16.145	4	2	OAY72241.1	K10706	-
Pn-miR396b-5p	Pn1.1767	#N/A	2.2	KCW84687.1	-	-
Pn-miR396b-5p	Pn8.772	#N/A	2.5	XP_008806462.1	-	-
Pn-miR396b-5p	Pn9.256	#N/A	2.2	#N/A	-	-
Pn-miR396b-5p	Pn2.2505	#N/A	2.2	XP_010250915.1	K16865	GO:0003824,
Pn-miR396b-5p	Pn16.989	#N/A	2.2	XP_011037651.1	K00430	GO:0046906,GO:0042743,GO:0016209,GO:0043169,GO:1990748,GO:0006950,GO:0044710,GO:0003824,GO:0046906,GO:0042743,GO:0016209,GO:0043169,GO:1990748,GO:0006950,GO:0044710,GO:0003824,GO:0046906,GO:0042743,GO:0016209,GO:0043169,GO:1990748,GO:0006950,GO:0044710,GO:0003824,GO:0046906,GO:0042743,GO:0016209,GO:0043169,GO:1990748,GO:0006950,GO:0044710,GO:0003824,GO:0046906,GO:0042743,GO:0016209,GO:0043169,GO:…
Pn-miR396b-5p	Pn5.639	#N/A	2.5	EOY20040.1	K14491	GO:0016874,GO:0043231,GO:0005488,GO:0016020,
Pn-miR396b-5p	Pn2.2394	4	2.2	KCW84687.1	-	-
Pn-miR396b-5p	Pn1.3708	#N/A	2	KDO39950.1	-	GO:0043076,GO:0016799,GO:0006305,GO:0004520,GO:0003006,GO:0010467,GO:0006259,GO:0016799,GO:0043076,GO:0016799,GO:0006305,GO:0004520,GO:0003006,GO:0010467,GO:0006259,GO:0003824,GO:0008152,
Pn-miR396b-5p	Pn36.37	3.5	2.2	ERN07258.1	-	-
Pn-miR396b-5p	Pn2.2508	#N/A	2.2	XP_010250915.1	K16865	-
Pn-miR396b-5p	Pn5.2729	3.5	2.5	XP_010911246.1	-	-
Pn-miR396b-5p	Pn16.163	#N/A	2	XP_010246017.1	K10706	-
Pn-miR396b-5p	Pn6.638	#N/A	2.5	XP_010260122.1	K13566	GO:0010038,GO:0043231,GO:0003824,
Pn-miR396b-5p	Pn8.2568	#N/A	2.5	XP_010260122.1	K13566	GO:0008152,GO:0016787,GO:0010038,GO:0043231,GO:0008152,GO:0016787,GO:0008152,GO:0016787,GO:0043231,GO:0008152,GO:0016787,GO:0008152,GO:0016787,GO:0043231,GO:0008152,GO:0016787,GO:0008152,GO:0016787,GO:0043231,GO:0008152,GO:0016787,GO:0043231,GO:0016740,GO:0008152,GO:0016787,GO:0008152,GO:0016787,GO:0008152,GO:0016787,GO:0043231,GO:0008152,GO:0016787,GO:0043231,GO:0008152,GO:0016787,GO:0043231,GO:…
Pn-miR396b-5p	Pn10.68	#N/A	2.5	XP_015076628.1	K01530	GO:0005488,GO:0005488,GO:0043231,GO:0005488,GO:0005488,GO:0005488,GO:0046872,GO:0036094,GO:1901363,GO:0016020,GO:0015914,GO:0097159,GO:0003824,GO:0005488,GO:0005488,GO:0005488,GO:0005488,GO:0005488,GO:0043492,GO:0022892,GO:0046872,GO:0097159,GO:0009526,GO:0015914,GO:1901363,GO:0036094,GO:0016020,GO:0006810,GO:0005488,GO:0044464,GO:0016020,GO:0005488,GO:0005488,GO:0046872,GO:0036094,GO:1901363,GO:…
Pn-miR396b-5p	Pn2.2512	#N/A	2.2	XP_010250915.1	K16865	-
Pn-miR396b-5p	Pn7.365	4	2.5	OMO99463.1	-	-
Pn-miR396b-5p	Pn1.3092	2	1	#N/A	-	-
Pn-miR396b-5p	Pn1.507	3	1.5	JAT65407.1	-	-
Pn-miR396b-5p	Pn3.2237	2	1	#N/A	-	-
Pn-miR396b-5p	Pn1.1799	4	1.5	OAY57584.1	-	-
Pn-miR396b-5p	Pn1.512	3	1.5	JAT65407.1	-	-
Pn-miR396b-5p	Pn24.105	3.5	1.8	XP_011037651.1	-	-
Pn-miR396b-5p	Pn11.804	#N/A	1.5	ERN17980.1	-	-
Pn-miR396b-5p	Pn14.1445	1	0.5	XP_009392578.1	K11593	GO:0005488,GO:0005488,GO:0005488,GO:0005488,GO:0043231,
Pn-miR396b-5p	Pn6.796	4	#N/A	OMO66431.1	-	-
Pn-miR396b-5p	Pn6.2187	4	#N/A	XP_010273550.1	-	-
Pn-miR396b-5p	Pn1.763	4	#N/A	XP_010940817.1	-	-
Pn-miR396b-5p	Pn11.1662	4	#N/A	XP_010255823.1	-	-
Pn-miR396b-5p	Pn1.767	4	#N/A	XP_010255823.1	-	-
Pn-miR396b-5p	Pn38.96	4	#N/A	XP_010273921.1	-	-
Pn-miR396b-5p	Pn4.2519	4	#N/A	OMO99463.1	-	-
Pn-miR396b-5p	Pn5.471	4	#N/A	XP_019707906.1	-	-
Pn-miR396b-5p	Pn3.4849	#N/A	#N/A	XP_010269415.1	K14409	-
Pn-miR396b-5p	Pn45.95	4	#N/A	XP_010244473.1	-	-
Pn-miR396b-5p	Pn8.563	4	#N/A	XP_010273550.1	-	-
Pn-miR396b-5p	Pn18.218	3.5	#N/A	KJB36018.1	-	-
Pn-miR396b-5p	Pn2.1480	3.5	#N/A	XP_010936300.1	-	-
Pn-miR396b-5p	Pn15.1049	3	#N/A	XP_010276023.1	-	-
Pn-miR396b-5p	Pn26.675	3.5	#N/A	ONI26785.1	-	-
Pn-miR396b-5p	Pn19.1126	3	#N/A	XP_010276023.1	-	-
Pn-miR397a	Pn7.790	4	2	XP_010256874.1	-	-
Pn-miR397a	Pn16.944	#N/A	2.5	ESR42498.1	K05909	GO:0016491,GO:0010038,GO:0046872,GO:0016491,GO:0005576,GO:0044710,GO:0046872,GO:0016491,GO:0005576,GO:0044710,GO:0046872,GO:0016491,GO:0005576,GO:0044710,GO:0046872,GO:0016491,GO:0005576,GO:0044710,GO:0046872,GO:0016491,GO:0005576,GO:0044710,GO:0046872,GO:0016491,GO:0005576,GO:0044710,GO:0046872,GO:0016491,GO:0005576,GO:0044710,GO:0046872,GO:0016491,GO:0005576,GO:0044710,GO:0046872,GO:0016491,GO:…
Pn-miR397a	Pn2.2045	4	2	KZM85036.1	-	-
Pn-miR397a	Pn7.2027	4	2	XP_010274673.1	-	-
Pn-miR397a	Pn26.797	3	2	XP_006480933.1	-	-
Pn-miR397a	Pn4.2743	4	2	XP_010274673.1	-	-
Pn-miR397a	Pn31.56	#N/A	2.2	XP_017975686.1	K00770	GO:0043231,GO:0016740,GO:0016740,
Pn-miR397a	Pn5.3504	3.5	2.5	#N/A	-	-
Pn-miR397a	Pn4.2321	3	1.5	XP_010275879.1	-	-
Pn-miR397a	Pn1.3591	3	1.5	XP_016740648.1	-	-
Pn-miR397a	Pn3.4189	2.5	1.5	XP_004292029.1	-	-
Pn-miR397a	Pn7.795	1.5	1	OMO91384.1	K05909	GO:0046914,GO:0016682,GO:0009808,GO:0005576,GO:0046914,GO:0016682,GO:0009808,GO:0005576,GO:0046914,GO:0016682,GO:0009808,GO:0005576,GO:0046914,GO:0016682,GO:0009808,GO:0005576,GO:0046914,GO:0016682,GO:0009808,GO:0005576,GO:0046872,GO:0016491,GO:0005576,GO:0044710,GO:0046914,GO:0016682,GO:0009808,GO:0005576,GO:0046914,GO:0016682,GO:0009808,GO:0005576,GO:0046914,GO:0016682,GO:0009808,GO:0005576,GO:…
Pn-miR397a	Pn24.148	2	1	XP_020101218.1	-	-
Pn-miR397a	Pn3.267	2.5	1.5	KDO50695.1	-	-
Pn-miR397a	Pn6.4061	2.5	1.5	XP_010257021.1	-	-
Pn-miR397a	Pn8.2081	#N/A	1.5	KCW65725.1	K05909	GO:0046914,GO:0016682,GO:0009808,GO:0005576,GO:0010038,GO:0046914,GO:0016682,GO:0009808,GO:0005576,GO:0046914,GO:0016682,GO:0009808,GO:0005576,GO:0046872,GO:0016491,GO:0005576,GO:0044710,GO:0046914,GO:0016682,GO:0009808,GO:0005576,GO:0046914,GO:0016682,GO:0009808,GO:0005576,GO:0046914,GO:0016682,GO:0009808,GO:0005576,GO:0031224,GO:0046914,GO:0016682,GO:0009808,GO:0005576,GO:0046914,GO:0016682,GO:…
Pn-miR397a	Pn15.1460	0.5	0.5	XP_008785423.1	-	-
Pn-miR397a	Pn3.2578	4	#N/A	CBI30529.3	-	-
Pn-miR397b	Pn6.4061	#N/A	2.5	XP_010257021.1	-	-
Pn-miR397b	Pn5.3241	#N/A	2.5	XP_020698106.1	K15711	GO:0005488,
Pn-miR397b	Pn1.3591	#N/A	2.5	XP_016740648.1	-	-
Pn-miR397b	Pn7.795	3.5	2	OMO91384.1	K05909	GO:0046914,GO:0016682,GO:0009808,GO:0005576,GO:0046914,GO:0016682,GO:0009808,GO:0005576,GO:0046914,GO:0016682,GO:0009808,GO:0005576,GO:0046914,GO:0016682,GO:0009808,GO:0005576,GO:0046914,GO:0016682,GO:0009808,GO:0005576,GO:0046872,GO:0016491,GO:0005576,GO:0044710,GO:0046914,GO:0016682,GO:0009808,GO:0005576,GO:0046914,GO:0016682,GO:0009808,GO:0005576,GO:0046914,GO:0016682,GO:0009808,GO:0005576,GO:…
Pn-miR397b	Pn4.1069	4	2.5	XP_010277679.1	-	-
Pn-miR397b	Pn2.1993	4	2.2	XP_015901537.1	-	-
Pn-miR397b	Pn4.2321	#N/A	2.5	XP_010275879.1	-	-
Pn-miR397b	Pn3.267	#N/A	2.5	KDO50695.1	-	-
Pn-miR397b	Pn2.1979	4	2.2	XP_015901537.1	-	-
Pn-miR397b	Pn16.1695	#N/A	2.5	XP_004148510.2	K01444	GO:0044464,GO:0015075,GO:0044763,GO:0003824,GO:0016020,GO:0003824,GO:0015740,GO:0031224,GO:0016020,GO:0016020,GO:0015743,GO:0016020,GO:0016020,GO:0015743,GO:0016020,GO:0016020,GO:0031224,GO:0015743,GO:0015740,GO:0031224,GO:0015740,GO:0031224,GO:0016020,GO:0016020,GO:0016020,GO:0044699,GO:0009987,GO:0008152,GO:0016020,
Pn-miR397b	Pn8.2081	#N/A	2.5	KCW65725.1	K05909	GO:0046914,GO:0016682,GO:0009808,GO:0005576,GO:0010038,GO:0046914,GO:0016682,GO:0009808,GO:0005576,GO:0046914,GO:0016682,GO:0009808,GO:0005576,GO:0046872,GO:0016491,GO:0005576,GO:0044710,GO:0046914,GO:0016682,GO:0009808,GO:0005576,GO:0046914,GO:0016682,GO:0009808,GO:0005576,GO:0046914,GO:0016682,GO:0009808,GO:0005576,GO:0031224,GO:0046914,GO:0016682,GO:0009808,GO:0005576,GO:0046914,GO:0016682,GO:…
Pn-miR397b	Pn24.148	4	2	XP_020101218.1	-	-
Pn-miR397b	Pn4.1390	3	2	XP_010943870.1	-	-
Pn-miR397b	Pn16.1676	#N/A	2.5	KQJ97890.1	-	GO:0031224,GO:0015743,GO:0031224,GO:0015743,GO:0015740,GO:0031224,GO:0015740,GO:0031224,GO:0015740,GO:0031224,GO:0031224,GO:0015743,GO:0015740,GO:0031224,GO:0031224,GO:0015743,GO:0031224,GO:0015743,GO:0031224,GO:0015743,GO:0015740,GO:0031224,GO:0015740,GO:0031224,GO:0015740,GO:0031224,GO:0015740,GO:0031224,GO:0015740,GO:0031224,GO:0015740,GO:0031224,GO:0015740,GO:0031224,GO:0015740,GO:0031224,GO:…
Pn-miR397b	Pn26.9	#N/A	2.5	XP_015880299.1	-	GO:0044464,GO:0015075,GO:0044763,GO:0015743,GO:0016020,GO:0016020,GO:0015740,GO:0031224,GO:0015740,GO:0031224,GO:0015740,GO:0031224,GO:0031224,GO:0015743,GO:0015740,GO:0031224,GO:0031224,GO:0015743,GO:0015743,GO:0016020,GO:0031224,GO:0015743,GO:0015740,GO:0031224,GO:0015740,GO:0031224,GO:0044464,GO:0015075,GO:0015740,GO:0031224,GO:0044763,GO:0016020,GO:0015740,GO:0031224,GO:0016020,GO:0016020,GO:…
Pn-miR397b	Pn15.1460	2.5	1.5	XP_008785423.1	-	-
Pn-miR397b	Pn15.2664	4	#N/A	XP_010255223.1	-	-
Pn-miR397b	Pn26.98	4	#N/A	XP_010255223.1	-	-
Pn-miR397b	Pn2.1864	#N/A	#N/A	XP_010257861.2	-	-
Pn-miR397b	Pn12.1267	3.5	#N/A	XP_010252354.1	-	-
Pn-miR398a-3p	Pn15.2133	4	2.5	XP_020421500.1	K04565	GO:0016209,GO:0043169,GO:0006801,GO:0044710,GO:0003824,
Pn-miR398a-3p	Pn17.1424	#N/A	2.5	KHG16055.1	K04569	GO:0046914,GO:0008152,GO:0008047,GO:0044710,GO:0046914,GO:0009532,GO:0072593,GO:0044093,GO:0006812,GO:0046914,GO:0008152,GO:0046914,GO:0008152,GO:0046914,GO:0008152,GO:0044710,GO:0046914,GO:0008047,GO:0044093,GO:0006812,GO:0072593,GO:0046914,GO:0008152,GO:0046914,GO:0008152,GO:0009536,GO:0046914,GO:0008152,GO:0009536,GO:0046914,GO:0072593,GO:0046914,GO:0008152,GO:0046914,GO:0009536,GO:0072593,GO:…
Pn-miR398b-3p	Pn17.1424	#N/A	2.5	KHG16055.1	K04569	GO:0046914,GO:0008152,GO:0008047,GO:0044710,GO:0046914,GO:0009532,GO:0072593,GO:0044093,GO:0006812,GO:0046914,GO:0008152,GO:0046914,GO:0008152,GO:0046914,GO:0008152,GO:0044710,GO:0046914,GO:0008047,GO:0044093,GO:0006812,GO:0072593,GO:0046914,GO:0008152,GO:0046914,GO:0008152,GO:0009536,GO:0046914,GO:0008152,GO:0009536,GO:0046914,GO:0072593,GO:0046914,GO:0008152,GO:0046914,GO:0009536,GO:0072593,GO:…
Pn-miR398b-3p	Pn15.2133	4	2	XP_020421500.1	K04565	GO:0016209,GO:0043169,GO:0006801,GO:0044710,GO:0003824,
Pn-miR398c-3p	Pn17.1424	#N/A	2.5	KHG16055.1	K04569	GO:0046914,GO:0008152,GO:0008047,GO:0044710,GO:0046914,GO:0009532,GO:0072593,GO:0044093,GO:0006812,GO:0046914,GO:0008152,GO:0046914,GO:0008152,GO:0046914,GO:0008152,GO:0044710,GO:0046914,GO:0008047,GO:0044093,GO:0006812,GO:0072593,GO:0046914,GO:0008152,GO:0046914,GO:0008152,GO:0009536,GO:0046914,GO:0008152,GO:0009536,GO:0046914,GO:0072593,GO:0046914,GO:0008152,GO:0046914,GO:0009536,GO:0072593,GO:…
Pn-miR398c-3p	Pn15.2133	4	2	XP_020421500.1	K04565	GO:0016209,GO:0043169,GO:0006801,GO:0044710,GO:0003824,
Pn-miR399a	Pn2.2961	4	2	OMO78446.1	-	-
Pn-miR399a	Pn3.4889	4	2	OMO78446.1	-	-
Pn-miR399a	Pn16.1740	3.5	#N/A	CAN68458.1	-	-
Pn-miR399a	Pn11.1470	4	#N/A	XP_020702332.1	-	-
Pn-miR399a	Pn15.2742	3	#N/A	XP_010260351.1	-	-
Pn-miR399a	Pn19.1228	3.5	#N/A	XP_010260351.1	-	-
Pn-miR399b	Pn33.32	4	2.5	XP_010658734.1	-	-
Pn-miR399b	Pn8.411	#N/A	2.5	XP_010252057.1	K09287	GO:0044260,GO:0010431,GO:0009845,GO:0044238,GO:0050789,GO:0065007,GO:0005488,
Pn-miR399b	Pn13.831	3.5	#N/A	XP_010274600.1	-	-
Pn-miR399c-3p	Pn22.39	#N/A	2.5	#N/A	-	-
Pn-miR399c-3p	Pn33.32	4	2.5	XP_010658734.1	-	-
Pn-miR399c-3p	Pn8.411	#N/A	2.5	XP_010252057.1	K09287	GO:0044260,GO:0010431,GO:0009845,GO:0044238,GO:0050789,GO:0065007,GO:0005488,
Pn-miR399c-3p	Pn19.479	4	#N/A	CBI40408.3	-	-
Pn-miR399c-3p	Pn13.831	3.5	#N/A	XP_010274600.1	-	-
Pn-miR399d	Pn3.4889	4	2.5	OMO78446.1	-	-
Pn-miR399d	Pn2.2961	4	2.5	OMO78446.1	-	-
Pn-miR399d	Pn16.1740	4	2.5	CAN68458.1	-	-
Pn-miR399d	Pn26.296	4	#N/A	XP_010241541.1	-	-
Pn-miR399d	Pn19.1228	3	#N/A	XP_010260351.1	-	-
Pn-miR399f	Pn3.4889	#N/A	2.5	OMO78446.1	-	-
Pn-miR399f	Pn2.2961	#N/A	2.5	OMO78446.1	-	-
Pn-miR399f	Pn3.3446	#N/A	2.5	XP_006465838.1	K02184	-
Pn-miR399f	Pn16.1740	4	#N/A	CAN68458.1	-	-
Pn-miR399f	Pn21.1225	4	#N/A	XP_010260819.1	-	-
Pn-miR399f	Pn22.977	4	#N/A	XP_004290756.2	-	-
Pn-miR403-3p	Pn16.147	#N/A	2.5	XP_010246017.1	K10706	-
Pn-miR403-3p	Pn16.157	#N/A	2.5	XP_010246017.1	K10706	-
Pn-miR403-3p	Pn16.163	#N/A	2.5	XP_010246017.1	K10706	-
Pn-miR403-3p	Pn16.242	#N/A	2.5	XP_010246017.1	K10706	-
Pn-miR403-3p	Pn30.45	#N/A	2	XP_010258058.1	K02136	GO:0019829,GO:0043231,GO:0033178,GO:0015078,GO:0006754,GO:0015078,GO:0006818,GO:0006754,GO:0019829,GO:0033178,GO:0015078,GO:0006818,GO:0006754,GO:0019829,GO:0033178,GO:0015078,GO:0006754,GO:0019829,GO:0033178,GO:0031981,GO:0046914,GO:0009536,GO:0019829,GO:0033178,GO:0015078,GO:0006754,GO:0030312,GO:0005739,GO:0015078,GO:0006818,GO:0006754,GO:0019829,GO:0033178,GO:0015078,GO:0006818,GO:0006754,GO:…
Pn-miR403-3p	Pn11.784	#N/A	2	XP_010258058.1	K02136	GO:0019829,GO:0043231,GO:0033178,GO:0015078,GO:0006754,GO:0015078,GO:0006818,GO:0006754,GO:0019829,GO:0033178,GO:0015078,GO:0006818,GO:0006754,GO:0019829,GO:0033178,GO:0015078,GO:0006754,GO:0019829,GO:0033178,GO:0031981,GO:0046914,GO:0009536,GO:0019829,GO:0033178,GO:0015078,GO:0006754,GO:0030312,GO:0005739,GO:0015078,GO:0006818,GO:0006754,GO:0019829,GO:0033178,GO:0015078,GO:0006818,GO:0006754,GO:…
Pn-miR403-3p	Pn11.352	#N/A	2	XP_010258058.1	K02136	GO:0019829,GO:0043231,GO:0033178,GO:0015078,GO:0006754,GO:0015078,GO:0006818,GO:0006754,GO:0019829,GO:0033178,GO:0015078,GO:0006818,GO:0006754,GO:0019829,GO:0033178,GO:0015078,GO:0006754,GO:0019829,GO:0033178,GO:0031981,GO:0046914,GO:0009536,GO:0019829,GO:0033178,GO:0015078,GO:0006754,GO:0030312,GO:0005739,GO:0015078,GO:0006818,GO:0006754,GO:0019829,GO:0033178,GO:0015078,GO:0006818,GO:0006754,GO:…
Pn-miR408-3p	Pn9.1445	#N/A	2	CAB77247.2	K10717	GO:0005488,GO:0005737,GO:0005488,GO:0016491,GO:0046872,GO:0016491,GO:0016491,GO:0005488,GO:0016491,GO:0005488,GO:0005488,GO:0016491,GO:0046872,GO:0016491,GO:0016491,GO:0005488,
Pn-miR408-3p	Pn3.447	#N/A	2.5	XP_010665078.1	K20279	GO:0043231,GO:0043231,
Pn-miR408-3p	Pn9.1716	#N/A	2.5	OAY40081.1	K12486	GO:0031224,GO:0016740,GO:0031224,GO:0031224,GO:0031224,GO:0031224,GO:0031224,GO:0031224,GO:0031224,GO:0016740,GO:0031224,GO:0031224,GO:0031224,GO:0031224,GO:0003824,GO:0031224,GO:0031224,GO:0031224,GO:0031224,GO:0031224,GO:0031224,GO:0031224,GO:0031224,GO:0031224,GO:0031224,GO:0031224,
Pn-miR408-3p	Pn1.1580	#N/A	2.5	OIT27467.1	K14664	GO:0003676,GO:0009755,GO:0044424,
Pn-miR408-3p	Pn39.75	4	2	CBI39524.3	-	-
Pn-miR408-3p	Pn9.1821	#N/A	2.5	OAY40081.1	K18999	GO:0031224,GO:0016740,GO:0031224,GO:0031224,GO:0031224,GO:0031224,GO:0031224,GO:0031224,GO:0031224,GO:0016740,GO:0031224,GO:0031224,GO:0031224,GO:0031224,GO:0003824,GO:0031224,GO:0031224,GO:0031224,GO:0031224,GO:0031224,GO:0031224,GO:0031224,GO:0031224,GO:0031224,GO:0031224,GO:0031224,GO:0031224,
Pn-miR408-3p	Pn6.4089	4	2.5	XP_010257021.1	-	-
Pn-miR408-3p	Pn2.259	4	2.5	EEF49182.1	-	-
Pn-miR408-3p	Pn32.203	#N/A	2.2	JAT46050.1	-	GO:0016020,GO:0005737,GO:0016020,GO:0005737,GO:0016020,GO:0005737,GO:0008233,GO:0016020,GO:0005737,
Pn-miR408-3p	Pn4.1340	#N/A	2.2	JAT46050.1	-	GO:0016020,GO:0044464,GO:0005737,GO:0016020,GO:0005737,GO:0016787,GO:0016020,GO:0005737,
Pn-miR408-3p	Pn19.261	4	2.5	#N/A	-	-
Pn-miR408-3p	Pn7.2045	#N/A	2.5	XP_010924311.1	K19891	GO:0016020,GO:0005737,GO:0005737,GO:0016020,
Pn-miR408-3p	Pn3.1189	1.5	1.2	AAX95667.1	K19788	GO:0016020,GO:0005737,
Pn-miR408-3p	Pn37.138	1	0.5	XP_010932617.2	-	-
Pn-miR408-3p	Pn28.288	4	#N/A	JAT42708.1	-	-
Pn-miR408-3p	Pn7.1969	4	#N/A	XP_010253353.1	-	-
Pn-miR5021	Pn5.2269	4	2	XP_010265100.1	-	-
Pn-miR5021	Pn8.948	4	2.5	XP_010244496.1	-	-
Pn-miR5021	Pn8.522	3	2	XP_010269422.1	-	-
Pn-miR5021	Pn6.3121	#N/A	2.5	XP_010242341.1	K09338	-
Pn-miR5021	Pn8.1157	4	2	XP_009764074.1	-	-
Pn-miR5021	Pn8.1543	#N/A	2.2	#N/A	-	-
Pn-miR5021	Pn5.2866	#N/A	2.5	XP_010272149.1	-	-
Pn-miR5021	Pn5.1417	#N/A	2	#N/A	-	GO:0005737,GO:0046872,GO:0016491,GO:0016491,GO:0005488,
Pn-miR5021	Pn6.2144	#N/A	2.5	#N/A	-	-
Pn-miR5021	Pn5.592	#N/A	2.5	KDP29095.1	K04730	GO:0005488,GO:0016301,GO:0036094,GO:0004672,GO:1901363,GO:0016020,GO:0097159,GO:0006796,GO:0036094,GO:0004672,GO:1901363,GO:0016020,GO:0097159,GO:0005488,GO:0016301,GO:0036094,GO:0004672,GO:0044237,GO:1901363,GO:0016020,GO:0097159,GO:0006796,GO:0036094,GO:0004672,GO:1901363,GO:0016020,GO:0097159,GO:0036094,GO:0004672,GO:1901363,GO:0016020,GO:0097159,GO:0006796,GO:0036094,GO:0004672,GO:1901363,GO:…
Pn-miR5021	Pn4.3377	#N/A	2.5	XP_010279182.1	K00679	GO:0016788,GO:0016787,GO:0016788,
Pn-miR5021	Pn8.1286	#N/A	2.2	EXB78246.1	-	GO:0005737,GO:0031224,GO:0016020,
Pn-miR5021	Pn44.48	#N/A	2.2	XP_010261834.1	K01183	GO:0005737,GO:0005911,GO:0004175,GO:0019538,GO:0005618,GO:0043231,GO:0019538,GO:0004175,GO:0016787,GO:0070011,GO:0016787,GO:0005911,GO:0004175,GO:0019538,GO:0005618,GO:0043231,GO:0019538,GO:0004175,GO:0005911,GO:0004175,GO:0019538,GO:0005618,GO:0043231,GO:0004175,GO:0019538,GO:0005618,GO:0019538,GO:0004175,GO:0005737,GO:0008233,GO:0070011,GO:0019538,GO:0031224,GO:0004175,GO:0019538,GO:0004175,GO:…
Pn-miR5021	Pn4.2975	#N/A	2.5	XP_002271526.1	K13434	GO:0048731,
Pn-miR5021	Pn6.2435	#N/A	2.5	XP_008231576.2	K04730	GO:0036094,GO:0004672,GO:0044237,GO:1901363,GO:0097159,GO:0005737,GO:0006796,GO:0036094,GO:0004672,GO:1901363,GO:0016020,GO:0097159,GO:0006796,GO:0004672,GO:0016020,GO:0036094,GO:0004672,GO:1901363,GO:0016020,GO:0097159,GO:0005737,GO:0006796,GO:0006464,GO:0004672,GO:0016020,GO:0032550,GO:0005488,GO:0016301,GO:0036094,GO:0004672,GO:1901363,GO:0016020,GO:0097159,GO:0005488,GO:0004672,GO:0044237,GO:…
Pn-miR5021	Pn2.342	#N/A	2.5	KRH45505.1	K04730	GO:0043231,GO:0005488,GO:0016301,GO:0016301,GO:0005488,GO:0005488,GO:0016301,GO:0016301,GO:0005488,GO:0016310,GO:0004672,GO:0005488,GO:0005488,GO:0005737,GO:0005488,GO:0016301,
Pn-miR5021	Pn9.614	#N/A	2.5	#N/A	-	-
Pn-miR5021	Pn9.657	#N/A	2	KZN06874.1	-	-
Pn-miR5021	Pn8.32	#N/A	2.5	OIV97475.1	K14489	GO:0004673,GO:0006464,GO:0006796,GO:0007165,GO:0009987,GO:0009987,GO:0009987,GO:0009987,GO:0005515,GO:0016020,GO:0043231,GO:0009617,GO:0004672,GO:0016791,GO:0016310,GO:0048878,GO:0071310,GO:0010015,GO:0048367,GO:0009845,GO:0007165,GO:0006464,GO:0006950,GO:0004888,GO:0016772,GO:0005515,GO:0016310,GO:0048856,GO:0007165,GO:0006464,GO:0016301,GO:0005515,GO:0016310,GO:0048856,GO:0007165,GO:0006464,GO:…
Pn-miR5021	Pn9.1090	#N/A	2.5	OMO69487.1	K05681	GO:0016020,GO:0036094,GO:0097159,GO:1901363,GO:0016020,GO:0036094,GO:0097159,GO:1901363,GO:0031224,GO:0009699,GO:0017111,GO:0032550,GO:0017111,GO:0032550,GO:0031224,GO:0017111,GO:0032550,GO:0031224,GO:0016020,GO:0036094,GO:0097159,GO:1901363,GO:0055065,GO:0036094,GO:1901363,GO:0016020,GO:0097159,GO:0009651,GO:0016020,GO:0036094,GO:0097159,GO:1901363,GO:0017111,GO:0032550,GO:0031224,GO:0016020,GO:…
Pn-miR5021	Pn8.949	4	2.5	XP_010244496.1	-	-
Pn-miR5021	Pn3.3897	#N/A	2.5	#N/A	-	-
Pn-miR5021	Pn9.1651	#N/A	2.5	AMM42774.1	K04730	GO:0005737,GO:0006796,GO:0036094,GO:0004672,GO:1901363,GO:0016020,GO:0097159,GO:0031224,GO:0006796,GO:0006464,GO:0004672,GO:0032550,GO:0006796,GO:0036094,GO:0004672,GO:0043231,GO:1901363,GO:0016020,GO:0097159,GO:0006796,GO:0036094,GO:0004672,GO:1901363,GO:0016020,GO:0097159,GO:0006796,GO:0036094,GO:0004672,GO:1901363,GO:0016020,GO:0097159,GO:0006796,GO:0036094,GO:0004672,GO:1901363,GO:0016020,GO:…
Pn-miR5021	Pn6.2641	#N/A	2.5	XP_011034651.1	K13254	GO:0043231,GO:0032550,GO:0032550,GO:0032550,GO:0032550,GO:0036094,GO:0097159,GO:1901363,GO:0032550,GO:0032550,GO:0032550,GO:0032550,GO:0036094,GO:0097159,GO:1901363,GO:0032550,GO:0016787,GO:0032550,GO:0036094,GO:0097159,GO:1901363,GO:0032550,GO:0032550,GO:0032550,GO:0032550,GO:0032550,
Pn-miR5021	Pn7.1099	#N/A	2.5	XP_010240957.1	K17908	GO:0043231,
Pn-miR5021	Pn8.2441	#N/A	2.5	#N/A	-	-
Pn-miR5021	Pn8.2467	#N/A	2.5	#N/A	-	GO:0016741,GO:0071840,GO:0034660,
Pn-miR5021	Pn6.2846	#N/A	2.2	#N/A	-	-
Pn-miR5021	Pn6.2876	4	2	EOY05842.1	-	-
Pn-miR5021	Pn9.885	#N/A	2	XP_010253122.1	K01188	GO:0009834,GO:0006351,
Pn-miR5021	Pn8.851	4	2	XP_018854080.1	-	-
Pn-miR5021	Pn9.720	#N/A	2.2	#N/A	-	-
Pn-miR5021	Pn8.420	4	2.5	XP_008807887.1	-	-
Pn-miR5021	Pn9.623	#N/A	2.5	XP_020587080.1	K08150	GO:0044765,GO:0031224,GO:0022857,GO:0031224,GO:0022857,GO:0006818,GO:0015758,GO:0006810,GO:0031224,GO:0022857,GO:0006810,GO:0031224,GO:0022857,GO:0006810,GO:0016020,GO:0022857,GO:0006810,GO:0031224,GO:0022857,GO:0006810,GO:0031224,GO:0022857,GO:0044765,GO:0031224,GO:0022857,GO:0006810,GO:0031224,GO:0022857,GO:0006810,GO:0031224,GO:0022857,GO:0006810,GO:0031224,GO:0022857,GO:0006810,GO:0031224,GO:…
Pn-miR5021	Pn5.606	#N/A	2.5	#N/A	-	-
Pn-miR5021	Pn6.2916	4	#N/A	XP_010273892.1	-	-
Pn-miR5021	Pn5.1266	4	#N/A	XP_010273802.1	-	-
Pn-miR5021	Pn6.1909	4	#N/A	#N/A	-	-
Pn-miR5021	Pn7.1576	4	#N/A	#N/A	-	-
Pn-miR5021	Pn6.2880	4	#N/A	EOY05842.1	-	-
Pn-miR5021	Pn44.9	#N/A	#N/A	XP_010278312.1	K10878	-
Pn-miR5021	Pn4.525	#N/A	#N/A	KHG30118.1	-	-
Pn-miR5021	Pn30.143	4	#N/A	XP_010257604.1	-	-
Pn-miR5021	Pn8.798	4	#N/A	#N/A	-	-
Pn-miR5021	Pn7.1390	4	#N/A	XP_010251405.1	-	-
Pn-miR5021	Pn5.2554	4	#N/A	XP_009382654.1	-	-
Pn-miR5021	Pn3.3345	4	#N/A	XP_010267947.1	-	-
Pn-miR5021	Pn51.20	4	#N/A	XP_017971276.1	-	-
Pn-miR5021	Pn5.573	#N/A	#N/A	KDP29095.1	K04730	GO:0005488,GO:0016301,GO:0036094,GO:0004672,GO:1901363,GO:0016020,GO:0097159,GO:0006796,GO:0036094,GO:0004672,GO:1901363,GO:0016020,GO:0097159,GO:0005488,GO:0016301,GO:0036094,GO:0004672,GO:0044237,GO:1901363,GO:0016020,GO:0097159,GO:0006796,GO:0036094,GO:0004672,GO:1901363,GO:0016020,GO:0097159,GO:0036094,GO:0004672,GO:1901363,GO:0016020,GO:0097159,GO:0006796,GO:0036094,GO:0004672,GO:1901363,GO:…
Pn-miR5021	Pn8.1558	#N/A	#N/A	EXC16773.1	-	-
Pn-miR5021	Pn15.543	4	#N/A	XP_010913443.1	-	-
Pn-miR5021	Pn33.172	3	#N/A	#N/A	-	-
Pn-miR5021	Pn14.715	3.5	#N/A	XP_002279173.2	-	-
Pn-miR5021	Pn2.748	3.5	#N/A	KMZ58026.1	-	-
Pn-miR5021	Pn8.1148	3	#N/A	#N/A	-	-
Pn-miR5021	Pn20.937	3	#N/A	#N/A	-	-
Pn-miR5021	Pn3.2822	3	#N/A	XP_011094254.1	-	-
Pn-miR5021	Pn5.2157	3.5	#N/A	#N/A	-	-
Pn-miR5021	Pn4.3571	3	#N/A	EXB41422.1	-	-
Pn-miR5021	Pn8.1140	3	#N/A	#N/A	-	-
Pn-miR5021	Pn3.2810	3.5	#N/A	XP_019176731.1	-	-
Pn-miR5021	Pn33.251	3.5	#N/A	XP_010934624.2	-	-
Pn-miR5021	Pn6.467	3	#N/A	XP_010258856.1	-	-
Pn-miR5021	Pn5.2334	4	#N/A	#N/A	-	-
Pn-miR5021	Pn11.2770	3	#N/A	KZN06874.1	-	-
Pn-miR5021	Pn5.471	3	#N/A	XP_019707906.1	-	-
Pn-miR5021	Pn15.2105	3	#N/A	#N/A	-	-
Pn-miR5021	Pn6.945	3	#N/A	XP_010258856.1	-	-
Pn-miR5021	Pn7.1548	3	#N/A	XP_018844610.1	-	-
Pn-miR5021	Pn7.1362	3.5	#N/A	CDP15997.1	-	-
Pn-miR5021	Pn1.3414	3	#N/A	XP_010558173.1	-	-
Pn-miR5021	Pn4.3011	3	#N/A	#N/A	-	-
Pn-miR5021	Pn5.2223	3	#N/A	XP_010265252.1	-	-
Pn-miR5021	Pn5.6	3.5	#N/A	XP_010938119.1	-	-
Pn-miR5021	Pn23.466	3.5	#N/A	XP_009416065.1	-	-
Pn-miR5021	Pn4.3013	3	#N/A	#N/A	-	-
Pn-miR5021	Pn45.101	3	#N/A	KRG93585.1	-	-
Pn-miR5021	Pn8.782	3	#N/A	KVH98525.1	-	-
Pn-miR5021	Pn21.453	3.5	#N/A	XP_010245675.1	-	-
Pn-miR5021	Pn68.1	3	#N/A	#N/A	-	-
Pn-miR5021	Pn4.2246	3	#N/A	XP_010262691.1	-	-
Pn-miR5021	Pn7.901	3	#N/A	XP_010262691.1	-	-
Pn-miR5021	Pn2.2721	3	#N/A	XP_010275943.1	-	-
Pn-miR5021	Pn3.3820	3	#N/A	XP_009784298.1	-	-
Pn-miR5021	Pn37.164	3	#N/A	#N/A	-	-
Pn-miR5021	Pn17.192	3	#N/A	XP_018849274.1	-	-
Pn-miR5021	Pn3.710	3.5	#N/A	XP_010257592.1	-	-
Pn-miR5021	Pn2.434	3	#N/A	KRH45505.1	-	-
Pn-miR5021	Pn5.546	3.5	#N/A	#N/A	-	-
Pn-miR5021	Pn18.192	3.5	#N/A	XP_010276675.1	-	-
Pn-miR5021	Pn1.2127	2.5	#N/A	EEE63136.1	-	-
Pn-miR5021	Pn3.2024	2.5	#N/A	XP_016748295.1	-	-
Pn-miR5021	Pn7.1786	2	#N/A	#N/A	-	-
Pn-miR5658	Pn11.871	#N/A	2.5	XP_010258734.1	K01647	GO:0044763,GO:0016310,GO:0007049,GO:0016310,
Pn-miR5658	Pn32.156	4	2.5	XP_018674083.1	-	-
Pn-miR5658	Pn31.362	#N/A	2.5	XP_010654976.1	K07052	-
Pn-miR5658	Pn19.999	4	2.5	XP_010273684.1	-	-
Pn-miR5658	Pn8.2068	#N/A	2.5	#N/A	K01728	GO:0016829,GO:0016829,GO:0016020,GO:0016829,GO:0031224,GO:0045087,GO:0009825,GO:0016829,GO:0016829,
Pn-miR5658	Pn31.42	#N/A	2.5	XP_010654976.1	K07052	GO:0031224,GO:0016020,GO:0016020,
Pn-miR5658	Pn22.886	#N/A	2.5	XP_010440699.1	-	GO:0019684,GO:0031224,GO:0004175,GO:0009651,GO:0009668,GO:0009941,GO:0019538,GO:0009630,GO:1901698,GO:0016020,GO:0019684,GO:0031224,GO:0004175,GO:0009651,GO:0009668,GO:0009536,GO:0019538,GO:0009630,GO:1901698,GO:0019538,GO:0031224,GO:0004175,GO:0019538,GO:0031224,GO:0004175,GO:0019684,GO:0031224,GO:0004175,GO:0009651,GO:0009668,GO:0009536,GO:0019538,GO:0009630,GO:1901698,GO:0019684,GO:0031224,GO:…
Pn-miR5658	Pn5.2374	#N/A	2.5	XP_016690198.1	K01534	GO:0005488,GO:0006812,GO:0016020,GO:0003824,GO:0005488,GO:0006812,GO:0016020,GO:0003824,GO:0005488,GO:0006812,GO:0016020,GO:0003824,GO:0016787,GO:0006812,GO:0005488,GO:0031224,GO:0000041,GO:0008324,GO:0070838,GO:0003824,GO:0005488,GO:0006812,GO:0016020,GO:0003824,GO:0005488,GO:0010038,GO:0000041,GO:0005911,GO:0015086,GO:0072507,GO:0016020,GO:0005488,GO:0006812,GO:0016020,GO:0003824,GO:0005488,GO:…
Pn-miR5658	Pn43.21	#N/A	2.5	XP_010260707.1	-	GO:0044238,GO:0044260,GO:0044238,GO:0044260,GO:0044238,GO:0044260,GO:0044238,GO:0044260,
Pn-miR5658	Pn1.284	#N/A	2.5	XP_010268331.1	K01244	GO:0048731,GO:0000097,GO:0009415,GO:0008477,GO:0009692,GO:0055086,GO:0071267,GO:0055086,GO:0016798,GO:0008152,GO:0016798,GO:0008152,GO:0055086,GO:0016798,GO:0008152,
Pn-miR5658	Pn14.587	#N/A	2.5	CBI39809.3	K06699	GO:0043234,GO:0043234,
Pn-miR5658	Pn14.505	#N/A	2.5	EOY25820.1	K20416	GO:0031224,GO:0016705,GO:0006631,GO:0031224,GO:0016705,GO:0006631,GO:0031224,GO:0016705,GO:0006631,GO:0017111,GO:0006631,GO:0031224,GO:0016705,GO:0031224,GO:0016705,GO:0006631,GO:0044710,GO:0006633,GO:0009767,GO:0031224,GO:0042389,GO:0044424,GO:0031224,GO:0016705,GO:0006631,GO:0006629,GO:0016491,GO:0016020,GO:0031224,GO:0016705,GO:0006631,GO:0031224,GO:0016705,GO:0006631,GO:0031224,GO:0016705,GO:…
Pn-miR5658	Pn3.3003	#N/A	2	ONI04234.1	-	GO:0043231,GO:0043231,GO:0043231,
Pn-miR5658	Pn1.2529	#N/A	2.5	XP_006385153.1	K12400	GO:0015031,GO:0044444,GO:0005911,GO:0044444,GO:0015031,GO:0005911,GO:0044444,GO:0015031,GO:0015031,GO:0044444,GO:0005911,GO:0044444,GO:0015031,GO:0006810,GO:0015031,GO:0044444,GO:0015031,GO:0005911,GO:0044444,GO:0015031,GO:0005911,GO:0044444,GO:0015031,GO:0015031,GO:0044444,GO:0005911,GO:0044444,GO:0015031,GO:0006810,GO:0015031,GO:0044444,GO:0015031,GO:0044444,GO:0015031,GO:0044444,GO:0015031,GO:…
Pn-miR5658	Pn3.1590	#N/A	2.5	KDP28329.1	K12400	GO:0015031,GO:0044444,GO:0005911,GO:0044444,GO:0015031,GO:0005911,GO:0044444,GO:0015031,GO:0015031,GO:0044444,GO:0005911,GO:0044444,GO:0015031,GO:0006810,GO:0015031,GO:0044444,GO:0015031,GO:0044444,GO:0005911,GO:0044444,GO:0015031,GO:0005911,GO:0044444,GO:0015031,GO:0015031,GO:0044444,GO:0005911,GO:0044444,GO:0015031,GO:0006810,GO:0015031,GO:0044444,GO:0015031,GO:0044444,GO:0015031,GO:0044444,GO:…
Pn-miR5658	Pn6.2520	#N/A	2.5	XP_017258744.1	K08331	-
Pn-miR5658	Pn3.1077	3	2	XP_018467189.1	-	-
Pn-miR5658	Pn12.27	#N/A	2.5	OAY40178.1	K12741	-
Pn-miR5658	Pn7.2167	#N/A	2.5	CBI25671.3	K01052	-
Pn-miR5658	Pn10.1057	#N/A	2.5	XP_010246178.1	K09419	GO:0005488,GO:0051301,GO:0005515,
Pn-miR5658	Pn8.2718	#N/A	2	XP_020695561.1	K14494	GO:0048827,GO:0003002,GO:0043231,GO:0051301,GO:0001071,GO:0003677,GO:0009606,GO:0034504,GO:0005929,GO:0046983,GO:0001708,GO:0006351,GO:0009987,GO:0043231,GO:0010467,GO:0044707,GO:0006351,GO:0044763,GO:0006351,GO:0044707,GO:0006351,GO:0043231,GO:0006351,GO:0006351,GO:0006351,GO:0006351,GO:0043231,GO:0044707,GO:0006351,GO:0044763,GO:0007275,GO:0006351,GO:0006351,
Pn-miR5658	Pn8.2715	#N/A	2.5	OTG10356.1	K03239	GO:0043231,
Pn-miR5658	Pn3.2064	#N/A	2.5	XP_010266747.1	K19041	-
Pn-miR5658	Pn6.512	#N/A	2.5	XP_010276953.1	K08789	GO:0006796,GO:0016301,GO:0006796,GO:0016301,GO:0006796,GO:0016301,GO:0016740,GO:0016301,GO:0004672,GO:0097159,GO:0006796,GO:1901363,GO:0005694,GO:0036094,GO:0006796,GO:0016301,GO:0016301,GO:0016301,GO:0009987,GO:0016301,GO:0009987,GO:0016301,GO:0005737,GO:0004672,GO:0006468,GO:0016020,GO:0016301,GO:0016301,GO:0016301,GO:0016301,GO:0016301,GO:0016301,GO:0016301,GO:0004672,GO:0000902,GO:0006796,GO:…
Pn-miR5658	Pn8.1380	#N/A	2.5	XP_020230338.1	K18801	GO:0016020,
Pn-miR5658	Pn20.444	#N/A	2.5	#N/A	K01759	-
Pn-miR5658	Pn3.3449	4	2.5	XP_002275644.1	-	-
Pn-miR5658	Pn8.930	4	2	XP_003633022.2	-	-
Pn-miR5658	Pn6.3165	#N/A	2.5	KDP40229.1	-	GO:0010103,GO:0031224,GO:0031224,GO:0031224,GO:0031224,GO:0031224,
Pn-miR5658	Pn12.99	#N/A	2.5	XP_010246178.1	K09419	GO:0005488,GO:0051301,GO:0005515,
Pn-miR5658	Pn28.398	3	1.5	XP_010260707.1	-	-
Pn-miR5658	Pn3.3668	3	1.5	XP_017637019.1	-	-
Pn-miR5658	Pn18.1206	3	1.5	ONK77060.1	-	-
Pn-miR5658	Pn15.2727	#N/A	1	#N/A	-	-
Pn-miR5658	Pn16.1326	3.5	1.8	XP_009417026.1	-	-
Pn-miR5658	Pn5.623	2	1	XP_008789177.1	-	-
Pn-miR5658	Pn1.3051	3	1	XP_006482904.1	-	-
Pn-miR5658	Pn3.3964	#N/A	1	#N/A	-	-
Pn-miR5658	Pn3.911	2.5	1	XP_010246108.1	-	-
Pn-miR5658	Pn3.1256	#N/A	1	XP_015888036.1	K15188	GO:0001932,GO:0006351,GO:0044763,GO:0006351,GO:0001932,
Pn-miR5658	Pn17.361	3	1.5	XP_017237962.1	-	-
Pn-miR5658	Pn6.858	3	1.5	OTG10356.1	-	-
Pn-miR5658	Pn12.1611	#N/A	1	XP_010244354.1	K14664	GO:0005783,GO:0016787,GO:0005783,
Pn-miR5658	Pn11.2243	#N/A	1	AIT42146.1	K06890	GO:0043231,GO:0031224,GO:0031224,GO:0031224,GO:0016020,GO:0016020,GO:0016020,GO:0016020,GO:0016020,GO:0016020,GO:0016020,GO:0016020,GO:0016020,GO:0016020,GO:0031224,GO:0016020,GO:0016020,GO:0000902,GO:0043401,GO:0016020,GO:0016020,GO:0031224,GO:0016020,
Pn-miR5658	Pn7.293	2	1	AIT42146.1	-	-
Pn-miR5658	Pn3.3155	2	1	XP_015888036.1	-	-
Pn-miR5658	Pn4.3546	2	1	XP_019055129.1	-	-
Pn-miR5658	Pn7.1041	2	1.5	XP_010278365.1	-	-
Pn-miR5658	Pn7.873	3	1.5	XP_009419920.1	-	-
Pn-miR5658	Pn1.121	1	0.5	XP_017237962.1	-	-
Pn-miR5658	Pn13.1368	4	#N/A	XP_018680378.1	-	-
Pn-miR5658	Pn6.1605	4	#N/A	#N/A	-	-
Pn-miR5658	Pn24.180	4	#N/A	XP_010256778.1	-	-
Pn-miR5658	Pn5.638	4	#N/A	EEF41547.1	-	-
Pn-miR5658	Pn3.3034	4	#N/A	XP_010251651.1	-	-
Pn-miR5658	Pn13.1362	4	#N/A	XP_010931353.1	-	-
Pn-miR5658	Pn19.1223	4	#N/A	XP_010273684.1	-	-
Pn-miR5658	Pn16.499	4	#N/A	OAY22022.1	-	-
Pn-miR5658	Pn19.126	4	#N/A	XP_004287073.1	-	-
Pn-miR5658	Pn6.2106	4	#N/A	XP_009784046.1	-	-
Pn-miR5658	Pn12.1080	4	#N/A	#N/A	-	-
Pn-miR5658	Pn8.830	4	#N/A	XP_010274121.1	-	-
Pn-miR5658	Pn15.2346	4	#N/A	OTG07707.1	-	-
Pn-miR5658	Pn10.1494	3	#N/A	#N/A	-	-
Pn-miR5658	Pn1.2336	3.5	#N/A	ADR71255.1	-	-
Pn-miR5658	Pn3.1434	3.5	#N/A	XP_010251726.1	-	-
Pn-miR5658	Pn2.1463	3.5	#N/A	XP_019197107.1	-	-
Pn-miR5658	Pn1.1953	3	#N/A	GAV67677.1	-	-
Pn-miR8175	Pn22.113	#N/A	2.5	XP_002307098.1	K09286	GO:0006351,
Pn-miR8175	Pn9.385	#N/A	2.5	XP_010260914.1	K01590	GO:0016829,GO:0005737,GO:0043436,GO:0016830,GO:0043168,GO:0016020,GO:0034308,GO:0005737,GO:0043436,GO:0016830,GO:0043168,GO:0016020,GO:0034308,GO:0043436,GO:0043168,GO:0016830,GO:0016831,GO:0043436,GO:0043168,GO:0043436,GO:0043168,GO:0016830,GO:0005737,GO:0043436,GO:0016830,GO:0043168,GO:0016020,GO:0034308,GO:0043436,GO:0043168,GO:0016830,GO:0043436,GO:0043168,GO:0016830,GO:0005737,GO:0043436,GO:…
Pn-miR8175	Pn9.1488	#N/A	2.5	CBI40802.3	K17732	GO:0043169,GO:0019538,GO:0009532,GO:0070011,GO:0043169,GO:0043169,GO:0043169,GO:0003824,GO:0009536,GO:0043169,GO:0009532,GO:0003006,GO:0043169,GO:0004175,GO:0043169,GO:0009532,GO:0003006,GO:0006508,GO:0008233,GO:0043169,GO:0009536,GO:0043169,GO:0009532,GO:0003006,GO:0043169,GO:0043169,GO:0016787,GO:0019538,GO:0043169,GO:0016787,GO:0019538,GO:0043169,GO:0043169,GO:0009532,GO:0003006,GO:0043169,GO:…
Pn-miR8175	Pn7.1665	#N/A	2.5	XP_014634378.1	K14317	GO:0006351,GO:0043231,GO:0006351,GO:0006351,
Pn-miR8175	Pn3.3449	3	2.5	XP_002275644.1	-	-
Pn-miR8175	Pn7.1380	#N/A	2.5	XP_014634378.1	K14317	GO:0006351,GO:0043231,GO:0006351,GO:0006351,
Pn-miR8175	Pn29.102	3.5	2.2	OAY62719.1	-	-
Pn-miR8175	Pn5.1306	#N/A	2.5	XP_010273843.1	K04733	GO:0006796,GO:0016301,GO:0006464,GO:0032550,GO:0016301,GO:0006464,GO:0032550,GO:0006796,GO:0016301,GO:0006464,GO:0032550,GO:0016301,GO:0006464,GO:0032550,GO:0006796,GO:0016301,GO:0006464,GO:0032550,GO:0016301,GO:0006464,GO:0032550,GO:0016301,GO:0006464,GO:0032550,GO:0006796,GO:0016301,GO:0006464,GO:0032550,GO:0006796,GO:0016301,GO:0006464,GO:0032550,GO:0006464,GO:0004672,GO:0032550,GO:0006796,GO:…
Pn-miR8175	Pn19.214	#N/A	2.5	XP_010255486.1	K19747	-
Pn-miR8175	Pn19.330	#N/A	2.5	XP_010255486.1	K19747	-
Pn-miR8175	Pn3.948	4	#N/A	XP_010246461.1	-	-
Pn-miR8175	Pn3.2594	4	#N/A	XP_007020725.2	-	-
Pn-miR8175	Pn2.581	4	#N/A	XP_010251529.1	-	-
Pn-miR8175	Pn2.506	3.5	#N/A	XP_009420338.1	-	-
Pn-miR8178	Pn4.564	#N/A	2.5	EXC07276.1	K01520	GO:0047429,GO:0009211,GO:0047429,GO:0009211,GO:0047429,GO:0009211,GO:0047429,GO:0009211,GO:0047429,GO:0009211,GO:0047429,GO:0009211,GO:0047429,GO:0009211,GO:0005737,GO:0006259,GO:0046872,GO:0047429,GO:0005515,GO:0009211,GO:0047429,GO:0009211,GO:0047429,GO:0009211,GO:0047429,GO:0009211,GO:0047429,GO:0009211,GO:0047429,GO:0009211,GO:0047429,GO:0009211,GO:0047429,GO:0009211,GO:0047429,GO:0009211,GO:…
Pn-miR8178	Pn26.187	4	2.2	KDO65396.1	-	-
Pn-miR8178	Pn4.487	#N/A	2.5	EXC07276.1	K01520	GO:0047429,GO:0009211,GO:0047429,GO:0009211,GO:0047429,GO:0009211,GO:0047429,GO:0009211,GO:0047429,GO:0009211,GO:0047429,GO:0009211,GO:0047429,GO:0009211,GO:0005737,GO:0006259,GO:0046872,GO:0047429,GO:0005515,GO:0009211,GO:0047429,GO:0009211,GO:0016787,GO:0016787,GO:0047429,GO:0009211,GO:0047429,GO:0009211,GO:0047429,GO:0009211,GO:0047429,GO:0009211,GO:0047429,GO:0009211,GO:0047429,GO:0009211,GO:…
Pn-miR8178	Pn15.2568	4	2.2	AQX44205.1	-	-
Pn-miR8178	Pn40.11	#N/A	#N/A	XP_010251472.1	K19525	-
Pn-miR824-5p	Pn24.93	4	2	CBI23183.3	-	-
Pn-miR824-5p	Pn21.871	#N/A	2.5	XP_019072905.1	K13348	GO:0043231,GO:0031224,GO:0031224,GO:0043231,GO:0031224,
Pn-miR824-5p	Pn9.1530	#N/A	2.2	#N/A	-	-
Pn-miR824-5p	Pn16.1010	4	2	CBI23183.3	-	-
Pn-miR824-5p	Pn4.1358	3.5	#N/A	XP_010271773.1	-	-
Pn-miR824-5p	Pn32.217	3.5	#N/A	XP_010271773.1	-	-
Pn-miR827	Pn6.233	#N/A	2.5	XP_010242515.1	K02605	GO:0032991,GO:0005488,GO:0043231,GO:0006259,GO:0044446,GO:0034285,GO:0048528,GO:0043231,GO:0043231,GO:0034285,GO:0048528,
Pn-miR827	Pn2.3001	3	1.5	#N/A	-	-
Pn-miR827	Pn71.11	1.5	0.8	CBI34758.3	-	-
Pn-miR827	Pn1.2932	4	#N/A	XP_010916668.1	-	-
Pn-miR828	Pn34.15	3.5	2.5	XP_010934462.1	-	-
Pn-miR828	Pn17.1384	3.5	2.5	XP_002276758.1	-	-
Pn-miR828	Pn4.1126	#N/A	2.5	KYP53601.1	K02184	GO:0015630,GO:0022607,GO:0003779,GO:0009555,GO:0044444,GO:0015631,GO:0019538,GO:0046914,GO:0008237,GO:0044424,
Pn-miR828	Pn34.33	3.5	2.5	XP_010934462.1	-	-
Pn-miR845a	Pn14.1744	#N/A	2.5	XP_010928130.1	K13457	-
Pn-miR845a	Pn12.1707	#N/A	2.2	XP_010254154.1	K00648	GO:0006631,GO:0004312,GO:0006631,GO:0004312,GO:0006631,GO:0004312,GO:0008152,GO:0003824,GO:0006631,GO:0004312,GO:0006631,GO:0004312,GO:0006631,GO:0004312,GO:0006631,GO:0004312,GO:0009536,GO:0009532,GO:0006631,GO:0004312,GO:0006631,GO:0004312,GO:0006631,GO:0004312,GO:0006631,GO:0004312,GO:0009536,GO:0008152,GO:0003824,GO:0006631,GO:0004312,GO:0006631,GO:0004312,GO:0006631,GO:0004312,GO:0006631,GO:…
Pn-miR845a	Pn12.1901	#N/A	2.2	XP_010254154.1	K00648	GO:0006631,GO:0004312,GO:0006631,GO:0004312,GO:0006631,GO:0004312,GO:0008152,GO:0003824,GO:0006631,GO:0004312,GO:0006631,GO:0004312,GO:0006631,GO:0004312,GO:0009532,GO:0006631,GO:0004312,GO:0009532,GO:0006631,GO:0004312,GO:0006631,GO:0004312,GO:0006631,GO:0004312,GO:0006631,GO:0004312,GO:0009536,GO:0008152,GO:0003824,GO:0006631,GO:0004312,GO:0006631,GO:0004312,GO:0006631,GO:0004312,GO:0006631,GO:…
Pn-miR845a	Pn14.1767	#N/A	2.5	XP_010928130.1	K13457	-
Pn-miR845a	Pn17.1249	4	2.5	#N/A	-	-
Pn-miR845a	Pn23.503	4	2.2	#N/A	-	-
Pn-miR845a	Pn14.1762	#N/A	2.5	OAY23734.1	K13457	-
Pn-miR845a	Pn14.1756	#N/A	2.5	XP_010928130.1	K13457	-
Pn-miR845a	Pn18.723	4	2.5	XP_017980798.1	-	-
Pn-miR845a	Pn22.14	#N/A	1.8	#N/A	-	-
Pn-miR845a	Pn12.926	#N/A	1.8	#N/A	-	-
Pn-miR845a	Pn22.185	4	#N/A	#N/A	-	-
Pn-miR845a	Pn17.460	4	#N/A	XP_010266943.1	-	-
Pn-miR845a	Pn4.3528	4	#N/A	ACL53418.1	-	-
Pn-miR845a	Pn14.294	3.5	#N/A	#N/A	-	-
Pn-miR858b	Pn4.2006	3	2.5	OAY26080.1	-	-
Pn-miR858b	Pn51.33	4	2.5	XP_010257250.1	-	-
Pn-miR858b	Pn4.1046	#N/A	2	CBI40325.3	K09422	GO:0003676,GO:0009908,GO:0001101,GO:0001071,GO:0006351,GO:0003676,GO:0003676,
Pn-miR858b	Pn4.72	#N/A	2	CBI40325.3	-	-
Pn-miR858b	Pn7.1532	#N/A	2.2	EXC31388.1	K09422	GO:0003676,GO:0001071,GO:0006351,GO:0003676,GO:0003676,GO:0003676,GO:0003676,GO:0003676,GO:0003676,GO:0003676,GO:0043231,GO:0003676,GO:0009834,GO:0006351,GO:0003676,GO:0003676,GO:0043231,GO:0003676,GO:0001101,GO:0001071,GO:0009834,GO:0006351,
Pn-miR858b	Pn14.1098	3	2	CDP03217.1	-	-
Pn-miR858b	Pn12.64	#N/A	2.5	JAT45094.1	K09422	GO:0009987,GO:0044699,GO:0003676,GO:0003676,GO:0003676,GO:0007275,GO:0006351,GO:0009987,GO:0044699,
Pn-miR858b	Pn22.862	4	2	CBI40325.3	-	-
Pn-miR858b	Pn6.2951	4	2.5	EOY30297.1	-	-
Pn-miR858b	Pn7.1918	#N/A	2.5	XP_008795797.1	K09422	GO:0003676,GO:0043231,GO:0010038,GO:0003676,GO:0001101,GO:0009725,GO:0010243,GO:0006351,
Pn-miR858b	Pn2.1301	3.5	2.2	XP_020095201.1	-	-
Pn-miR858b	Pn17.182	#N/A	2.5	XP_011025434.1	-	-
Pn-miR858b	Pn7.1954	#N/A	2.5	XP_008795797.1	K09422	GO:0003676,GO:0043231,GO:0010038,GO:0003676,GO:0001101,GO:0009725,GO:0010243,GO:0006351,
Pn-miR858b	Pn14.269	#N/A	2.5	#N/A	-	-
Pn-miR858b	Pn21.952	#N/A	2.5	XP_009407774.1	K10999	-
Pn-miR858b	Pn15.682	3.5	1.8	KHN34185.1	-	-
Pn-miR858b	Pn4.3209	#N/A	1.8	XP_010250867.1	K09422	GO:0003676,GO:0001071,GO:0006351,GO:0003676,GO:0003676,GO:0003676,GO:0003676,GO:0003676,GO:0003676,GO:0043231,GO:0003676,GO:0001071,GO:0009834,GO:0006351,GO:0003676,GO:0003676,
Pn-miR858b	Pn15.2165	3	1.8	XP_010926121.1	-	-
Pn-miR858b	Pn7.1160	#N/A	#N/A	XP_002278003.1	-	-
Pn-miR858b	Pn14.876	4	#N/A	OAY30823.1	-	-
Pn-miR858b	Pn3.3302	4	#N/A	XP_010938192.1	-	-
Pn-miR858b	Pn19.1052	4	#N/A	CAA78387.1	-	-
Pn-miR858b	Pn22.716	4	#N/A	CBI40325.3	-	-
Pn-miR858b	Pn7.955	#N/A	#N/A	XP_002278003.1	-	-
Pn-miR858b	Pn12.846	4	#N/A	AGN52057.1	-	-
Pn-miR858b	Pn5.1130	4	#N/A	XP_009402050.1	-	-
Pn-miR858b	Pn4.2138	#N/A	#N/A	XP_002278003.1	K09422	GO:0003676,GO:0003676,GO:0003676,GO:0003676,GO:0003676,GO:0007275,GO:0006351,GO:0003676,GO:0003676,
Pn-miR858b	Pn32.300	3.5	#N/A	KDO72049.1	-	-
Pn-miR858b	Pn39.169	3.5	#N/A	KDO72049.1	-	-
Pn-miR858b	Pn10.1126	#N/A	#N/A	OAY53310.1	-	-
Pn-miR858b	Pn3.4784	#N/A	#N/A	CAN70191.1	K09422	GO:0003676,GO:0003676,GO:0003676,GO:0003676,GO:0003676,GO:0003676,GO:0043231,GO:0010053,GO:0003676,GO:0006351,GO:0003676,GO:0003676,
Pn-miR858b	Pn5.1827	3	#N/A	XP_020700672.1	-	-
novel_mir11	Pn8.2860	#N/A	2.5	XP_010260759.1	K00592	GO:0009987,GO:0006810,GO:0031224,GO:0009536,GO:0009987,GO:0009536,GO:0000229,GO:0009536,GO:0000229,GO:0009536,GO:0009987,GO:0009536,GO:0009536,GO:0000229,GO:0000229,GO:0009536,GO:0009987,GO:0016741,GO:0008152,GO:0008152,GO:0031224,GO:0016741,
novel_mir11	Pn3.2652	#N/A	2.5	JAT53060.1	-	-
novel_mir11	Pn3.2678	#N/A	2.2	JAT53060.1	-	-
novel_mir11	Pn62.3	#N/A	2.5	XP_010260759.1	K00592	GO:0009987,GO:0006810,GO:0031224,GO:0009536,GO:0009987,GO:0009536,GO:0000229,GO:0009536,GO:0000229,GO:0009536,GO:0009987,GO:0009536,GO:0009536,GO:0000229,GO:0000229,GO:0009536,GO:0009987,GO:0016741,GO:0008152,GO:0008152,GO:0031224,GO:0016741,
novel_mir11	Pn24.888	#N/A	2.2	XP_020580424.1	K00028	GO:0043169,GO:0004470,GO:0043648,GO:0000166,GO:0046914,GO:0004470,GO:0046983,GO:0043648,GO:0009536,GO:0032550,GO:0000166,GO:0046914,GO:0004470,GO:0046983,GO:0043648,GO:0009536,GO:0032550,GO:0000166,GO:0043169,GO:0004470,GO:0043648,GO:0000166,GO:0043169,GO:0004470,GO:0043648,GO:0000166,GO:0046914,GO:0004470,GO:0046983,GO:0043648,GO:0009536,GO:0032550,GO:0000166,GO:0043169,GO:0004470,GO:0043648,GO:…
novel_mir11	Pn10.381	3	2.5	XP_008227100.1	-	-
novel_mir11	Pn17.1467	#N/A	2.2	#N/A	-	-
novel_mir11	Pn3.3939	4	#N/A	XP_010256367.1	-	-
novel_mir11	Pn16.732	4	#N/A	XP_010260480.1	-	-
novel_mir11	Pn12.1660	4	#N/A	XP_010258150.1	-	-
novel_mir11	Pn5.3077	4	#N/A	KCW56374.1	-	-
novel_mir11	Pn24.508	4	#N/A	XP_020115312.1	-	-
novel_mir11	Pn15.1186	3.5	#N/A	CBI34121.3	-	-
novel_mir11	Pn6.1418	3.5	#N/A	XP_008811660.1	-	-
novel_mir12	Pn7.469	4	2	KYP77401.1	-	GO:0016491,GO:0044710,
novel_mir12	Pn7.509	4	2	GAV68986.1	-	GO:0003677,GO:0006351,GO:0046983,GO:0043231,
novel_mir12	Pn7.594	#N/A	2.2	AGT17357.1	-	GO:0044710,GO:0016712,GO:0016491,GO:0044710,
novel_mir12	Pn7.197	#N/A	2.2	KRH17861.1	K01191	GO:0044710,GO:0016712,
novel_mir12	Pn7.167	#N/A	2.2	KZT75521.1	-	GO:0003677,GO:0006351,GO:0046983,GO:0043231,
novel_mir12	Pn6.1389	4	2.5	XP_008792628.1	K10863	GO:0005488,GO:0040007,GO:0009725,GO:0000904,
novel_mir12	Pn7.563	#N/A	2.2	EFN50647.1	K01191	GO:0016491,GO:0044710,GO:0016491,
novel_mir12	Pn7.506	#N/A	2	GAV68986.1	-	GO:0003677,GO:0006351,GO:0046983,GO:0043231,
novel_mir12	Pn7.80	#N/A	2	EEH50840.1	K01191	GO:0044710,GO:0016491,GO:0005488,GO:0044710,GO:0016712,GO:0043231,
novel_mir12	Pn7.466	#N/A	2.5	ACN31742.1	-	GO:0044710,GO:0016712,GO:0016491,GO:0044710,GO:0031224,GO:0006259,
novel_mir12	Pn7.665	#N/A	2.5	#N/A	-	-
novel_mir12	Pn7.545	#N/A	2.2	KYP77401.1	-	GO:0016491,GO:0044710,
novel_mir12	Pn7.479	2.5	1.2	AGT17357.1	-	GO:0044710,GO:0016712,
novel_mir12	Pn7.31	#N/A	1.2	KZV16704.1	K01191	GO:0016491,GO:0044710,GO:0044710,GO:0016712,GO:0043231,
novel_mir12	Pn7.78	#N/A	1.8	KZV16704.1	K01191	GO:0016491,GO:0044710,GO:0044710,GO:0016712,GO:0043231,
novel_mir12	Pn7.201	2.5	1	KYP77401.1	-	-
novel_mir12	Pn7.422	3.5	1.8	BAB33421.1	-	-
novel_mir12	Pn7.25	2	1	KYP77401.1	-	-
novel_mir12	Pn7.177	2.5	1.8	KOM48406.1	K01191	GO:0016491,GO:0044710,GO:0044710,GO:0016712,GO:0043231,GO:0016491,GO:0044710,
novel_mir12	Pn7.572	3.5	1.8	KZV16704.1	K01191	GO:0016491,GO:0044710,GO:0044710,GO:0016712,GO:0043231,
novel_mir12	Pn7.548	3.5	1.8	#N/A	-	-
novel_mir12	Pn7.180	#N/A	1.8	BAD26579.1	-	GO:0044710,GO:0016712,GO:0016491,GO:0044710,GO:0031224,GO:0006259,
novel_mir12	Pn7.442	3.5	1.8	KRH17781.1	K01191	GO:0044710,GO:0016712,
novel_mir12	Pn7.596	3.5	1.8	#N/A	-	-
novel_mir12	Pn7.691	2.5	1.2	KRH17781.1	K01191	GO:0044710,GO:0016712,
novel_mir12	Pn7.670	2	1.5	KOM48406.1	K01191	GO:0044710,GO:0016712,GO:0043231,
novel_mir12	Pn7.41	3.5	1.8	KZV13811.1	-	GO:0003677,GO:0006351,GO:0046983,GO:0043231,
novel_mir12	Pn7.489	2.5	1.8	KRH17860.1	K01191	GO:0043231,GO:0016491,GO:0044710,
novel_mir12	Pn7.419	2	1	KZV16704.1	K01191	GO:0016491,GO:0044710,GO:0044710,GO:0016712,GO:0043231,
novel_mir12	Pn7.680	2.5	1.2	ACN31742.1	-	GO:0044710,GO:0016712,GO:0016491,GO:0044710,GO:0031224,GO:0006259,
novel_mir12	Pn7.683	3	1.5	KOM48406.1	K01191	GO:0016491,GO:0044710,GO:0044710,GO:0016712,GO:0043231,GO:0016491,GO:0044710,
novel_mir12	Pn7.678	3.5	1.8	KYP77401.1	-	GO:0016491,GO:0044710,
novel_mir12	Pn7.96	3	1.5	GAV68986.1	-	-
novel_mir12	Pn7.418	#N/A	1.2	KOM48406.1	K01191	GO:0016491,GO:0044710,
novel_mir12	Pn7.19	#N/A	1.2	KEH17023.1	-	-
novel_mir12	Pn7.43	3	1.5	KZV16704.1	K01191	GO:0044710,GO:0016712,GO:0043231,
novel_mir12	Pn7.700	2.5	1.2	BAD26579.1	-	GO:0044710,GO:0016712,GO:0016491,GO:0044710,
novel_mir12	Pn7.450	2	1	KRH17781.1	K01191	GO:0044710,GO:0016712,GO:0016491,GO:0044710,GO:0016020,
novel_mir12	Pn7.129	2.5	1.8	BAB33421.1	-	GO:0003677,GO:0006351,GO:0046983,GO:0043231,
novel_mir12	Pn7.139	3	1.5	KZV16704.1	K01191	GO:0016491,GO:0044710,GO:0044710,GO:0016712,
novel_mir12	Pn7.454	2.5	1.2	KOM48406.1	K01191	GO:0016491,GO:0044710,GO:0044710,GO:0016712,GO:0043231,
novel_mir12	Pn7.166	3.5	1.8	KRH17781.1	K01191	GO:0044710,GO:0016712,
novel_mir12	Pn7.499	3.5	1.8	KZT75521.1	-	-
novel_mir12	Pn7.117	2.5	1	KRH17861.1	K01191	GO:0016491,GO:0044710,GO:0044710,GO:0016712,GO:0043231,
novel_mir12	Pn7.597	2.5	1.2	OIW03237.1	K01191	GO:0016491,GO:0044710,GO:0016491,GO:0043231,
novel_mir12	Pn7.464	1.5	0.8	KEH16996.1	-	GO:0016491,GO:0044710,
novel_mir12	Pn7.731	1.5	0.8	KZV16704.1	K01191	GO:0016491,GO:0044710,GO:0044710,GO:0016712,GO:0043231,
novel_mir12	Pn7.581	1.5	0.8	EEH50840.1	K01191	GO:0043231,
novel_mir12	Pn7.21	0	0	KYP77401.1	-	-
novel_mir12	Pn7.448	1.5	0.8	KZV16704.1	K01191	GO:0016491,GO:0044710,GO:0043231,
novel_mir12	Pn7.541	#N/A	0.5	#N/A	-	-
novel_mir12	Pn7.427	1	0.5	KRH17861.1	K01191	GO:0044710,GO:0016712,
novel_mir12	Pn7.140	1.5	0.8	KEH16996.1	K01191	GO:0043231,
novel_mir12	Pn7.153	#N/A	0.5	OIV89726.1	K01191	GO:0016491,GO:0044710,GO:0044710,GO:0016712,
novel_mir12	Pn7.151	2	0.8	KEH17029.1	K01191	GO:0016491,GO:0044710,GO:0044710,GO:0016712,GO:0016491,GO:0044710,
novel_mir12	Pn7.721	1.5	0.8	KZV16704.1	K01191	GO:0016491,GO:0044710,GO:0044710,GO:0016712,GO:0043231,
novel_mir12	Pn7.486	1.5	0.8	KZV16704.1	K01191	GO:0016491,GO:0044710,GO:0044710,GO:0016712,
novel_mir12	Pn7.698	1.5	0.8	KZV16704.1	K01191	GO:0016491,GO:0044710,GO:0044710,GO:0016712,GO:0043231,
novel_mir12	Pn7.470	1.5	0.8	KRH17858.1	K01191	-
novel_mir12	Pn7.687	1.5	0.8	ACN31742.1	K15193	GO:0016020,GO:0044710,GO:0016712,GO:0016491,GO:0044710,GO:0006812,GO:0043169,GO:0043169,
novel_mir12	Pn7.653	1.5	0.8	KRH17852.1	K01191	GO:0016491,GO:0044710,
novel_mir12	Pn7.651	1.5	0.8	KRH17855.1	K01191	-
novel_mir12	Pn7.532	1.5	0.8	KHN01270.1	-	GO:0044710,GO:0016712,GO:0016491,GO:0044710,
novel_mir12	Pn7.573	1.5	0.8	EEH50840.1	K01191	GO:0044710,GO:0016712,GO:0043231,
novel_mir12	Pn7.127	1.5	0.8	GAV91288.1	-	GO:0003677,GO:0006351,GO:0046983,GO:0043231,
novel_mir12	Pn7.716	1.5	0.8	KZV16704.1	K01191	GO:0016491,GO:0044710,GO:0044710,GO:0016712,GO:0043231,
novel_mir12	Pn7.410	#N/A	0.8	KRH17816.1	-	GO:0044710,GO:0016712,GO:0016491,GO:0044710,
novel_mir12	Pn7.114	#N/A	0.8	#N/A	-	-
novel_mir12	Pn7.544	#N/A	0.8	OIW03237.1	K01191	GO:0016491,GO:0044710,GO:0044710,GO:0016712,
novel_mir12	Pn7.107	#N/A	0.8	KRH17861.1	K01191	GO:0016491,GO:0044710,GO:0044710,GO:0016712,GO:0043231,
novel_mir12	Pn7.87	1.5	0.8	KRH17781.1	K01191	GO:0044710,GO:0016712,
novel_mir12	Pn7.730	1.5	0.8	GAV91288.1	-	GO:0003677,GO:0006351,GO:0046983,GO:0043231,
novel_mir12	Pn7.501	1.5	0.8	KZV16704.1	K01191	GO:0016491,GO:0044710,GO:0044710,GO:0016712,GO:0043231,
novel_mir12	Pn7.564	1.5	0.8	KRH17861.1	K01191	GO:0016491,
novel_mir12	Pn7.37	#N/A	0.8	KZV16704.1	K01191	GO:0016491,GO:0044710,GO:0044710,GO:0016712,GO:0043231,
novel_mir12	Pn7.75	1.5	0.8	GAV91288.1	-	GO:0003677,GO:0006351,GO:0046983,GO:0043231,
novel_mir12	Pn7.727	1.5	0.8	KZV16704.1	K01191	GO:0016491,GO:0044710,GO:0044710,GO:0016712,GO:0043231,
novel_mir12	Pn7.689	1.5	0.8	EEH50840.1	K01191	GO:0016491,GO:0044710,GO:0044710,GO:0016712,GO:0043231,
novel_mir12	Pn7.686	0.5	0.2	KZV16704.1	K01191	GO:0016491,GO:0044710,GO:0044710,GO:0016712,GO:0043231,
novel_mir12	Pn7.539	1.5	0.8	KZV16704.1	K01191	GO:0016491,GO:0044710,GO:0044710,GO:0016712,GO:0043231,
novel_mir12	Pn7.712	1.5	0.8	KZV16704.1	K01191	GO:0016491,GO:0044710,GO:0044710,GO:0016712,GO:0043231,
novel_mir12	Pn14.1875	2.5	#N/A	ACA30301.1	-	-
novel_mir12	Pn7.569	4	#N/A	KYP77401.1	-	-
novel_mir12	Pn7.164	3.5	#N/A	KOM48406.1	-	-
novel_mir12	Pn7.34	2.5	#N/A	KRH17861.1	-	-
novel_mir13	Pn14.638	3	2.2	XP_010252592.1	-	-
novel_mir13	Pn7.77	2.5	1.5	XP_016733903.1	-	-
novel_mir13	Pn7.79	2	1	#N/A	-	-
novel_mir13	Pn7.717	2	1	KEH17348.1	-	-
novel_mir13	Pn7.661	2	1	#N/A	-	-
novel_mir13	Pn7.676	2	1	KOM53365.1	-	-
novel_mir13	Pn7.728	2.5	1	KEH17348.1	-	-
novel_mir13	Pn7.593	3	1.5	OIV96076.1	-	-
novel_mir13	Pn7.547	3	1.5	KYP78605.1	-	-
novel_mir13	Pn7.598	3	1.5	KEH16994.1	-	-
novel_mir13	Pn7.713	2	1	KEH17348.1	-	-
novel_mir13	Pn7.457	2	1	OIV96076.1	-	-
novel_mir13	Pn7.487	2	1	KNA06354.1	-	-
novel_mir13	Pn7.562	3	1.5	OIV96076.1	-	-
novel_mir13	Pn7.503	2	1	OIV96076.1	-	-
novel_mir13	Pn26.53	4	#N/A	XP_019054631.1	-	-
novel_mir13	Pn7.426	2	#N/A	KGN53990.1	-	-
novel_mir13	Pn7.151	#N/A	#N/A	KEH17029.1	K01191	GO:0016491,GO:0044710,GO:0044710,GO:0016712,GO:0016491,GO:0044710,
novel_mir14	Pn1.1395	4	2	KRH77323.1	-	-
novel_mir14	Pn52.28	4	2.2	ONI20942.1	-	-
novel_mir14	Pn1.1066	4	2	XP_008437026.2	-	-
novel_mir14	Pn6.2770	3	1.8	#N/A	-	-
novel_mir14	Pn19.521	3	1.8	XP_008464604.1	-	-
novel_mir14	Pn19.528	3	1.8	OMP10522.1	-	-
novel_mir14	Pn7.43	1	1	KZV16704.1	K01191	GO:0044710,GO:0016712,GO:0043231,
novel_mir14	Pn24.444	4	#N/A	#N/A	-	-
novel_mir15	Pn2.2494	4	#N/A	JAT63724.1	-	-
novel_mir15	Pn2.2577	4	#N/A	KOM31702.1	-	-
novel_mir16	Pn7.688	#N/A	2.5	AFK40414.1	-	-
novel_mir16	Pn25.209	#N/A	2.5	#N/A	-	-
novel_mir16	Pn7.713	2.5	1.2	KEH17348.1	-	-
novel_mir16	Pn7.77	2.5	1.2	XP_016733903.1	-	-
novel_mir16	Pn7.708	2.5	1.2	KEH17348.1	-	-
novel_mir16	Pn7.717	2.5	1.2	KEH17348.1	-	-
novel_mir16	Pn7.17	0.5	0.2	AFK40414.1	-	-
novel_mir16	Pn7.728	#N/A	#N/A	KEH17348.1	-	-
novel_mir17	Pn3.229	#N/A	2.2	XP_020273599.1	K15015	GO:0031224,GO:0031224,GO:0031224,GO:0031224,GO:0031224,GO:0031224,GO:0016020,GO:0031224,GO:0031224,GO:0031224,GO:0031224,GO:0031224,GO:0016020,GO:0031224,GO:0016020,GO:0031224,GO:0031224,GO:0031224,GO:0016020,
novel_mir17	Pn6.857	3.5	#N/A	XP_020214387.1	-	-
novel_mir18	Pn5.1243	#N/A	2.5	XP_009383885.1	K00943	GO:0009536,GO:0009536,GO:0009536,GO:0031224,GO:0009117,GO:0016776,GO:0016020,
novel_mir18	Pn9.1274	#N/A	2.2	XP_018838033.1	K12373	GO:0044238,GO:0016020,GO:0005737,GO:0005618,GO:0015929,GO:0044464,GO:0008152,GO:0015929,GO:0044238,GO:0044464,GO:0015929,GO:0015929,GO:0044238,GO:0044238,GO:0044464,GO:0015929,GO:0015929,GO:0044238,GO:0015929,GO:0044238,GO:0015929,GO:0044238,GO:0044238,GO:0016020,GO:0005618,GO:0015929,GO:0044238,GO:0016020,GO:0005618,GO:0015929,GO:0044238,GO:0016020,GO:0005618,GO:0015929,GO:0044238,GO:0005737,GO:…
novel_mir18	Pn5.1253	#N/A	2.5	XP_009383885.1	K00943	GO:0009536,GO:0009536,GO:0009536,GO:0031224,GO:0009117,GO:0016776,GO:0016020,
novel_mir18	Pn9.1907	#N/A	2.5	AFK09266.1	K15086	GO:0016838,GO:0006644,GO:0009532,GO:0043692,
novel_mir18	Pn27.303	4	2.5	XP_008797817.1	-	-
novel_mir18	Pn9.1905	#N/A	2.5	#N/A	-	-
novel_mir18	Pn9.1900	#N/A	2.5	AFK09266.1	K15086	GO:0016829,GO:0016838,GO:0006644,GO:0009532,GO:0043692,
novel_mir18	Pn2.1617	4	2.2	XP_018838033.1	-	-
novel_mir18	Pn9.1575	#N/A	2.2	EYU39499.1	K12373	GO:0044238,GO:0005737,GO:0015929,GO:0008152,GO:0005737,GO:0015929,GO:0015929,GO:0044238,GO:0015929,GO:0044238,GO:0015929,GO:0044238,GO:0015929,GO:0044238,GO:0015929,GO:0044238,GO:0015929,GO:0044238,GO:0044238,GO:0016020,GO:0005618,GO:0015929,GO:0044238,GO:0016020,GO:0005618,GO:0015929,GO:0044238,GO:0016020,GO:0005618,GO:0015929,GO:0044238,GO:0005737,GO:0015929,GO:0015929,GO:0044238,GO:0004553,GO:…
novel_mir18	Pn9.1898	#N/A	2	AFQ20810.1	K15086	-
novel_mir18	Pn9.1903	#N/A	2	AFQ20810.1	K15086	-
novel_mir18	Pn9.1908	#N/A	1.5	#N/A	-	-
novel_mir18	Pn9.1860	#N/A	0	#N/A	-	-
novel_mir18	Pn1.2305	4	#N/A	XP_010256591.1	-	-
novel_mir1	Pn16.139	3.5	#N/A	KCW57860.1	-	-
novel_mir1	Pn16.206	3.5	#N/A	AHA83402.1	-	-
novel_mir3	Pn21.667	#N/A	2.5	JAT67434.1	K15449	GO:0016740,GO:0016020,GO:0016020,
novel_mir3	Pn1.1868	#N/A	2.2	XP_002276073.1	K13800	-
novel_mir3	Pn20.290	#N/A	2.5	JAT67434.1	K15449	GO:0016020,GO:0016741,GO:0016740,GO:0016020,GO:0016740,GO:0016020,GO:0016020,GO:0016741,GO:0016020,GO:0016740,
novel_mir3	Pn7.1325	2.5	2.2	OAY70300.1	-	-
novel_mir3	Pn1.233	#N/A	2.5	XP_010258660.1	K13109	GO:0006396,GO:0043231,GO:0006396,GO:0043231,GO:0016020,GO:0006810,GO:0022857,GO:0043231,GO:0006396,GO:0043231,GO:0043231,GO:0050896,GO:0003824,GO:0005488,
novel_mir3	Pn1.137	#N/A	2.5	XP_010258660.1	K13109	GO:0006396,GO:0043231,GO:0006396,GO:0043231,GO:0043231,GO:0006396,GO:0043231,GO:0043231,GO:0022857,GO:0006810,GO:0016020,GO:0016020,GO:0006810,GO:0022857,GO:0050896,GO:0003824,GO:0005488,
novel_mir3	Pn11.2589	4	1.8	#N/A	-	-
novel_mir3	Pn7.1027	4	#N/A	XP_004507227.1	-	-
novel_mir3	Pn4.3538	3.5	#N/A	Q08069.2	-	-
novel_mir3	Pn8.1213	3.5	#N/A	XP_002272055.2	-	-
novel_mir5	Pn16.192	#N/A	2.2	XP_010935489.1	-	GO:0043231,GO:0043231,
novel_mir5	Pn15.2133	#N/A	2.5	XP_020421500.1	K04565	GO:0016209,GO:0043169,GO:0006801,GO:0044710,GO:0003824,
novel_mir7	Pn6.1780	4	#N/A	BAF98281.1	-	-
novel_mir7	Pn6.998	3.5	#N/A	XP_010258777.1	-	-
novel_mir7	Pn6.406	3.5	#N/A	XP_010258777.1	-	-
novel_mir8	Pn60.16	4	2.5	#N/A	-	-
novel_mir8	Pn4.1920	4	2.5	#N/A	-	-
novel_mir8	Pn15.682	4	2.5	KHN34185.1	-	-
novel_mir8	Pn8.852	3.5	2	XP_002317089.1	-	-
novel_mir8	Pn8.851	#N/A	2.5	XP_018854080.1	-	-
novel_mir8	Pn20.990	4	#N/A	ERN07746.1	-	-
novel_mir10	Pn12.1620	4	2	#N/A	-	-
novel_mir10	Pn12.1315	#N/A	2.2	XP_010254518.1	K05310	GO:0016020,GO:0003824,GO:0043231,GO:0016020,GO:0016020,GO:0016020,GO:0031224,GO:0043231,GO:0016020,GO:0016020,GO:0016020,GO:0031224,GO:0016020,GO:0016020,GO:0016020,GO:0031224,
novel_mir10	Pn3.2759	4	#N/A	XP_019052845.1	-	-
novel_mir10	Pn6.1489	#N/A	#N/A	XP_009405133.1	K13466	-
novel_mir10	Pn5.213	4	#N/A	XP_010246859.1	-	-
novel_mir10	Pn28.23	3.5	#N/A	CDO99781.1	-	-
novel_mir10	Pn28.26	3.5	#N/A	CDO99781.1	-	-

## Sheet: Supplementary Table 4
Supplementary Table 4: Unique targets and their annotations.
Target id	annotation	KEGG	GO
Pn5.3080	ESW25422.1	-	-
Pn11.893	#N/A	-	-
Pn3.4783	XP_010243031.1	-	-
Pn57.12	#N/A	-	-
Pn5.3233	#N/A	-	-
Pn6.2465	#N/A	-	-
Pn17.1041	XP_017441999.1	-	-
Pn2.2503	OAY32455.1	K10251	GO:0031224,GO:0031224,GO:0016616,GO:0031224,GO:0044710,GO:0016616,GO:0031224,GO:0044710,GO:0031224,GO:0044710,GO:0003824,GO:0031224,GO:0031224,GO:0031224,GO:0031224,GO:0031224,GO:0031224,GO:0016616,GO:0043231,GO:0044710,GO:0031224,GO:0033764,GO:0031224,GO:0031224,GO:0044710,GO:0003824,GO:0031224,GO:0031224,GO:0031224,GO:0031224,GO:0031224,GO:0031224,GO:0031224,
Pn24.859	EEF47294.1	-	-
Pn4.2537	XP_008801848.1	-	-
Pn14.677	OAY64083.1	-	GO:0016020,GO:0016020,GO:0016020,GO:0016020,GO:0016020,GO:0016020,GO:0016020,GO:0016020,GO:0016020,GO:0016020,GO:0016020,GO:0016020,GO:0016020,GO:0016020,GO:0016020,GO:0016020,GO:0016020,GO:0016020,GO:0016020,GO:0016020,GO:0016020,
Pn15.544	KEH29511.1	K13420	GO:0016740,
Pn3.426	XP_010265853.1	K13415	GO:0043231,GO:0003676,
Pn3.4074	XP_010653907.1	K13415	GO:0043231,
Pn6.475	KJB49222.1	K13415	GO:0005488,GO:0006351,
Pn5.2135	#N/A	-	-
Pn19.85	XP_010265853.1	K13415	GO:0043231,GO:0003676,
Pn15.136	XP_010265853.1	K13415	GO:0043231,GO:0003676,
Pn13.776	XP_010264332.1	K13415	-
Pn8.2451	XP_010264332.1	K13415	-
Pn7.344	XP_010250660.1	-	-
Pn1.2504	XP_010250660.1	-	-
Pn11.1178	XP_010264332.1	K13415	GO:0005488,GO:0006351,
Pn2.939	XP_010257970.1	K13415	GO:0005488,GO:0006351,GO:0043231,GO:0003676,GO:0043231,GO:0003676,GO:0005488,GO:0006351,GO:0043231,GO:0003676,
Pn6.937	KJB49222.1	K13415	GO:0005488,GO:0006351,
Pn14.164	XP_010265853.1	-	-
Pn3.1618	XP_010250660.1	-	-
Pn2.1033	XP_010257970.1	-	-
Pn6.2921	XP_011093873.1	-	-
Pn7.1092	ABK92874.1	-	-
Pn13.821	GAV68148.1	-	-
Pn18.1408	OIT37859.1	-	-
Pn7.1082	ABK92874.1	-	-
Pn26.782	CBI17904.3	-	-
Pn15.513	EER93475.1	-	-
Pn4.108	XP_020593839.1	-	-
Pn5.2859	XP_019073049.1	-	-
Pn21.1417	XP_010265853.1	-	-
Pn2.1339	XP_010257970.1	-	-
Pn2.310	XP_010276037.1	-	GO:0000902,GO:0055028,GO:0015631,GO:0050879,
Pn2.398	XP_010276037.1	-	-
Pn1.2968	OAY71397.1	K10841	-
Pn11.2177	XP_011093873.1	-	-
Pn31.241	#N/A	-	-
Pn30.293	XP_004508530.1	-	-
Pn19.1029	#N/A	-	-
Pn38.50	#N/A	-	-
Pn24.921	XP_019073685.1	K03032	GO:0019941,GO:0005838,GO:0009536,GO:0031224,GO:0043234,GO:0098772,GO:0009894,GO:0065009,GO:0044424,GO:0031224,GO:0043234,GO:0098772,GO:0009894,GO:0065009,GO:0031224,GO:0043234,GO:0098772,GO:0009894,GO:0065009,GO:0031224,GO:0043234,GO:0098772,GO:0009894,GO:0065009,GO:0031224,GO:0043234,GO:0098772,GO:0009894,GO:0065009,GO:0044424,GO:0031224,GO:0043234,GO:0098772,GO:0009894,GO:0065009,GO:0009894,GO:…
Pn16.765	KRH28805.1	-	-
Pn19.690	#N/A	-	-
Pn3.45	XP_012470121.1	-	-
Pn19.678	GAV64034.1	-	-
Pn19.708	XP_018678817.1	K19613	-
Pn3.2575	JAT54667.1	-	-
Pn16.1067	XP_010268825.1	-	-
Pn3.2774	XP_010279585.1	-	-
Pn19.731	XP_008798039.1	-	-
Pn19.736	XP_008798039.1	-	-
Pn24.483	XP_010920174.1	K12173	GO:0043207,GO:0005737,GO:0031224,GO:0005737,GO:0016020,
Pn19.728	#N/A	-	-
Pn2.1356	ONI08889.1	-	-
Pn26.382	#N/A	-	-
Pn16.760	KRH28805.1	-	-
Pn16.763	XP_008781004.1	-	-
Pn16.766	KRH28805.1	-	-
Pn19.767	#N/A	-	-
Pn28.71	XP_010278817.1	K10523	GO:0009987,GO:0009628,GO:0006950,
Pn31.202	XP_010274475.1	K19937	GO:0044424,
Pn1.1352	#N/A	-	-
Pn4.615	XP_010907396.1	K01166	GO:0003676,GO:0090501,GO:0016892,GO:0005737,GO:0016787,GO:0003676,GO:0090501,GO:0016892,GO:0044421,GO:0003676,GO:0090501,GO:0016020,GO:0030312,GO:0016892,GO:0009813,GO:0003676,GO:0090501,GO:0016020,GO:0030312,GO:0016892,GO:0090501,GO:0004540,GO:0071944,GO:0003676,GO:0090501,GO:0016892,GO:0003676,GO:0090501,GO:0016892,GO:0030312,GO:0009813,GO:0009267,GO:0044767,GO:0009755,GO:0004518,GO:0016020,GO:…
Pn8.1102	XP_020113268.1	-	-
Pn2.2865	XP_010269665.1	K13428	GO:0009536,GO:0016301,GO:0016740,GO:0016740,GO:0016740,GO:0016740,GO:0016301,GO:0016301,GO:0016301,GO:0016301,GO:0016301,GO:0033554,GO:0002218,GO:0032412,GO:0009617,GO:0016301,GO:0007165,GO:0016020,GO:0016301,GO:0008152,GO:0016740,GO:0016301,GO:0016740,GO:0016301,GO:0016740,GO:0016740,GO:0016301,
Pn9.354	KCW53999.1	K04730	GO:0036094,GO:0009987,GO:1901363,GO:0097159,GO:0016772,GO:0036094,GO:1901363,GO:0016020,GO:0097159,GO:0016020,GO:0005737,GO:0004672,GO:0006468,GO:0016020,GO:0036094,GO:1901363,GO:0016020,GO:0097159,GO:0016020,GO:0016020,GO:0016020,GO:0036094,GO:1901363,GO:0016020,GO:0097159,GO:0016020,
Pn14.309	#N/A	-	-
Pn4.538	XP_010907396.1	K01166	GO:0003676,GO:0090501,GO:0016892,GO:0005737,GO:0016787,GO:0003676,GO:0090501,GO:0016892,GO:0004519,GO:0090305,GO:0005576,GO:0016020,GO:0009813,GO:0003676,GO:0090501,GO:0016020,GO:0030312,GO:0016892,GO:0090501,GO:0004540,GO:0071944,GO:0003676,GO:0090501,GO:0016892,GO:0030312,GO:0009813,GO:0009267,GO:0044767,GO:0009755,GO:0004518,GO:0016020,GO:0003676,GO:0090501,GO:0071944,GO:0016892,GO:0003676,GO:…
Pn16.2265	XP_019073685.1	K03032	GO:0019941,GO:0005838,GO:0009536,GO:0031224,GO:0043234,GO:0098772,GO:0009894,GO:0065009,GO:0044424,GO:0031224,GO:0043234,GO:0098772,GO:0009894,GO:0065009,GO:0043234,GO:0098772,GO:0009894,GO:0016020,GO:0065009,GO:0031224,GO:0043234,GO:0098772,GO:0009894,GO:0065009,GO:0031224,GO:0043234,GO:0098772,GO:0009894,GO:0065009,GO:0044424,GO:0031224,GO:0043234,GO:0098772,GO:0009894,GO:0065009,GO:0009894,GO:…
Pn7.2058	XP_010252457.1	-	-
Pn38.176	XP_010268437.1	-	-
Pn4.2776	#N/A	-	-
Pn18.1237	#N/A	-	-
Pn21.665	XP_010268299.1	-	-
Pn14.1136	#N/A	-	-
Pn15.540	#N/A	-	-
Pn5.1288	XP_020687939.1	-	-
Pn39.26	KDP33911.1	-	-
Pn4.971	XP_011013817.1	-	-
Pn24.664	AET00065.1	-	-
Pn24.635	AET00065.1	-	-
Pn4.978	AGX93053.1	-	-
Pn3.739	XP_018860156.1	K07393	GO:0019538,GO:0004175,GO:0043231,GO:0019538,GO:0004175,GO:0019538,GO:0004175,GO:0019538,GO:0004175,GO:0019538,GO:0004175,GO:0019538,GO:0004175,GO:0019538,GO:0004175,GO:0019538,GO:0004175,GO:0019538,GO:0004175,GO:0019538,GO:0004175,GO:0019538,GO:0004175,GO:0019538,GO:0004175,GO:0019538,GO:0004175,GO:0019538,GO:0004175,GO:0019538,GO:0004175,GO:0019538,GO:0004175,GO:0019538,GO:0004175,GO:0019538,GO:…
Pn26.213	XP_010928724.1	-	-
Pn11.20	KCW53999.1	K04730	GO:0006464,GO:0007167,GO:0032550,GO:0016772,GO:0036094,GO:1901363,GO:0016020,GO:0097159,GO:0016020,GO:0016020,GO:0036094,GO:1901363,GO:0016020,GO:0097159,GO:0005737,GO:0004672,GO:0006468,GO:0016020,GO:0036094,GO:1901363,GO:0016020,GO:0097159,GO:0016020,GO:0016020,GO:0016740,GO:0016020,GO:0036094,GO:1901363,GO:0016020,GO:0097159,GO:0016020,
Pn4.1132	XP_020688802.1	K14638	GO:0006810,GO:0016020,GO:0006810,GO:0016020,GO:0006810,GO:0016020,GO:0006810,GO:0016020,GO:0006810,GO:0016020,GO:0006810,GO:0016020,GO:0006810,GO:0016020,GO:0006810,GO:0016020,GO:0016020,GO:0006810,GO:0016020,GO:0006810,GO:0016020,GO:0006810,GO:0016020,GO:0006810,GO:0016020,GO:0016020,GO:0015833,GO:0016020,GO:0006810,GO:0016020,
Pn12.410	EOX92735.1	-	-
Pn2.1805	ONI03212.1	-	-
Pn3.1397	KHN07882.1	-	-
Pn3.4323	ESR36594.1	K08057	GO:0016020,GO:0016020,GO:0016491,GO:0016020,GO:0016020,GO:0016020,GO:0016020,GO:0016020,GO:0051234,GO:0005548,GO:0043231,GO:0016020,GO:0016020,GO:0016020,GO:0016020,GO:0016491,GO:0016020,GO:0016020,
Pn17.100	XP_011025254.1	-	-
Pn2.1778	ONI03212.1	-	-
Pn34.49	#N/A	-	-
Pn11.507	XP_011025254.1	-	-
Pn7.2087	XP_010243973.1	-	-
Pn6.3783	XP_010252806.1	-	-
Pn4.2702	XP_020112522.1	-	-
Pn6.2705	XP_010252806.1	-	-
Pn2.579	#N/A	-	GO:0009987,GO:0050896,
Pn5.5	#N/A	-	-
Pn1.718	AAC42582.1	-	-
Pn1.848	AAC42582.1	-	-
Pn15.409	XP_010267513.1	-	-
Pn3.698	XP_008775499.1	-	-
Pn15.937	#N/A	-	-
Pn56.20	XP_015893076.1	K14845	-
Pn2.844	XP_007050539.2	K14845	GO:0010467,GO:0031981,GO:0055029,GO:0009791,GO:0016070,GO:0005515,GO:0050794,GO:0044763,GO:0034645,GO:0050896,GO:0044271,GO:0070646,GO:0043231,
Pn2.961	XP_007050539.2	K14845	GO:0010467,GO:0031981,GO:0055029,GO:0009791,GO:0016070,GO:0005515,GO:0050794,GO:0044763,GO:0034645,GO:0050896,GO:0044271,GO:0070646,GO:0043231,
Pn6.1125	XP_010257958.1	K09264	GO:0003676,GO:0006351,GO:0001071,GO:0005515,GO:0043231,GO:0003676,GO:0006351,GO:0001071,GO:0005515,GO:0043231,GO:0005488,GO:0006351,GO:0005488,GO:0006351,GO:0003676,GO:0006351,GO:0001071,GO:0005515,GO:0043231,GO:0005488,GO:0006351,GO:0003676,GO:0006351,GO:0001071,GO:0005515,GO:0043231,GO:0005488,GO:0006351,GO:0005488,GO:0006351,GO:0005488,GO:0006351,GO:0005488,GO:0006351,GO:0005488,GO:0006351,GO:…
Pn3.1067	XP_010273825.1	-	-
Pn14.70	XP_018846835.1	-	-
Pn3.198	CBI24870.3	-	-
Pn1.3181	#N/A	-	-
Pn6.3711	AGW21001.1	K13459	GO:0005488,GO:0009532,GO:0033554,GO:0009617,GO:0016020,GO:0032550,GO:0032550,GO:0005737,
Pn6.3377	AGW21001.1	K13459	GO:0009987,GO:0005488,GO:0009536,GO:0009617,GO:0044446,GO:0016020,GO:0006950,GO:0032550,GO:0032550,GO:0005737,
Pn6.3282	AGW21001.1	K13459	GO:0097159,GO:1901363,GO:0032550,GO:0032550,GO:0005737,
Pn8.2922	XP_010273500.1	K01074	-
Pn6.3700	AGW21001.1	K13459	GO:0032550,GO:0032550,GO:0005737,
Pn6.3292	AGW21001.1	K13459	GO:0032550,GO:0032550,GO:0005737,GO:0042742,GO:0044763,GO:0004871,GO:0036094,GO:0016020,
Pn6.3382	AGW21001.1	K13459	GO:0032550,GO:0032550,GO:0005737,GO:0042742,GO:0044763,GO:0004871,GO:0036094,GO:0016020,
Pn6.3147	AGW21001.1	K13459	GO:0032550,GO:0032550,GO:0005737,
Pn6.3303	AGW21001.1	K13459	GO:0009987,GO:0005488,GO:0009536,GO:0009617,GO:0044446,GO:0016020,GO:0006950,GO:0032550,GO:0032550,GO:0005737,
Pn6.3731	AGW21001.1	K13459	GO:0032550,GO:0032550,GO:0005737,
Pn6.3301	AGW21001.1	K13459	GO:0005488,GO:0009532,GO:0033554,GO:0009617,GO:0016020,GO:0032550,GO:0032550,GO:0005737,
Pn6.209	AHA83402.1	K13459	GO:0032550,GO:0032550,GO:0042742,GO:0044763,GO:0004871,GO:0036094,GO:0016020,
Pn6.3073	AGW21001.1	K13459	GO:0032550,GO:0032550,GO:0005737,
Pn6.3721	AGW21001.1	K13459	GO:0032550,GO:0032550,GO:0005737,GO:0005488,GO:0006952,
Pn6.3740	AHA83402.1	K13459	GO:0005488,GO:0009532,GO:0033554,GO:0009617,GO:0016020,GO:0032550,GO:0032550,GO:0005737,
Pn6.3015	AGW21001.1	K13459	GO:0032550,GO:0032550,GO:0005737,
Pn6.2973	AGW21001.1	K13459	GO:0032550,GO:0032550,GO:0005737,GO:0042742,GO:0044763,GO:0004871,GO:0036094,GO:0016020,
Pn6.202	AGW21001.1	K13459	GO:0043231,GO:0044444,GO:0006950,GO:0032550,GO:0032550,GO:0005737,
Pn6.1011	AHA83402.1	K13459	GO:0009987,GO:0005488,GO:0009536,GO:0009617,GO:0044446,GO:0016020,GO:0006950,GO:0032550,GO:0032550,
Pn1.3442	XP_010275673.1	K04733	GO:0005488,GO:0016301,GO:0016020,GO:0016301,GO:0009987,GO:0016301,GO:0009987,GO:0016020,GO:0016740,GO:0016301,GO:0009987,GO:0016301,GO:0009987,GO:0016301,GO:0009987,GO:0016740,GO:0009987,GO:0016301,GO:0016301,GO:0009987,GO:0016740,GO:0016740,GO:0016740,
Pn6.3088	AGW21001.1	K13459	GO:0050896,GO:0032550,GO:0032550,GO:0005737,GO:0036094,GO:0097159,GO:1901363,
Pn6.3291	AHF18214.1	K13459	GO:0050896,GO:0032550,GO:0032550,GO:0005737,
Pn6.207	AGW21001.1	K13459	GO:0032550,GO:0032550,GO:0005737,
Pn6.3047	AGW21001.1	K13459	GO:0032550,GO:0032550,GO:0005737,GO:0042742,GO:0044763,GO:0004871,GO:0036094,GO:0016020,
Pn6.3703	AGW21001.1	K13459	GO:0050896,GO:0032550,GO:0032550,GO:0005737,GO:0042742,GO:0044763,GO:0004871,GO:0036094,GO:0016020,
Pn6.3263	AHA83402.1	K13459	GO:0050896,GO:0032550,GO:0032550,GO:0005488,GO:0006952,GO:0044464,
Pn6.3330	AGW21001.1	K13459	GO:0009987,GO:0005488,GO:0009536,GO:0009617,GO:0044446,GO:0016020,GO:0006950,GO:0032550,GO:0032550,GO:0005737,
Pn6.3240	AGW21001.1	K13459	GO:0032550,GO:0032550,GO:0005737,
Pn6.3483	AGW21001.1	K13459	GO:0032550,GO:0032550,GO:0005737,
Pn6.2959	AGW21001.1	K13459	GO:0032550,GO:0032550,GO:0005737,GO:0042742,GO:0044763,GO:0004871,GO:0036094,GO:0016020,
Pn6.3335	AHF18214.1	K13459	GO:0050896,GO:0032550,GO:0032550,
Pn6.3275	AHF18214.1	K13459	GO:0005488,GO:0009532,GO:0033554,GO:0009617,GO:0016020,GO:0032550,GO:0032550,GO:0005737,GO:0042742,GO:0044763,GO:0004871,GO:0036094,GO:0016020,
Pn4.2697	KDP26440.1	-	-
Pn2.2249	XP_010243793.1	-	-
Pn7.1586	XP_020240053.1	-	-
Pn2.736	XP_010244571.1	-	-
Pn1.2191	#N/A	-	-
Pn4.2138	XP_002278003.1	K09422	GO:0003676,GO:0003676,GO:0003676,GO:0003676,GO:0003676,GO:0007275,GO:0006351,GO:0003676,GO:0003676,
Pn8.2406	XP_009413752.1	-	GO:0005737,GO:0043231,GO:0043231,GO:0005488,
Pn2.2787	#N/A	-	-
Pn9.514	EEF49472.1	K05236	GO:0044431,GO:0030120,GO:0016192,GO:0015031,GO:0044431,GO:0030120,GO:0016192,GO:0015031,GO:0044431,GO:0030120,GO:0015031,GO:0044431,GO:0030120,GO:0015031,GO:0044431,GO:0030120,GO:0016192,GO:0015031,GO:0044431,GO:0030120,GO:0015031,GO:0044431,GO:0030120,GO:0015031,GO:0044431,GO:0030120,GO:0015031,GO:0044431,GO:0030120,GO:0015031,GO:0044431,GO:0030120,GO:0015031,GO:0046907,GO:0031461,GO:0030120,GO:…
Pn8.1480	XP_010254906.1	-	-
Pn8.1499	XP_010254906.1	-	-
Pn2.169	ERN17675.1	-	-
Pn6.2746	OMO97103.1	-	-
Pn8.2715	OTG10356.1	K03239	GO:0043231,
Pn1.1781	OIW11570.1	-	-
Pn4.26	XP_010266742.1	-	-
Pn7.955	XP_002278003.1	-	-
Pn1.2270	CBI28806.3	-	-
Pn26.771	XP_010276128.1	-	-
Pn15.1937	XP_018684396.1	-	-
Pn1.2291	CBI28806.3	-	-
Pn32.234	XP_010251854.1	-	-
Pn15.1483	XP_010276128.1	-	-
Pn10.1126	OAY53310.1	-	-
Pn7.1160	XP_002278003.1	-	-
Pn30.328	XP_010261204.1	-	-
Pn2.2854	XP_008455547.1	-	-
Pn3.3004	XP_015876153.1	K09422	GO:0009987,GO:0044699,GO:0016020,
Pn6.114	XP_012842863.1	-	-
Pn47.16	XP_010246534.1	-	-
Pn2.2625	XP_010248996.1	K20185	-
Pn5.2836	XP_010649110.1	-	-
Pn15.925	XP_010274510.1	-	-
Pn55.23	XP_019710006.1	-	-
Pn47.70	XP_010246534.1	-	-
Pn25.196	XP_011088892.1	K02639	GO:0006091,GO:0051536,GO:0043169,GO:0006091,GO:0051536,GO:0043169,GO:0006091,GO:0051536,GO:0043169,GO:0006091,GO:0051536,GO:0043169,GO:0051536,GO:0006091,GO:0051536,GO:0043169,GO:0006091,GO:0051536,GO:0043169,GO:0006091,GO:0051536,GO:0043169,GO:0006091,GO:0051536,GO:0043169,GO:0006091,GO:0051536,GO:0043169,GO:0006091,GO:0051536,GO:0043169,GO:0006091,GO:0051536,GO:0043169,GO:0006091,GO:0051536,GO:…
Pn17.128	XP_010261204.1	-	-
Pn19.1359	ESR53400.1	-	-
Pn5.108	XP_010912055.1	K14486	GO:0009987,GO:0048827,GO:0048437,GO:0048364,GO:0009718,GO:0040007,GO:0009755,
Pn14.98	XP_010257888.1	K10908	GO:0034062,GO:0003676,GO:0043231,GO:0010467,GO:0034062,GO:0003676,GO:0010467,GO:0034062,GO:0003676,GO:0010467,GO:0034062,GO:0003676,GO:0010467,GO:0034062,GO:0003676,GO:0010467,GO:0034062,GO:0003676,GO:0043231,GO:0010467,GO:0034062,GO:0003676,GO:0010467,GO:0034062,GO:0003676,GO:0010467,GO:0034062,GO:0003676,GO:0010467,GO:0034062,GO:0003676,GO:0010467,GO:0034062,GO:0003676,GO:0043231,GO:0010467,GO:…
Pn40.200	XP_010245064.1	K14486	GO:0009987,GO:0044763,GO:0009725,GO:0043231,GO:0048364,GO:0009987,
Pn41.97	XP_010245064.1	-	-
Pn9.1203	XP_010253698.1	K14486	GO:0009987,GO:0009987,GO:0009987,GO:0009987,GO:0009987,GO:0050789,GO:0099402,GO:0065007,GO:0010033,GO:0009725,GO:0050794,GO:0006351,GO:0009725,GO:0050794,GO:0006351,GO:0048827,GO:0048437,GO:0009755,GO:0006351,GO:0009725,GO:0050794,GO:0006351,GO:0009725,GO:0050794,GO:0006351,GO:0009725,GO:0050794,GO:0006351,GO:0048827,GO:0048437,GO:0009755,GO:0006351,GO:0009725,GO:0050794,GO:0006351,GO:0009987,GO:…
Pn10.1192	XP_010277676.1	K14486	GO:0045229,GO:0003677,GO:0009555,GO:0009987,GO:0048364,GO:0040007,GO:0009718,GO:0048827,GO:0009755,GO:0048437,
Pn12.138	CDY43553.1	K14486	GO:0009987,GO:0007275,GO:0044763,GO:0009725,GO:0043231,GO:0048364,
Pn6.705	XP_008791554.1	-	-
Pn8.2637	XP_008791554.1	K14486	GO:0009987,GO:0009987,GO:0009987,GO:0009987,GO:0009987,GO:0009987,GO:0009725,GO:0050794,GO:0006351,GO:0048827,GO:0048437,GO:0009755,GO:0006351,GO:0009725,GO:0050794,GO:0006351,GO:0009987,GO:0009987,GO:0009725,GO:0050794,GO:0006351,GO:0048827,GO:0048437,GO:0009755,GO:0006351,GO:0009725,GO:0050794,GO:0006351,GO:0009987,GO:0009725,GO:0050794,GO:0006351,GO:0009987,GO:0009987,GO:0009987,GO:0009987,GO:…
Pn10.1012	XP_010277676.1	-	-
Pn12.827	XP_009398878.1	-	-
Pn21.821	JAT64092.1	K01278	GO:0019538,GO:0005737,GO:0070011,GO:0019538,GO:0005737,GO:0070011,GO:0005737,GO:0019538,GO:0070011,GO:0019538,GO:0019538,GO:0005737,GO:0070011,GO:0019538,GO:0005737,GO:0070011,GO:0019538,GO:0005737,GO:0070011,GO:0070011,GO:0019538,GO:0019538,GO:0005737,GO:0070011,GO:0070011,GO:0019538,GO:0070011,GO:0019538,GO:0070011,GO:0019538,GO:0070011,GO:0019538,GO:0070011,GO:0019538,GO:0070011,GO:0019538,GO:…
Pn26.363	XP_009406395.1	-	-
Pn21.794	JAT64092.1	K01278	GO:0019538,GO:0005737,GO:0070011,GO:0019538,GO:0005737,GO:0070011,GO:0005737,GO:0019538,GO:0070011,GO:0019538,GO:0019538,GO:0005737,GO:0070011,GO:0019538,GO:0005737,GO:0070011,GO:0019538,GO:0005737,GO:0070011,GO:0070011,GO:0019538,GO:0019538,GO:0005737,GO:0070011,GO:0070011,GO:0019538,GO:0070011,GO:0019538,GO:0070011,GO:0019538,GO:0070011,GO:0019538,GO:0070011,GO:0019538,GO:0070011,GO:0019538,GO:…
Pn4.3060	XP_010266523.1	-	-
Pn22.240	XP_010261182.1	-	-
Pn17.1052	XP_010241057.1	-	-
Pn4.2294	ERN08007.1	K14963	-
Pn1.1170	EOY24547.1	K15285	GO:0031224,GO:0008509,GO:0043231,GO:0031224,GO:0031224,GO:0031224,GO:0031224,GO:0031224,GO:0031224,GO:0031224,GO:0044765,GO:0031224,GO:0031224,GO:0031224,GO:0031224,GO:0031224,GO:0031224,GO:0031224,GO:0031224,GO:0007049,GO:0004674,GO:0031224,GO:0031224,GO:0044765,GO:0031224,GO:0031224,GO:0031224,GO:0031224,GO:0031224,
Pn7.741	#N/A	-	-
Pn12.1527	XP_010258290.1	K12581	GO:0001071,GO:0044707,GO:0006351,GO:0006351,GO:0003676,GO:0006351,GO:0043231,GO:0006351,GO:0006351,GO:0006351,GO:0003676,GO:0006351,GO:0043231,GO:0006351,GO:0006351,GO:0006351,GO:0006351,GO:0001071,GO:0044707,GO:0006351,GO:0006351,
Pn15.891	XP_020689665.1	-	-
Pn7.839	ERN08007.1	K14963	-
Pn6.1944	XP_010258675.1	-	-
Pn3.2187	XP_010258032.1	-	-
Pn8.582	XP_010258675.1	-	-
Pn13.48	XP_010258675.1	-	-
Pn29.256	XP_010258675.1	-	-
Pn4.3275	XP_010272358.1	-	-
Pn7.1482	ACL14368.1	-	-
Pn4.3322	XP_010272358.1	-	-
Pn1.3044	XP_010258032.1	-	-
Pn28.179	#N/A	-	-
Pn10.1727	KZV26022.1	K03841	GO:0008152,GO:0042578,GO:0044238,GO:0006796,GO:0050308,GO:0044238,GO:0006796,GO:0050308,GO:0044238,GO:0006796,GO:0050308,GO:0044238,GO:0006796,GO:0050308,GO:0044238,GO:0006796,GO:0050308,GO:0043231,GO:0005982,GO:0050308,GO:0005985,GO:0001101,GO:0006796,GO:0005737,GO:0009746,GO:0044238,GO:0006796,GO:0050308,GO:0044238,GO:0006796,GO:0031224,GO:0050308,GO:0043231,GO:0005982,GO:0050308,GO:0005985,GO:…
Pn10.1770	KZV26022.1	K03841	GO:0008152,GO:0042578,GO:0044238,GO:0006796,GO:0050308,GO:0044238,GO:0006796,GO:0050308,GO:0044238,GO:0006796,GO:0050308,GO:0044238,GO:0006796,GO:0050308,GO:0044238,GO:0006796,GO:0050308,GO:0043231,GO:0005982,GO:0050308,GO:0005985,GO:0001101,GO:0006796,GO:0005737,GO:0009746,GO:0044238,GO:0006796,GO:0050308,GO:0044238,GO:0006796,GO:0031224,GO:0050308,GO:0043231,GO:0005982,GO:0050308,GO:0005985,GO:…
Pn44.74	XP_019055311.1	-	-
Pn6.3188	AGW21001.1	-	-
Pn43.53	XP_010269751.1	-	-
Pn1.3059	EEF33741.1	-	-
Pn29.153	#N/A	-	-
Pn5.1280	#N/A	-	-
Pn28.257	XP_009383738.1	-	-
Pn5.2102	XP_010254387.1	-	GO:0009536,GO:0005515,GO:0005515,GO:0005515,GO:0005515,GO:0005515,GO:0005515,GO:0005515,GO:0005515,GO:0009536,GO:0005515,GO:0005515,GO:0005515,GO:0005515,GO:0005515,GO:0005515,GO:0005515,GO:0005515,GO:0005515,GO:0009536,GO:0005515,GO:0005515,GO:0005515,
Pn3.3473	XP_002265171.1	K01051	GO:0071555,GO:0030234,GO:0016020,GO:0000272,GO:0030312,GO:0044092,GO:0052689,GO:0016787,GO:0071555,GO:0016788,GO:0016787,GO:0071555,GO:0030234,GO:0000272,GO:0030312,GO:0044092,GO:0052689,GO:0031224,GO:0071555,GO:0030234,GO:0000272,GO:0030312,GO:0044092,GO:0052689,GO:0031224,GO:0071555,GO:0030234,GO:0000272,GO:0030312,GO:0044092,GO:0052689,GO:0071555,GO:0030234,GO:0000272,GO:0030312,GO:0044092,GO:…
Pn4.3046	#N/A	-	-
Pn3.3498	XP_002265171.1	K01051	GO:0071555,GO:0030234,GO:0016020,GO:0000272,GO:0030312,GO:0044092,GO:0052689,GO:0016787,GO:0071555,GO:0016788,GO:0016787,GO:0071555,GO:0030234,GO:0000272,GO:0030312,GO:0044092,GO:0052689,GO:0031224,GO:0071555,GO:0030234,GO:0000272,GO:0030312,GO:0044092,GO:0052689,GO:0031224,GO:0071555,GO:0030234,GO:0000272,GO:0030312,GO:0044092,GO:0052689,GO:0071555,GO:0030234,GO:0000272,GO:0030312,GO:0044092,GO:…
Pn10.535	XP_010258290.1	-	-
Pn5.598	#N/A	-	-
Pn10.1528	#N/A	-	-
Pn3.1042	XP_010269447.1	-	GO:0005911,
Pn3.1899	#N/A	-	-
Pn2.1165	XP_010247499.1	-	-
Pn3.3518	XP_010269447.1	-	-
Pn2.1689	XP_010264677.1	-	-
Pn9.1206	XP_010264677.1	K09338	GO:0003676,GO:0043231,GO:0003676,GO:0006351,GO:0043231,GO:0003676,GO:0043231,GO:0003676,GO:0043231,GO:0009943,GO:0009799,GO:0010087,GO:0043231,GO:0009933,GO:0048869,GO:0000975,GO:0003676,GO:0043231,GO:0009943,GO:0009799,GO:0010087,GO:0043231,GO:0009933,GO:0048869,GO:0000975,GO:0009943,GO:0009799,GO:0010087,GO:0043231,GO:0009933,GO:0048869,GO:0000975,GO:0009943,GO:0009799,GO:0010087,GO:0043231,GO:…
Pn2.1564	XP_010264677.1	-	-
Pn8.2937	XP_010247499.1	K09338	GO:0003676,GO:0006351,GO:0043231,GO:0003676,GO:0006351,GO:0043231,GO:0003676,GO:0043231,GO:0003676,GO:0043231,GO:0003676,GO:0043231,GO:0003676,GO:0043231,GO:0003676,GO:0043231,GO:0003676,GO:0043231,GO:0003676,GO:0031224,GO:0043231,GO:0003676,GO:0043231,GO:0003676,GO:0043231,GO:0003676,GO:0043231,GO:0009943,GO:0009799,GO:0010087,GO:0043231,GO:0009933,GO:0048869,GO:0000975,GO:0003676,GO:0043231,GO:…
Pn8.2639	XP_010264677.1	K09338	GO:0003676,GO:0043231,GO:0003676,GO:0006351,GO:0043231,GO:0003676,GO:0043231,GO:0003676,GO:0043231,GO:0009943,GO:0009799,GO:0010087,GO:0043231,GO:0009933,GO:0048869,GO:0000975,GO:0003676,GO:0043231,GO:0009943,GO:0009799,GO:0010087,GO:0043231,GO:0009933,GO:0048869,GO:0000975,GO:0009943,GO:0009799,GO:0010087,GO:0043231,GO:0009933,GO:0048869,GO:0000975,GO:0009943,GO:0009799,GO:0010087,GO:0043231,GO:…
Pn4.591	OAY34530.1	-	-
Pn4.474	OAY34530.1	-	-
Pn12.900	XP_010549894.1	K06670	GO:0051276,GO:0005634,
Pn6.1823	XP_008813358.1	-	GO:0044424,
Pn2.2514	XP_010268324.1	K18835	-
Pn11.1981	#N/A	-	-
Pn11.1868	#N/A	-	-
Pn20.388	XP_008238666.1	-	-
Pn2.1215	XP_010247499.1	-	-
Pn32.257	#N/A	-	-
Pn12.1451	XP_010261102.1	K15920	GO:0016798,GO:0044238,GO:0016798,GO:0044238,GO:0016798,GO:0044238,GO:0044238,GO:0004553,GO:0043231,GO:0030312,GO:0006325,GO:0097599,GO:0005576,GO:0000272,GO:0009814,GO:0006351,GO:0016798,GO:0044238,GO:0016798,GO:0044238,GO:0016798,GO:0044238,GO:0016798,GO:0044238,GO:0097599,GO:0044238,GO:0015926,GO:0044238,GO:0016798,GO:0044238,GO:0016798,GO:0044238,GO:0016798,GO:0044238,GO:0016798,GO:0031224,GO:…
Pn9.355	#N/A	K16282	-
Pn18.176	XP_010276674.1	-	GO:0005737,
Pn16.922	XP_010263774.1	-	-
Pn9.356	OMO88123.1	K01904	GO:0032550,GO:0003824,GO:0006631,GO:0043231,GO:0035337,GO:0010584,GO:0015645,GO:0031224,GO:0003824,GO:0006631,GO:0043231,GO:0035337,GO:0010584,GO:0015645,GO:0031224,GO:0016405,GO:0006631,GO:0043231,GO:0031224,GO:0035337,GO:0010584,GO:0015645,GO:0006631,GO:0043231,GO:0035337,GO:0010584,GO:0015645,GO:0006631,GO:0043231,GO:0035337,GO:0010584,GO:0015645,GO:0003824,GO:0031224,GO:0015645,GO:0010584,GO:…
Pn18.191	XP_018825484.1	-	GO:0007154,GO:0008047,GO:0043087,GO:0043087,GO:0007154,GO:0008047,GO:0043087,GO:0007154,GO:0008047,GO:0043087,GO:0007154,GO:0008047,GO:0043087,GO:0007154,GO:0008047,GO:0043087,GO:0007154,GO:0008047,GO:0043087,GO:0007154,GO:0008047,GO:0043087,GO:0007154,GO:0008047,GO:0043087,GO:0007154,GO:0008047,GO:0043087,GO:0007154,GO:0008047,GO:0043087,GO:0007154,GO:0008047,GO:0043087,GO:0007154,GO:0008047,GO:…
Pn3.2244	CBI27460.3	K12824	-
Pn7.1893	XP_010248927.1	K19044	-
Pn4.2874	XP_010248927.1	K13118	-
Pn14.95	#N/A	-	-
Pn36.3	#N/A	-	-
Pn5.2594	XP_019052387.1	K02349	GO:0043231,GO:0090304,GO:0006259,GO:0048856,GO:0034645,GO:0097159,GO:0044767,GO:0016740,GO:1901363,GO:0006259,GO:0034645,GO:0006259,GO:0044699,GO:0006259,GO:0048856,GO:0034645,GO:0097159,GO:0044767,GO:1901363,GO:0006259,GO:0044699,GO:0006260,GO:0003676,GO:0043231,GO:0043231,GO:0006259,GO:0044699,GO:0006259,GO:0034645,GO:1901363,GO:0097159,GO:0006259,GO:0034645,
Pn24.391	XP_010250613.1	-	-
Pn16.165	XP_010250595.1	-	-
Pn6.1986	OAY25196.1	-	-
Pn16.244	XP_010250595.1	-	-
Pn8.630	EOY27584.1	-	-
Pn6.2053	OAY25196.1	-	-
Pn1.24	XP_002266678.2	-	-
Pn4.535	XP_017245115.1	-	-
Pn11.329	XP_008367545.1	-	-
Pn11.437	XP_002280557.1	-	-
Pn8.2131	#N/A	-	-
Pn18.975	CAN68509.1	-	-
Pn3.4226	ADL36655.1	-	-
Pn2.2224	KDP32986.1	-	-
Pn40.11	XP_010251472.1	K19525	-
Pn1.35	AFV15377.1	-	-
Pn1.37	AFV15377.1	-	-
Pn4.716	XP_010270729.1	-	-
Pn17.523	KCW80746.1	K03168	GO:0043229,GO:0016853,GO:0016853,GO:0016853,GO:0016853,GO:0016853,GO:0016853,GO:0016853,GO:0016853,GO:0016853,GO:0016853,GO:0016853,GO:0016853,GO:0016853,
Pn33.311	#N/A	-	-
Pn1.2888	EAZ24727.1	K01176	GO:0044262,GO:0016787,GO:0003824,GO:0016787,GO:0016787,GO:0005737,GO:0016787,GO:0003824,GO:0003824,GO:0003824,GO:0016787,GO:0008152,GO:0003824,
Pn14.325	XP_008798128.1	-	-
Pn3.2579	XP_002275000.1	K01051	GO:0005737,GO:0005737,GO:0016787,GO:0071555,GO:0016788,GO:0016787,GO:0016787,GO:0016787,GO:0016787,GO:0016787,GO:0016787,GO:0016787,GO:0016787,GO:0016787,GO:0016787,
Pn1.3592	XP_002275000.1	K01051	GO:0005737,GO:0016787,GO:0005737,GO:0016787,GO:0016787,GO:0016787,GO:0016787,GO:0016788,GO:0016020,GO:0016787,GO:0016787,GO:0016787,GO:0016787,GO:0016788,GO:0005618,GO:0016787,GO:0016787,GO:0016787,GO:0016787,GO:0016787,GO:0016787,GO:0044238,GO:0003747,GO:0016788,GO:0043170,GO:0016043,GO:0044464,
Pn11.2448	#N/A	-	-
Pn4.681	XP_006663435.1	K04733	GO:0036094,GO:0004672,GO:0044237,GO:1901363,GO:0016020,GO:0097159,GO:0006796,GO:0016301,GO:0006464,GO:0032550,GO:0016020,GO:0006796,GO:0006464,GO:0004672,GO:0032550,GO:0016301,GO:0016020,GO:0016020,GO:0016020,GO:0016020,GO:0016310,GO:0004672,GO:0016020,GO:0016301,GO:0016301,GO:0006464,GO:0032550,
Pn2.859	XP_010652868.1	K10761	GO:0005488,
Pn4.2600	XP_017701878.1	K01183	GO:0016787,GO:0016787,GO:0016787,GO:0016787,GO:0016787,GO:0016787,GO:0016787,GO:0016787,GO:0016787,GO:0016787,GO:0005737,GO:0016787,
Pn6.2498	XP_010258082.1	-	-
Pn5.1085	XP_010910102.1	-	-
Pn26.186	JAT40125.1	K15292	GO:0008104,GO:0006887,GO:0016192,GO:0006887,GO:0006887,GO:0006887,GO:0006887,GO:0006887,GO:0006887,GO:0006887,GO:0006887,GO:0006887,GO:0006887,GO:0005737,GO:0006887,GO:0043231,GO:0044425,GO:0015031,GO:0006887,GO:0006887,GO:0006887,GO:0006887,GO:0006887,GO:0006887,GO:0006887,GO:0016192,GO:0006887,
Pn21.931	CAA81057.1	K17193	GO:0016757,GO:0016757,GO:0016740,GO:0016740,GO:0016740,GO:0016757,GO:0016740,GO:0016740,GO:0016740,GO:0016740,GO:0016740,GO:0016740,
Pn4.422	ABY40731.1	-	-
Pn15.2569	JAT40125.1	K15292	GO:0008104,GO:0006887,GO:0016192,GO:0006887,GO:0006887,GO:0006887,GO:0006887,GO:0006887,GO:0006887,GO:0005737,GO:0044425,GO:0043231,GO:0006887,GO:0006887,GO:0006887,GO:0006887,GO:0005737,GO:0006887,GO:0043231,GO:0044425,GO:0015031,GO:0006887,GO:0006887,GO:0006887,GO:0006887,GO:0006887,GO:0006887,GO:0006887,GO:0006887,GO:0006887,GO:0006887,GO:0006887,
Pn4.417	ABY40731.1	-	-
Pn19.1438	CBI26469.3	-	-
Pn17.1486	#N/A	-	-
Pn13.1434	XP_010940016.1	K04498	GO:0043231,GO:0003676,GO:0006351,GO:0009648,GO:0009292,GO:0016491,GO:0061733,GO:0043543,GO:0046685,GO:0090567,GO:0044424,GO:0006366,GO:0043231,GO:0061733,GO:0043543,GO:0090567,GO:0009987,
Pn13.970	XP_010940016.1	K04498	GO:0043231,GO:0003676,GO:0006351,GO:0009648,GO:0009292,GO:0016491,GO:0061733,GO:0043543,GO:0046685,GO:0090567,GO:0044424,GO:0006366,GO:0043231,GO:0061733,GO:0043543,GO:0090567,GO:0009987,
Pn29.276	XP_010275929.1	-	-
Pn29.381	XP_010275929.1	-	-
Pn21.254	#N/A	-	-
Pn29.302	ERM99161.1	-	-
Pn29.290	XP_010275928.1	-	-
Pn13.29	OMO54444.1	-	-
Pn6.3177	XP_010256286.1	K14638	GO:0031224,GO:0051234,GO:0031224,GO:0051234,GO:0031224,GO:0051234,GO:0031224,GO:0051234,GO:0031224,GO:0051234,GO:0031224,GO:0051234,GO:0031224,GO:0051234,GO:0031224,GO:0051234,GO:0031224,GO:0051234,GO:0031224,GO:0051234,GO:0031224,GO:0051234,GO:0031224,GO:0051234,GO:0031224,GO:0051234,GO:0031224,GO:0051234,GO:0031224,GO:0051234,GO:0031224,GO:0051234,GO:0031224,GO:0051234,GO:0031224,GO:0051234,GO:…
Pn5.1347	ERN11143.1	-	-
Pn21.928	EXB44194.1	-	-
Pn21.922	OIT34023.1	K17193	GO:0016757,GO:0016740,GO:0016757,GO:0016740,GO:0016740,GO:0016740,GO:0016740,GO:0016740,GO:0016740,
Pn21.925	XP_009587143.1	-	-
Pn1.2642	XP_011078464.1	-	-
Pn14.18	XP_010257203.1	-	-
Pn1.2840	XP_011078464.1	-	-
Pn4.3439	#N/A	-	-
Pn28.89	EOY27503.1	-	-
Pn4.3383	#N/A	-	-
Pn22.777	XP_010255352.1	-	-
Pn28.103	EOY27503.1	-	-
Pn6.2322	XP_010277543.1	-	GO:0016020,GO:0016049,GO:0009725,GO:0043231,GO:0003006,GO:0016020,GO:0016020,GO:0016020,GO:0005737,GO:0016020,GO:0016020,
Pn8.496	XP_010277543.1	-	GO:0016020,GO:0016020,GO:0016049,GO:0009725,GO:0043231,GO:0044699,GO:0016740,GO:0003006,GO:0016020,GO:0016020,GO:0016020,GO:0005737,GO:0016020,GO:0005737,GO:0016020,GO:0016020,GO:0016020,
Pn22.532	XP_010255352.1	-	-
Pn13.744	XP_010258971.1	K14494	-
Pn17.1188	XP_010258971.1	K14494	-
Pn11.1158	XP_010661679.1	K14494	-
Pn6.518	XP_019054166.1	K14494	-
Pn1.1203	#N/A	-	-
Pn8.2493	XP_010258971.1	K14494	-
Pn13.2049	XP_010258971.1	-	-
Pn4.1556	XP_010656085.1	K07052	GO:0043231,
Pn18.348	XP_008240292.1	-	-
Pn3.2387	XP_020112623.1	-	-
Pn18.1018	KRH64716.1	-	-
Pn5.898	KRH64716.1	-	-
Pn24.581	#N/A	-	-
Pn1.1849	XP_011084194.2	K11253	GO:0043231,GO:0005515,GO:0005515,GO:0005488,GO:0016020,GO:0005515,GO:0005515,GO:0005515,
Pn36.33	XP_010263329.1	-	-
Pn26.641	XP_009420274.1	K16189	GO:0005515,GO:0005488,GO:0043231,
Pn1.1837	CBI17295.3	K11253	-
Pn2.1838	XP_010260158.1	-	-
Pn12.793	XP_010260156.1	-	-
Pn9.1056	KGN47323.1	K09284	GO:0009653,GO:0003006,GO:0006351,
Pn2.962	CBI21387.3	-	-
Pn8.2776	XP_010252532.1	K14012	GO:0097159,GO:0046914,GO:0044260,GO:0044238,GO:0005488,GO:0036094,GO:0097159,GO:1901363,GO:0044260,GO:0044238,GO:0005488,GO:0036094,GO:0097159,GO:1901363,GO:0044260,GO:0044238,GO:0005488,GO:0036094,GO:0097159,GO:1901363,GO:0043231,GO:0043231,GO:0016787,GO:0036094,GO:0097159,GO:1901363,GO:0044260,GO:0044238,GO:0005488,GO:0036094,GO:0097159,GO:1901363,GO:0036094,GO:0097159,GO:1901363,GO:0036094,GO:…
Pn10.1856	XP_010260156.1	-	-
Pn56.17	ACO52508.1	-	-
Pn7.1909	XP_011081257.1	-	-
Pn8.501	#N/A	-	-
Pn14.1556	XP_010657662.1	-	-
Pn2.2474	CBI17295.3	-	-
Pn13.1416	XP_016185930.1	-	-
Pn47.5	XP_011003937.1	-	-
Pn14.1562	KZV43450.1	-	-
Pn7.1945	XP_011081257.1	-	-
Pn2.845	CBI21387.3	-	-
Pn1.2657	XP_010269270.1	K01803	GO:0006950,GO:0006950,GO:0051707,
Pn14.1229	EPS65223.1	-	-
Pn11.971	XP_016448403.1	K11254	GO:0043231,GO:0003676,GO:0000785,GO:0046983,GO:0034728,GO:0006351,GO:0000785,GO:0003676,GO:0046983,GO:0034728,GO:0043231,GO:0003676,GO:0031981,GO:0009536,GO:0044437,GO:0000785,GO:0005911,GO:0046983,GO:0034728,GO:0016020,GO:0000785,GO:0003676,GO:0046983,GO:0034728,GO:0043231,GO:0000785,GO:0003676,GO:0046983,GO:0034728,GO:0043231,GO:0000785,GO:0003676,GO:0046983,GO:0034728,GO:0043231,GO:0003676,GO:…
Pn11.149	OAE23687.1	K11254	GO:0000785,GO:0003676,GO:0046983,GO:0034728,GO:0043231,GO:0000785,GO:0003676,GO:0046983,GO:0034728,GO:0043231,GO:0003676,GO:0031981,GO:0009536,GO:0044437,GO:0000785,GO:0005911,GO:0046983,GO:0034728,GO:0016020,GO:0000785,GO:0003676,GO:0046983,GO:0034728,GO:0043231,GO:0000785,GO:0003676,GO:0046983,GO:0034728,GO:0043231,GO:0000785,GO:0003676,GO:0046983,GO:0034728,GO:0043231,GO:0000785,GO:0003676,GO:…
Pn11.1540	XP_016185930.1	K03097	GO:0006796,GO:0006464,GO:0004672,GO:0032550,GO:0006464,GO:0004672,GO:0032550,GO:0006464,GO:0004672,GO:0032550,GO:0006464,GO:0004672,GO:0032550,GO:0006796,GO:0006464,GO:0004672,GO:0032550,GO:0006464,GO:0004672,GO:0032550,GO:0005737,GO:0006464,GO:0004672,GO:0032550,GO:0005737,GO:0006464,GO:0004672,GO:0032550,GO:0005737,GO:0006796,GO:0006464,GO:0004672,GO:0032550,GO:0005737,GO:0006464,GO:0004672,GO:…
Pn14.1230	EPS65223.1	-	-
Pn4.3252	XP_002268782.2	-	-
Pn4.3279	XP_010272353.1	-	-
Pn4.3327	XP_010260315.1	-	-
Pn3.1035	XP_010259662.1	-	-
Pn1.506	#N/A	-	-
Pn2.1474	CBI25518.3	-	GO:0043231,
Pn19.1066	XP_010266717.1	-	-
Pn41.146	XP_008802597.1	-	-
Pn4.983	#N/A	-	-
Pn23.93	#N/A	-	-
Pn23.17	#N/A	-	-
Pn1.987	XP_010273898.1	K13447	GO:0012501,GO:0006952,GO:0010118,GO:0009620,GO:0048878,GO:0009755,GO:0042743,GO:0002252,GO:0050664,GO:0005886,GO:0016491,GO:0016491,GO:0016491,GO:0016491,GO:0016491,GO:0016491,GO:0016491,GO:0016491,GO:0006950,GO:0016491,GO:0016491,GO:0016491,GO:0016491,GO:0016491,GO:0016491,GO:0016491,GO:0016491,GO:0016491,
Pn11.923	XP_010268505.1	-	-
Pn11.202	XP_010268505.1	-	-
Pn5.2126	XP_010250008.1	-	-
Pn5.2048	XP_011048044.1	K17422	GO:0005737,GO:0016020,GO:0031224,GO:0016301,GO:0006464,GO:0032550,GO:0016020,GO:0031224,GO:0016301,GO:0006464,GO:0032550,GO:0031224,GO:0016301,GO:0006464,GO:0032550,GO:0031224,GO:0016301,GO:0006464,GO:0032550,GO:0031224,GO:0006796,GO:0016301,GO:0006464,GO:0032550,GO:0031224,GO:0006796,GO:0016301,GO:0006464,GO:0032550,GO:0031224,GO:0016301,GO:0006464,GO:0032550,GO:0031224,GO:0016301,GO:0006464,GO:…
Pn6.3037	XP_018504815.1	-	-
Pn3.923	EOY26168.1	-	-
Pn6.2892	KEH41002.1	-	-
Pn6.2897	ONI16691.1	-	-
Pn6.2896	XP_008227225.1	-	-
Pn10.1439	XP_008797259.1	K17500	GO:0003824,GO:0004721,GO:0006464,GO:0004721,GO:0006464,GO:0004721,GO:0006464,GO:0004721,GO:0006464,GO:0004721,GO:0006464,GO:0004721,GO:0006464,GO:0004721,GO:0006464,GO:0004721,GO:0005737,GO:0006464,GO:0004721,GO:0006464,GO:0004721,GO:0006464,GO:0005737,GO:0006796,GO:0043231,GO:0003824,GO:0004721,GO:0006464,GO:0004721,GO:0006464,GO:0004721,GO:0006464,GO:0004721,GO:0006464,GO:0004721,GO:0006464,GO:…
Pn13.297	KDP35942.1	-	-
Pn6.2889	ONI16691.1	-	-
Pn13.500	KDP35942.1	-	-
Pn6.1472	XP_010245613.1	K07203	GO:0032550,GO:0005515,GO:0003006,GO:0004672,GO:0006796,GO:0044424,GO:0009790,GO:0006464,GO:0006914,GO:0098781,GO:0016049,GO:0001067,GO:0006364,GO:0005488,GO:0016740,GO:0006796,GO:0006464,GO:0004672,GO:0032550,GO:1901363,GO:0016301,GO:0005515,GO:0006351,GO:0006796,GO:0044424,GO:0071840,GO:0034660,GO:0009790,GO:0097159,GO:0006796,GO:0006464,GO:0004672,GO:0032550,GO:0006796,GO:0006464,GO:0004672,GO:…
Pn19.1130	XP_010940921.1	-	-
Pn6.3064	XP_016489032.1	-	-
Pn9.158	XP_018839542.1	-	-
Pn2.478	EXC03886.1	-	-
Pn8.1471	XP_010263666.1	-	-
Pn31.234	KVI10535.1	-	-
Pn17.403	CBI24172.3	K04422	GO:0006464,GO:0004672,GO:0032550,GO:0006464,GO:0004672,GO:0032550,GO:0005737,GO:0016310,GO:0004672,
Pn2.772	XP_010933903.1	-	-
Pn21.247	XP_016692456.1	-	-
Pn20.1156	XP_011043190.1	-	-
Pn16.2205	XP_009604230.1	-	-
Pn24.970	XP_010249158.1	-	-
Pn22.771	#N/A	-	-
Pn22.520	#N/A	-	-
Pn22.514	#N/A	-	-
Pn22.524	#N/A	-	-
Pn22.548	XP_010255312.1	-	-
Pn37.25	XP_010241246.1	-	-
Pn3.1651	ARO72097.1	-	-
Pn4.1784	XP_002269127.1	-	-
Pn1.2465	ARO72097.1	-	-
Pn1.2477	XP_010929591.1	-	GO:0016020,GO:0016020,GO:0016020,
Pn23.305	XP_010257255.1	-	-
Pn6.2964	XP_015576287.1	-	GO:0016070,GO:0003824,GO:0051536,GO:0016070,GO:0003824,GO:0003824,GO:0051536,GO:0043170,GO:0051536,GO:0016070,GO:0003824,GO:0003824,GO:0051536,GO:0043170,GO:0003824,GO:0051536,GO:0043170,GO:0003824,GO:0051536,GO:0043170,GO:0003824,GO:0051536,GO:0043170,GO:0016491,GO:0051536,GO:0043170,GO:0003824,GO:0051536,GO:0043170,GO:0003824,GO:0051536,GO:0043170,GO:0003824,GO:0051536,GO:0043170,GO:0051536,GO:…
Pn6.2976	XP_015576287.1	-	GO:0016070,GO:0003824,GO:0003824,GO:0051536,GO:0043170,GO:0003824,GO:0051536,GO:0043170,GO:0003824,GO:0051536,GO:0043170,GO:0003824,GO:0051536,GO:0043170,GO:0003824,GO:0051536,GO:0043170,GO:0003824,GO:0051536,GO:0043170,GO:0003824,GO:0051536,GO:0043170,GO:0003824,GO:0051536,GO:0043170,GO:0003824,GO:0051536,GO:0043170,GO:0016070,GO:0043231,GO:0051540,GO:0003824,
Pn26.147	XP_010267407.1	K14411	-
Pn22.631	#N/A	-	-
Pn3.1637	XP_010929591.1	-	-
Pn23.342	XP_010257255.1	-	-
Pn14.362	XP_007011582.2	K14816	-
Pn14.383	XP_007011582.2	K14816	-
Pn3.2202	EEF33741.1	-	-
Pn6.2957	XP_015576287.1	-	GO:0016070,GO:0003824,GO:0003824,GO:0051536,GO:0043170,GO:0003824,GO:0051536,GO:0043170,GO:0003824,GO:0051536,GO:0043170,GO:0003824,GO:0051536,GO:0043170,GO:0003824,GO:0051536,GO:0043170,GO:0003824,GO:0051536,GO:0043170,GO:0003824,GO:0051536,GO:0043170,GO:0003824,GO:0051536,GO:0043170,GO:0003824,GO:0051536,GO:0043170,GO:0003824,GO:0051536,GO:0043170,GO:0003824,GO:0051536,GO:0043170,GO:0003824,GO:…
Pn7.292	#N/A	-	-
Pn3.1625	ONI29961.1	-	GO:0032446,GO:0009965,GO:0010051,GO:0009734,GO:0032446,GO:0009965,GO:0009734,GO:0032446,GO:0009965,GO:0010051,GO:0009734,GO:0032446,GO:0044238,GO:0044260,GO:0044424,
Pn2.160	#N/A	-	-
Pn18.890	#N/A	-	-
Pn1.2495	XP_015894328.1	-	-
Pn2.164	#N/A	-	GO:0004175,GO:0000502,GO:0006508,GO:0004175,GO:0000502,GO:0006508,GO:0019941,GO:0016787,GO:0000502,GO:0008233,GO:0044424,GO:0008233,GO:0044424,GO:0004175,GO:0000502,GO:0006508,GO:0008233,GO:0044424,GO:0004175,GO:0000502,GO:0006508,GO:0008233,GO:0044424,GO:0008233,GO:0019941,GO:0000502,GO:0008233,GO:0044424,GO:0004175,GO:0000502,GO:0006508,GO:0008233,GO:0044424,GO:0004175,GO:0000502,GO:0006508,GO:…
Pn4.1820	XP_010271317.1	K08789	GO:0006796,GO:0006464,GO:0004672,GO:0032550,GO:0006796,GO:0006464,GO:0004672,GO:0032550,GO:0006796,GO:0016301,GO:0016301,GO:0006796,GO:0016301,GO:0032550,GO:0043231,GO:0003676,GO:0004672,GO:0006464,GO:0000785,GO:0006796,GO:0034728,GO:0006796,GO:0036094,GO:0004672,GO:1901363,GO:0097159,GO:0006796,GO:0036094,GO:0004672,GO:1901363,GO:0097159,GO:0006796,GO:0036094,GO:0006464,GO:0004672,GO:1901363,GO:…
Pn16.609	AFS65086.1	K15078	GO:0032550,
Pn18.1182	XP_009387562.1	-	-
Pn8.4	CAN67181.1	-	-
Pn8.1618	CAN67181.1	K13811	GO:0006790,GO:0004779,GO:0006790,GO:0004779,GO:0006790,GO:0004779,GO:0006790,GO:0004779,GO:0004779,GO:0006796,GO:0006790,GO:0006790,GO:0004779,GO:0004779,GO:0006796,GO:0006790,GO:0006790,GO:0004779,GO:0006790,GO:0004779,GO:0006790,GO:0004779,GO:0006790,GO:0004779,GO:0006790,GO:0004779,GO:0006790,GO:0004779,GO:0004779,GO:0006796,GO:0006790,GO:0006790,GO:0004779,GO:0006790,GO:0004779,GO:0004779,GO:…
Pn3.1864	#N/A	-	-
Pn7.1273	XP_018811681.1	K01213	GO:0016798,GO:0008152,GO:0016798,GO:0008152,GO:0016798,GO:0008152,GO:0016798,GO:0008152,GO:0044238,GO:0004553,GO:0045229,GO:0016798,GO:0008152,GO:0044238,GO:0004553,GO:0045229,GO:0044238,GO:0004553,GO:0045229,GO:0044238,GO:0004553,GO:0045229,GO:0016798,GO:0008152,GO:0016020,GO:0016798,GO:0008152,GO:0016798,GO:0008152,GO:0044238,GO:0016787,GO:0004553,GO:0008152,GO:0016798,GO:0008152,GO:0044238,GO:…
Pn16.538	XP_006372598.1	K19613	-
Pn8.829	XP_010274111.1	-	-
Pn16.509	OAY22022.1	K15078	-
Pn2.145	AML79360.1	-	-
Pn15.2345	JAT44660.1	-	-
Pn2.101	AML79360.1	-	-
Pn3.2237	#N/A	-	-
Pn1.3092	#N/A	-	-
Pn11.804	ERN17980.1	-	-
Pn14.1445	XP_009392578.1	K11593	GO:0005488,GO:0005488,GO:0005488,GO:0005488,GO:0043231,
Pn1.2516	GAV66503.1	-	-
Pn3.1607	GAV66503.1	-	-
Pn1.1767	KCW84687.1	-	-
Pn16.665	AAD01907.1	K00288	GO:0008152,GO:0003824,GO:0008152,GO:0003824,GO:0016646,GO:0006760,GO:0044710,GO:0008152,GO:0003824,GO:0016646,GO:0006760,GO:0044710,GO:0016646,GO:0006760,GO:0044710,GO:0016646,GO:0006760,GO:0044710,GO:0008152,GO:0003824,GO:0044237,GO:0044710,GO:0003824,GO:0016646,GO:0006760,GO:0044710,GO:0016646,GO:0006760,GO:0044710,GO:0016787,GO:0008152,GO:0008152,GO:0003824,GO:0008152,GO:0003824,GO:0008152,GO:…
Pn15.2368	XP_004291986.1	K08869	GO:0006464,GO:0016020,GO:0032550,GO:0006464,GO:0032550,GO:0016301,GO:0006464,GO:0032550,GO:0031224,GO:0006796,GO:0016301,GO:0006464,GO:0032550,GO:0031224,GO:0016301,GO:0006464,GO:0032550,GO:0031224,GO:0006464,GO:0043231,GO:0032550,GO:0031224,GO:0016301,GO:0006464,GO:0032550,GO:0016301,GO:0006464,GO:0032550,GO:0016020,GO:0031224,GO:0031224,GO:0043231,
Pn2.2512	XP_010250915.1	K16865	-
Pn7.1206	XP_017977634.1	-	-
Pn1.2406	XP_010259947.1	-	GO:0009526,GO:0006972,GO:0043231,GO:0032550,
Pn24.734	XP_008809888.1	K01633	GO:0009396,GO:0016832,GO:0009396,GO:0016829,GO:0009396,GO:0016832,GO:0009396,GO:0016829,GO:0009396,GO:0016832,GO:0009396,GO:0016832,GO:0009396,GO:0016832,GO:0009396,GO:0016832,GO:0009396,GO:0016832,GO:0009396,GO:0016832,GO:0009396,GO:0016832,GO:0009396,GO:0016832,GO:0006396,GO:0043231,GO:0010257,GO:0016832,GO:0009396,GO:0009396,GO:0043231,GO:0016832,GO:0009396,GO:0016832,GO:0009396,GO:0016832,GO:…
Pn16.1985	OAY83071.1	K01633	GO:0009396,GO:0016832,GO:0009396,GO:0016829,GO:0009396,GO:0016829,GO:0006760,GO:0009396,GO:0016832,GO:0009396,GO:0016829,GO:0009396,GO:0016832,GO:0009396,GO:0016832,GO:0009396,GO:0016832,GO:0009396,GO:0016832,GO:0009396,GO:0016832,GO:0009396,GO:0016829,GO:0006396,GO:0043231,GO:0010257,GO:0016832,GO:0009396,GO:0009396,GO:0043231,GO:0016832,GO:0009396,GO:0016832,GO:0009396,GO:0016829,GO:0009396,GO:…
Pn8.2568	XP_010260122.1	K13566	GO:0008152,GO:0016787,GO:0010038,GO:0043231,GO:0008152,GO:0016787,GO:0008152,GO:0016787,GO:0043231,GO:0008152,GO:0016787,GO:0008152,GO:0016787,GO:0043231,GO:0008152,GO:0016787,GO:0008152,GO:0016787,GO:0043231,GO:0008152,GO:0016787,GO:0043231,GO:0016740,GO:0008152,GO:0016787,GO:0008152,GO:0016787,GO:0008152,GO:0016787,GO:0043231,GO:0008152,GO:0016787,GO:0043231,GO:0008152,GO:0016787,GO:0043231,GO:…
Pn6.2386	CBI39726.3	-	-
Pn16.792	AAD01907.1	K00288	GO:0016646,GO:0006760,GO:0044710,GO:0016646,GO:0006760,GO:0044710,GO:0016646,GO:0006760,GO:0044710,GO:0016646,GO:0006760,GO:0044710,GO:0016646,GO:0006760,GO:0044710,GO:0016646,GO:0006760,GO:0044710,GO:0016646,GO:0006760,GO:0044710,GO:0016646,GO:0006760,GO:0044710,GO:0016646,GO:0006760,GO:0044710,GO:0016646,GO:0006760,GO:0044710,GO:0016646,GO:0006760,GO:0044710,GO:0016646,GO:0006760,GO:0044710,GO:…
Pn2.2437	OMO74854.1	K00451	GO:0005737,GO:0016702,GO:0006558,GO:0072329,GO:0006570,GO:0005737,GO:0016702,GO:0006558,GO:0072329,GO:0006570,GO:1901564,GO:0006082,GO:0009072,GO:0016702,GO:0006558,GO:0009072,GO:0016702,GO:0006558,GO:0005737,GO:0016702,GO:0006558,GO:0072329,GO:0006570,GO:0005737,GO:0016702,GO:0006558,GO:0072329,GO:0006570,GO:0005737,GO:0016702,GO:0006558,GO:0072329,GO:0006570,GO:0005737,GO:0016702,GO:0006558,GO:…
Pn16.145	OAY72241.1	K10706	-
Pn6.638	XP_010260122.1	K13566	GO:0010038,GO:0043231,GO:0003824,
Pn2.2505	XP_010250915.1	K16865	GO:0003824,
Pn3.4849	XP_010269415.1	K14409	-
Pn5.3551	XP_010663140.1	K04733	GO:0016772,GO:0044464,GO:0016301,GO:0044237,GO:0016020,GO:0036094,GO:0004672,GO:1901363,GO:0016020,GO:0097159,GO:0006468,GO:0004672,GO:0005515,GO:0010260,GO:0005737,GO:0016020,GO:0036094,GO:0016301,GO:1901363,GO:0016020,GO:0097159,GO:0005911,GO:0004672,GO:0006468,GO:0016020,GO:0000302,GO:0036094,GO:0004672,GO:1901363,GO:0016020,GO:0097159,
Pn16.1993	OAY83071.1	K01633	GO:0009396,GO:0016832,GO:0009396,GO:0016829,GO:0009396,GO:0016829,GO:0009396,GO:0016829,GO:0009396,GO:0016832,GO:0009396,GO:0016829,GO:0009396,GO:0016832,GO:0009396,GO:0016832,GO:0009396,GO:0016832,GO:0009396,GO:0016832,GO:0009396,GO:0016832,GO:0009396,GO:0016829,GO:0006396,GO:0043231,GO:0010257,GO:0016832,GO:0009396,GO:0009396,GO:0043231,GO:0016832,GO:0006575,GO:0016832,GO:0009396,GO:0016829,GO:…
Pn30.1	#N/A	-	-
Pn9.256	#N/A	-	-
Pn1.1799	OAY57584.1	-	-
Pn26.351	ESR63473.1	-	-
Pn2.2394	KCW84687.1	-	-
Pn5.2991	XP_010262154.1	-	-
Pn4.1521	KCW50010.1	-	-
Pn15.1049	XP_010276023.1	-	-
Pn13.1194	XP_010242154.1	-	-
Pn16.1434	XP_008240382.1	-	-
Pn19.1126	XP_010276023.1	-	-
Pn21.812	KDP28490.1	-	-
Pn17.821	XP_010255823.1	-	-
Pn28.295	XP_010273921.1	-	-
Pn1.767	XP_010255823.1	-	-
Pn1.474	#N/A	-	-
Pn8.563	XP_010273550.1	-	-
Pn13.1133	XP_010255823.1	-	-
Pn11.1662	XP_010255823.1	-	-
Pn1.1261	ERN08255.1	-	-
Pn1.763	XP_010940817.1	-	-
Pn38.96	XP_010273921.1	-	-
Pn21.785	KDP28490.1	-	-
Pn2.501	XP_010273550.1	-	-
Pn1.888	XP_010255823.1	-	-
Pn17.1734	XP_009353083.1	-	-
Pn1.1173	XP_010276023.1	-	-
Pn6.2252	XP_010273550.1	-	-
Pn17.1117	ERN08255.1	-	-
Pn10.443	XP_018846215.1	-	-
Pn4.1567	JAT67197.1	K17609	GO:0016772,GO:0006796,GO:0016301,GO:0016020,GO:0016740,
Pn2.2428	#N/A	K16292	GO:0016787,GO:0008233,GO:0008233,GO:0016787,GO:0008233,GO:0043231,GO:0016787,GO:0044444,GO:0008233,GO:0008233,GO:0016787,GO:0008233,GO:0008152,GO:0016787,GO:0008233,GO:0008233,GO:0016787,GO:0016787,GO:0008233,GO:0016787,GO:0016787,GO:0008233,GO:0016787,GO:0008233,
Pn6.1637	XP_008794085.2	K03452	GO:0043231,GO:0016020,GO:0046914,GO:0046914,GO:0016787,GO:0046914,
Pn18.1090	XP_020092880.1	-	-
Pn18.1091	XP_020092880.1	-	-
Pn18.238	XP_009389626.1	-	-
Pn18.1187	EOY20040.1	K14491	GO:0016874,GO:0043231,GO:0005488,GO:0016020,
Pn18.368	XP_009420194.1	K12611	GO:0000956,GO:0030234,GO:0000956,GO:0030234,GO:0044424,GO:0000956,GO:0030234,GO:0000288,GO:0030234,GO:0044093,GO:0000956,GO:0030234,GO:0000288,GO:0030234,GO:0044093,GO:0005737,GO:0000956,GO:0005737,GO:0000956,GO:0000956,GO:0030234,GO:0000288,GO:0030234,GO:0044093,GO:0000288,GO:0030234,GO:0044093,GO:0031086,GO:0043231,GO:0030234,GO:0046983,GO:0016462,GO:0036464,GO:0006950,GO:0016020,GO:0000956,GO:…
Pn6.1464	XP_015885089.1	-	-
Pn2.123	XP_015877589.1	K10838	GO:0043231,GO:0043231,GO:0044767,GO:0009536,
Pn8.772	XP_008806462.1	-	-
Pn16.989	XP_011037651.1	K00430	GO:0046906,GO:0042743,GO:0016209,GO:0043169,GO:1990748,GO:0006950,GO:0044710,GO:0003824,GO:0046906,GO:0042743,GO:0016209,GO:0043169,GO:1990748,GO:0006950,GO:0044710,GO:0003824,GO:0046906,GO:0042743,GO:0016209,GO:0043169,GO:1990748,GO:0006950,GO:0044710,GO:0003824,GO:0046906,GO:0042743,GO:0016209,GO:0043169,GO:1990748,GO:0006950,GO:0044710,GO:0003824,GO:0046906,GO:0042743,GO:0016209,GO:0043169,GO:…
Pn5.639	EOY20040.1	K14491	GO:0016874,GO:0043231,GO:0005488,GO:0016020,
Pn1.3708	KDO39950.1	-	GO:0043076,GO:0016799,GO:0006305,GO:0004520,GO:0003006,GO:0010467,GO:0006259,GO:0016799,GO:0043076,GO:0016799,GO:0006305,GO:0004520,GO:0003006,GO:0010467,GO:0006259,GO:0003824,GO:0008152,
Pn36.37	ERN07258.1	-	-
Pn2.2508	XP_010250915.1	K16865	-
Pn5.2729	XP_010911246.1	-	-
Pn16.163	XP_010246017.1	K10706	-
Pn10.68	XP_015076628.1	K01530	GO:0005488,GO:0005488,GO:0043231,GO:0005488,GO:0005488,GO:0005488,GO:0046872,GO:0036094,GO:1901363,GO:0016020,GO:0015914,GO:0097159,GO:0003824,GO:0005488,GO:0005488,GO:0005488,GO:0005488,GO:0005488,GO:0043492,GO:0022892,GO:0046872,GO:0097159,GO:0009526,GO:0015914,GO:1901363,GO:0036094,GO:0016020,GO:0006810,GO:0005488,GO:0044464,GO:0016020,GO:0005488,GO:0005488,GO:0046872,GO:0036094,GO:1901363,GO:…
Pn7.365	OMO99463.1	-	-
Pn1.507	JAT65407.1	-	-
Pn1.512	JAT65407.1	-	-
Pn24.105	XP_011037651.1	-	-
Pn6.796	OMO66431.1	-	-
Pn6.2187	XP_010273550.1	-	-
Pn4.2519	OMO99463.1	-	-
Pn5.471	XP_019707906.1	-	-
Pn45.95	XP_010244473.1	-	-
Pn18.218	KJB36018.1	-	-
Pn2.1480	XP_010936300.1	-	-
Pn26.675	ONI26785.1	-	-
Pn7.790	XP_010256874.1	-	-
Pn16.944	ESR42498.1	K05909	GO:0016491,GO:0010038,GO:0046872,GO:0016491,GO:0005576,GO:0044710,GO:0046872,GO:0016491,GO:0005576,GO:0044710,GO:0046872,GO:0016491,GO:0005576,GO:0044710,GO:0046872,GO:0016491,GO:0005576,GO:0044710,GO:0046872,GO:0016491,GO:0005576,GO:0044710,GO:0046872,GO:0016491,GO:0005576,GO:0044710,GO:0046872,GO:0016491,GO:0005576,GO:0044710,GO:0046872,GO:0016491,GO:0005576,GO:0044710,GO:0046872,GO:0016491,GO:…
Pn2.2045	KZM85036.1	-	-
Pn7.2027	XP_010274673.1	-	-
Pn26.797	XP_006480933.1	-	-
Pn4.2743	XP_010274673.1	-	-
Pn31.56	XP_017975686.1	K00770	GO:0043231,GO:0016740,GO:0016740,
Pn5.3504	#N/A	-	-
Pn4.2321	XP_010275879.1	-	-
Pn1.3591	XP_016740648.1	-	-
Pn3.4189	XP_004292029.1	-	-
Pn7.795	OMO91384.1	K05909	GO:0046914,GO:0016682,GO:0009808,GO:0005576,GO:0046914,GO:0016682,GO:0009808,GO:0005576,GO:0046914,GO:0016682,GO:0009808,GO:0005576,GO:0046914,GO:0016682,GO:0009808,GO:0005576,GO:0046914,GO:0016682,GO:0009808,GO:0005576,GO:0046872,GO:0016491,GO:0005576,GO:0044710,GO:0046914,GO:0016682,GO:0009808,GO:0005576,GO:0046914,GO:0016682,GO:0009808,GO:0005576,GO:0046914,GO:0016682,GO:0009808,GO:0005576,GO:…
Pn24.148	XP_020101218.1	-	-
Pn3.267	KDO50695.1	-	-
Pn6.4061	XP_010257021.1	-	-
Pn8.2081	KCW65725.1	K05909	GO:0046914,GO:0016682,GO:0009808,GO:0005576,GO:0010038,GO:0046914,GO:0016682,GO:0009808,GO:0005576,GO:0046914,GO:0016682,GO:0009808,GO:0005576,GO:0046872,GO:0016491,GO:0005576,GO:0044710,GO:0046914,GO:0016682,GO:0009808,GO:0005576,GO:0046914,GO:0016682,GO:0009808,GO:0005576,GO:0046914,GO:0016682,GO:0009808,GO:0005576,GO:0031224,GO:0046914,GO:0016682,GO:0009808,GO:0005576,GO:0046914,GO:0016682,GO:…
Pn15.1460	XP_008785423.1	-	-
Pn3.2578	CBI30529.3	-	-
Pn5.3241	XP_020698106.1	K15711	GO:0005488,
Pn4.1069	XP_010277679.1	-	-
Pn2.1993	XP_015901537.1	-	-
Pn2.1979	XP_015901537.1	-	-
Pn16.1695	XP_004148510.2	K01444	GO:0044464,GO:0015075,GO:0044763,GO:0003824,GO:0016020,GO:0003824,GO:0015740,GO:0031224,GO:0016020,GO:0016020,GO:0015743,GO:0016020,GO:0016020,GO:0015743,GO:0016020,GO:0016020,GO:0031224,GO:0015743,GO:0015740,GO:0031224,GO:0015740,GO:0031224,GO:0016020,GO:0016020,GO:0016020,GO:0044699,GO:0009987,GO:0008152,GO:0016020,
Pn4.1390	XP_010943870.1	-	-
Pn16.1676	KQJ97890.1	-	GO:0031224,GO:0015743,GO:0031224,GO:0015743,GO:0015740,GO:0031224,GO:0015740,GO:0031224,GO:0015740,GO:0031224,GO:0031224,GO:0015743,GO:0015740,GO:0031224,GO:0031224,GO:0015743,GO:0031224,GO:0015743,GO:0031224,GO:0015743,GO:0015740,GO:0031224,GO:0015740,GO:0031224,GO:0015740,GO:0031224,GO:0015740,GO:0031224,GO:0015740,GO:0031224,GO:0015740,GO:0031224,GO:0015740,GO:0031224,GO:0015740,GO:0031224,GO:…
Pn26.9	XP_015880299.1	-	GO:0044464,GO:0015075,GO:0044763,GO:0015743,GO:0016020,GO:0016020,GO:0015740,GO:0031224,GO:0015740,GO:0031224,GO:0015740,GO:0031224,GO:0031224,GO:0015743,GO:0015740,GO:0031224,GO:0031224,GO:0015743,GO:0015743,GO:0016020,GO:0031224,GO:0015743,GO:0015740,GO:0031224,GO:0015740,GO:0031224,GO:0044464,GO:0015075,GO:0015740,GO:0031224,GO:0044763,GO:0016020,GO:0015740,GO:0031224,GO:0016020,GO:0016020,GO:…
Pn15.2664	XP_010255223.1	-	-
Pn26.98	XP_010255223.1	-	-
Pn2.1864	XP_010257861.2	-	-
Pn12.1267	XP_010252354.1	-	-
Pn15.2133	XP_020421500.1	K04565	GO:0016209,GO:0043169,GO:0006801,GO:0044710,GO:0003824,
Pn17.1424	KHG16055.1	K04569	GO:0046914,GO:0008152,GO:0008047,GO:0044710,GO:0046914,GO:0009532,GO:0072593,GO:0044093,GO:0006812,GO:0046914,GO:0008152,GO:0046914,GO:0008152,GO:0046914,GO:0008152,GO:0044710,GO:0046914,GO:0008047,GO:0044093,GO:0006812,GO:0072593,GO:0046914,GO:0008152,GO:0046914,GO:0008152,GO:0009536,GO:0046914,GO:0008152,GO:0009536,GO:0046914,GO:0072593,GO:0046914,GO:0008152,GO:0046914,GO:0009536,GO:0072593,GO:…
Pn2.2961	OMO78446.1	-	-
Pn3.4889	OMO78446.1	-	-
Pn16.1740	CAN68458.1	-	-
Pn11.1470	XP_020702332.1	-	-
Pn15.2742	XP_010260351.1	-	-
Pn19.1228	XP_010260351.1	-	-
Pn33.32	XP_010658734.1	-	-
Pn8.411	XP_010252057.1	K09287	GO:0044260,GO:0010431,GO:0009845,GO:0044238,GO:0050789,GO:0065007,GO:0005488,
Pn13.831	XP_010274600.1	-	-
Pn22.39	#N/A	-	-
Pn19.479	CBI40408.3	-	-
Pn26.296	XP_010241541.1	-	-
Pn3.3446	XP_006465838.1	K02184	-
Pn21.1225	XP_010260819.1	-	-
Pn22.977	XP_004290756.2	-	-
Pn16.147	XP_010246017.1	K10706	-
Pn16.157	XP_010246017.1	K10706	-
Pn16.242	XP_010246017.1	K10706	-
Pn30.45	XP_010258058.1	K02136	GO:0019829,GO:0043231,GO:0033178,GO:0015078,GO:0006754,GO:0015078,GO:0006818,GO:0006754,GO:0019829,GO:0033178,GO:0015078,GO:0006818,GO:0006754,GO:0019829,GO:0033178,GO:0015078,GO:0006754,GO:0019829,GO:0033178,GO:0031981,GO:0046914,GO:0009536,GO:0019829,GO:0033178,GO:0015078,GO:0006754,GO:0030312,GO:0005739,GO:0015078,GO:0006818,GO:0006754,GO:0019829,GO:0033178,GO:0015078,GO:0006818,GO:0006754,GO:…
Pn11.784	XP_010258058.1	K02136	GO:0019829,GO:0043231,GO:0033178,GO:0015078,GO:0006754,GO:0015078,GO:0006818,GO:0006754,GO:0019829,GO:0033178,GO:0015078,GO:0006818,GO:0006754,GO:0019829,GO:0033178,GO:0015078,GO:0006754,GO:0019829,GO:0033178,GO:0031981,GO:0046914,GO:0009536,GO:0019829,GO:0033178,GO:0015078,GO:0006754,GO:0030312,GO:0005739,GO:0015078,GO:0006818,GO:0006754,GO:0019829,GO:0033178,GO:0015078,GO:0006818,GO:0006754,GO:…
Pn11.352	XP_010258058.1	K02136	GO:0019829,GO:0043231,GO:0033178,GO:0015078,GO:0006754,GO:0015078,GO:0006818,GO:0006754,GO:0019829,GO:0033178,GO:0015078,GO:0006818,GO:0006754,GO:0019829,GO:0033178,GO:0015078,GO:0006754,GO:0019829,GO:0033178,GO:0031981,GO:0046914,GO:0009536,GO:0019829,GO:0033178,GO:0015078,GO:0006754,GO:0030312,GO:0005739,GO:0015078,GO:0006818,GO:0006754,GO:0019829,GO:0033178,GO:0015078,GO:0006818,GO:0006754,GO:…
Pn9.1445	CAB77247.2	K10717	GO:0005488,GO:0005737,GO:0005488,GO:0016491,GO:0046872,GO:0016491,GO:0016491,GO:0005488,GO:0016491,GO:0005488,GO:0005488,GO:0016491,GO:0046872,GO:0016491,GO:0016491,GO:0005488,
Pn3.447	XP_010665078.1	K20279	GO:0043231,GO:0043231,
Pn9.1716	OAY40081.1	K12486	GO:0031224,GO:0016740,GO:0031224,GO:0031224,GO:0031224,GO:0031224,GO:0031224,GO:0031224,GO:0031224,GO:0016740,GO:0031224,GO:0031224,GO:0031224,GO:0031224,GO:0003824,GO:0031224,GO:0031224,GO:0031224,GO:0031224,GO:0031224,GO:0031224,GO:0031224,GO:0031224,GO:0031224,GO:0031224,GO:0031224,
Pn1.1580	OIT27467.1	K14664	GO:0003676,GO:0009755,GO:0044424,
Pn39.75	CBI39524.3	-	-
Pn9.1821	OAY40081.1	K18999	GO:0031224,GO:0016740,GO:0031224,GO:0031224,GO:0031224,GO:0031224,GO:0031224,GO:0031224,GO:0031224,GO:0016740,GO:0031224,GO:0031224,GO:0031224,GO:0031224,GO:0003824,GO:0031224,GO:0031224,GO:0031224,GO:0031224,GO:0031224,GO:0031224,GO:0031224,GO:0031224,GO:0031224,GO:0031224,GO:0031224,GO:0031224,
Pn6.4089	XP_010257021.1	-	-
Pn2.259	EEF49182.1	-	-
Pn32.203	JAT46050.1	-	GO:0016020,GO:0005737,GO:0016020,GO:0005737,GO:0016020,GO:0005737,GO:0008233,GO:0016020,GO:0005737,
Pn4.1340	JAT46050.1	-	GO:0016020,GO:0044464,GO:0005737,GO:0016020,GO:0005737,GO:0016787,GO:0016020,GO:0005737,
Pn19.261	#N/A	-	-
Pn7.2045	XP_010924311.1	K19891	GO:0016020,GO:0005737,GO:0005737,GO:0016020,
Pn3.1189	AAX95667.1	K19788	GO:0016020,GO:0005737,
Pn37.138	XP_010932617.2	-	-
Pn28.288	JAT42708.1	-	-
Pn7.1969	XP_010253353.1	-	-
Pn5.2269	XP_010265100.1	-	-
Pn8.948	XP_010244496.1	-	-
Pn8.522	XP_010269422.1	-	-
Pn6.3121	XP_010242341.1	K09338	-
Pn8.1157	XP_009764074.1	-	-
Pn8.1543	#N/A	-	-
Pn5.2866	XP_010272149.1	-	-
Pn5.1417	#N/A	-	GO:0005737,GO:0046872,GO:0016491,GO:0016491,GO:0005488,
Pn6.2144	#N/A	-	-
Pn5.592	KDP29095.1	K04730	GO:0005488,GO:0016301,GO:0036094,GO:0004672,GO:1901363,GO:0016020,GO:0097159,GO:0006796,GO:0036094,GO:0004672,GO:1901363,GO:0016020,GO:0097159,GO:0005488,GO:0016301,GO:0036094,GO:0004672,GO:0044237,GO:1901363,GO:0016020,GO:0097159,GO:0006796,GO:0036094,GO:0004672,GO:1901363,GO:0016020,GO:0097159,GO:0036094,GO:0004672,GO:1901363,GO:0016020,GO:0097159,GO:0006796,GO:0036094,GO:0004672,GO:1901363,GO:…
Pn4.3377	XP_010279182.1	K00679	GO:0016788,GO:0016787,GO:0016788,
Pn8.1286	EXB78246.1	-	GO:0005737,GO:0031224,GO:0016020,
Pn44.48	XP_010261834.1	K01183	GO:0005737,GO:0005911,GO:0004175,GO:0019538,GO:0005618,GO:0043231,GO:0019538,GO:0004175,GO:0016787,GO:0070011,GO:0016787,GO:0005911,GO:0004175,GO:0019538,GO:0005618,GO:0043231,GO:0019538,GO:0004175,GO:0005911,GO:0004175,GO:0019538,GO:0005618,GO:0043231,GO:0004175,GO:0019538,GO:0005618,GO:0019538,GO:0004175,GO:0005737,GO:0008233,GO:0070011,GO:0019538,GO:0031224,GO:0004175,GO:0019538,GO:0004175,GO:…
Pn4.2975	XP_002271526.1	K13434	GO:0048731,
Pn6.2435	XP_008231576.2	K04730	GO:0036094,GO:0004672,GO:0044237,GO:1901363,GO:0097159,GO:0005737,GO:0006796,GO:0036094,GO:0004672,GO:1901363,GO:0016020,GO:0097159,GO:0006796,GO:0004672,GO:0016020,GO:0036094,GO:0004672,GO:1901363,GO:0016020,GO:0097159,GO:0005737,GO:0006796,GO:0006464,GO:0004672,GO:0016020,GO:0032550,GO:0005488,GO:0016301,GO:0036094,GO:0004672,GO:1901363,GO:0016020,GO:0097159,GO:0005488,GO:0004672,GO:0044237,GO:…
Pn2.342	KRH45505.1	K04730	GO:0043231,GO:0005488,GO:0016301,GO:0016301,GO:0005488,GO:0005488,GO:0016301,GO:0016301,GO:0005488,GO:0016310,GO:0004672,GO:0005488,GO:0005488,GO:0005737,GO:0005488,GO:0016301,
Pn9.614	#N/A	-	-
Pn9.657	KZN06874.1	-	-
Pn8.32	OIV97475.1	K14489	GO:0004673,GO:0006464,GO:0006796,GO:0007165,GO:0009987,GO:0009987,GO:0009987,GO:0009987,GO:0005515,GO:0016020,GO:0043231,GO:0009617,GO:0004672,GO:0016791,GO:0016310,GO:0048878,GO:0071310,GO:0010015,GO:0048367,GO:0009845,GO:0007165,GO:0006464,GO:0006950,GO:0004888,GO:0016772,GO:0005515,GO:0016310,GO:0048856,GO:0007165,GO:0006464,GO:0016301,GO:0005515,GO:0016310,GO:0048856,GO:0007165,GO:0006464,GO:…
Pn9.1090	OMO69487.1	K05681	GO:0016020,GO:0036094,GO:0097159,GO:1901363,GO:0016020,GO:0036094,GO:0097159,GO:1901363,GO:0031224,GO:0009699,GO:0017111,GO:0032550,GO:0017111,GO:0032550,GO:0031224,GO:0017111,GO:0032550,GO:0031224,GO:0016020,GO:0036094,GO:0097159,GO:1901363,GO:0055065,GO:0036094,GO:1901363,GO:0016020,GO:0097159,GO:0009651,GO:0016020,GO:0036094,GO:0097159,GO:1901363,GO:0017111,GO:0032550,GO:0031224,GO:0016020,GO:…
Pn8.949	XP_010244496.1	-	-
Pn3.3897	#N/A	-	-
Pn9.1651	AMM42774.1	K04730	GO:0005737,GO:0006796,GO:0036094,GO:0004672,GO:1901363,GO:0016020,GO:0097159,GO:0031224,GO:0006796,GO:0006464,GO:0004672,GO:0032550,GO:0006796,GO:0036094,GO:0004672,GO:0043231,GO:1901363,GO:0016020,GO:0097159,GO:0006796,GO:0036094,GO:0004672,GO:1901363,GO:0016020,GO:0097159,GO:0006796,GO:0036094,GO:0004672,GO:1901363,GO:0016020,GO:0097159,GO:0006796,GO:0036094,GO:0004672,GO:1901363,GO:0016020,GO:…
Pn6.2641	XP_011034651.1	K13254	GO:0043231,GO:0032550,GO:0032550,GO:0032550,GO:0032550,GO:0036094,GO:0097159,GO:1901363,GO:0032550,GO:0032550,GO:0032550,GO:0032550,GO:0036094,GO:0097159,GO:1901363,GO:0032550,GO:0016787,GO:0032550,GO:0036094,GO:0097159,GO:1901363,GO:0032550,GO:0032550,GO:0032550,GO:0032550,GO:0032550,
Pn7.1099	XP_010240957.1	K17908	GO:0043231,
Pn8.2441	#N/A	-	-
Pn8.2467	#N/A	-	GO:0016741,GO:0071840,GO:0034660,
Pn6.2846	#N/A	-	-
Pn6.2876	EOY05842.1	-	-
Pn9.885	XP_010253122.1	K01188	GO:0009834,GO:0006351,
Pn8.851	XP_018854080.1	-	-
Pn9.720	#N/A	-	-
Pn8.420	XP_008807887.1	-	-
Pn9.623	XP_020587080.1	K08150	GO:0044765,GO:0031224,GO:0022857,GO:0031224,GO:0022857,GO:0006818,GO:0015758,GO:0006810,GO:0031224,GO:0022857,GO:0006810,GO:0031224,GO:0022857,GO:0006810,GO:0016020,GO:0022857,GO:0006810,GO:0031224,GO:0022857,GO:0006810,GO:0031224,GO:0022857,GO:0044765,GO:0031224,GO:0022857,GO:0006810,GO:0031224,GO:0022857,GO:0006810,GO:0031224,GO:0022857,GO:0006810,GO:0031224,GO:0022857,GO:0006810,GO:0031224,GO:…
Pn5.606	#N/A	-	-
Pn6.2916	XP_010273892.1	-	-
Pn5.1266	XP_010273802.1	-	-
Pn6.1909	#N/A	-	-
Pn7.1576	#N/A	-	-
Pn6.2880	EOY05842.1	-	-
Pn44.9	XP_010278312.1	K10878	-
Pn4.525	KHG30118.1	-	-
Pn30.143	XP_010257604.1	-	-
Pn8.798	#N/A	-	-
Pn7.1390	XP_010251405.1	-	-
Pn5.2554	XP_009382654.1	-	-
Pn3.3345	XP_010267947.1	-	-
Pn51.20	XP_017971276.1	-	-
Pn5.573	KDP29095.1	K04730	GO:0005488,GO:0016301,GO:0036094,GO:0004672,GO:1901363,GO:0016020,GO:0097159,GO:0006796,GO:0036094,GO:0004672,GO:1901363,GO:0016020,GO:0097159,GO:0005488,GO:0016301,GO:0036094,GO:0004672,GO:0044237,GO:1901363,GO:0016020,GO:0097159,GO:0006796,GO:0036094,GO:0004672,GO:1901363,GO:0016020,GO:0097159,GO:0036094,GO:0004672,GO:1901363,GO:0016020,GO:0097159,GO:0006796,GO:0036094,GO:0004672,GO:1901363,GO:…
Pn8.1558	EXC16773.1	-	-
Pn15.543	XP_010913443.1	-	-
Pn33.172	#N/A	-	-
Pn14.715	XP_002279173.2	-	-
Pn2.748	KMZ58026.1	-	-
Pn8.1148	#N/A	-	-
Pn20.937	#N/A	-	-
Pn3.2822	XP_011094254.1	-	-
Pn5.2157	#N/A	-	-
Pn4.3571	EXB41422.1	-	-
Pn8.1140	#N/A	-	-
Pn3.2810	XP_019176731.1	-	-
Pn33.251	XP_010934624.2	-	-
Pn6.467	XP_010258856.1	-	-
Pn5.2334	#N/A	-	-
Pn11.2770	KZN06874.1	-	-
Pn15.2105	#N/A	-	-
Pn6.945	XP_010258856.1	-	-
Pn7.1548	XP_018844610.1	-	-
Pn7.1362	CDP15997.1	-	-
Pn1.3414	XP_010558173.1	-	-
Pn4.3011	#N/A	-	-
Pn5.2223	XP_010265252.1	-	-
Pn5.6	XP_010938119.1	-	-
Pn23.466	XP_009416065.1	-	-
Pn4.3013	#N/A	-	-
Pn45.101	KRG93585.1	-	-
Pn8.782	KVH98525.1	-	-
Pn21.453	XP_010245675.1	-	-
Pn68.1	#N/A	-	-
Pn4.2246	XP_010262691.1	-	-
Pn7.901	XP_010262691.1	-	-
Pn2.2721	XP_010275943.1	-	-
Pn3.3820	XP_009784298.1	-	-
Pn37.164	#N/A	-	-
Pn17.192	XP_018849274.1	-	-
Pn3.710	XP_010257592.1	-	-
Pn2.434	KRH45505.1	-	-
Pn5.546	#N/A	-	-
Pn18.192	XP_010276675.1	-	-
Pn1.2127	EEE63136.1	-	-
Pn3.2024	XP_016748295.1	-	-
Pn7.1786	#N/A	-	-
Pn11.871	XP_010258734.1	K01647	GO:0044763,GO:0016310,GO:0007049,GO:0016310,
Pn32.156	XP_018674083.1	-	-
Pn31.362	XP_010654976.1	K07052	-
Pn19.999	XP_010273684.1	-	-
Pn8.2068	#N/A	K01728	GO:0016829,GO:0016829,GO:0016020,GO:0016829,GO:0031224,GO:0045087,GO:0009825,GO:0016829,GO:0016829,
Pn31.42	XP_010654976.1	K07052	GO:0031224,GO:0016020,GO:0016020,
Pn22.886	XP_010440699.1	-	GO:0019684,GO:0031224,GO:0004175,GO:0009651,GO:0009668,GO:0009941,GO:0019538,GO:0009630,GO:1901698,GO:0016020,GO:0019684,GO:0031224,GO:0004175,GO:0009651,GO:0009668,GO:0009536,GO:0019538,GO:0009630,GO:1901698,GO:0019538,GO:0031224,GO:0004175,GO:0019538,GO:0031224,GO:0004175,GO:0019684,GO:0031224,GO:0004175,GO:0009651,GO:0009668,GO:0009536,GO:0019538,GO:0009630,GO:1901698,GO:0019684,GO:0031224,GO:…
Pn5.2374	XP_016690198.1	K01534	GO:0005488,GO:0006812,GO:0016020,GO:0003824,GO:0005488,GO:0006812,GO:0016020,GO:0003824,GO:0005488,GO:0006812,GO:0016020,GO:0003824,GO:0016787,GO:0006812,GO:0005488,GO:0031224,GO:0000041,GO:0008324,GO:0070838,GO:0003824,GO:0005488,GO:0006812,GO:0016020,GO:0003824,GO:0005488,GO:0010038,GO:0000041,GO:0005911,GO:0015086,GO:0072507,GO:0016020,GO:0005488,GO:0006812,GO:0016020,GO:0003824,GO:0005488,GO:…
Pn43.21	XP_010260707.1	-	GO:0044238,GO:0044260,GO:0044238,GO:0044260,GO:0044238,GO:0044260,GO:0044238,GO:0044260,
Pn1.284	XP_010268331.1	K01244	GO:0048731,GO:0000097,GO:0009415,GO:0008477,GO:0009692,GO:0055086,GO:0071267,GO:0055086,GO:0016798,GO:0008152,GO:0016798,GO:0008152,GO:0055086,GO:0016798,GO:0008152,
Pn14.587	CBI39809.3	K06699	GO:0043234,GO:0043234,
Pn14.505	EOY25820.1	K20416	GO:0031224,GO:0016705,GO:0006631,GO:0031224,GO:0016705,GO:0006631,GO:0031224,GO:0016705,GO:0006631,GO:0017111,GO:0006631,GO:0031224,GO:0016705,GO:0031224,GO:0016705,GO:0006631,GO:0044710,GO:0006633,GO:0009767,GO:0031224,GO:0042389,GO:0044424,GO:0031224,GO:0016705,GO:0006631,GO:0006629,GO:0016491,GO:0016020,GO:0031224,GO:0016705,GO:0006631,GO:0031224,GO:0016705,GO:0006631,GO:0031224,GO:0016705,GO:…
Pn3.3003	ONI04234.1	-	GO:0043231,GO:0043231,GO:0043231,
Pn1.2529	XP_006385153.1	K12400	GO:0015031,GO:0044444,GO:0005911,GO:0044444,GO:0015031,GO:0005911,GO:0044444,GO:0015031,GO:0015031,GO:0044444,GO:0005911,GO:0044444,GO:0015031,GO:0006810,GO:0015031,GO:0044444,GO:0015031,GO:0005911,GO:0044444,GO:0015031,GO:0005911,GO:0044444,GO:0015031,GO:0015031,GO:0044444,GO:0005911,GO:0044444,GO:0015031,GO:0006810,GO:0015031,GO:0044444,GO:0015031,GO:0044444,GO:0015031,GO:0044444,GO:0015031,GO:…
Pn3.1590	KDP28329.1	K12400	GO:0015031,GO:0044444,GO:0005911,GO:0044444,GO:0015031,GO:0005911,GO:0044444,GO:0015031,GO:0015031,GO:0044444,GO:0005911,GO:0044444,GO:0015031,GO:0006810,GO:0015031,GO:0044444,GO:0015031,GO:0044444,GO:0005911,GO:0044444,GO:0015031,GO:0005911,GO:0044444,GO:0015031,GO:0015031,GO:0044444,GO:0005911,GO:0044444,GO:0015031,GO:0006810,GO:0015031,GO:0044444,GO:0015031,GO:0044444,GO:0015031,GO:0044444,GO:…
Pn6.2520	XP_017258744.1	K08331	-
Pn3.1077	XP_018467189.1	-	-
Pn12.27	OAY40178.1	K12741	-
Pn7.2167	CBI25671.3	K01052	-
Pn10.1057	XP_010246178.1	K09419	GO:0005488,GO:0051301,GO:0005515,
Pn8.2718	XP_020695561.1	K14494	GO:0048827,GO:0003002,GO:0043231,GO:0051301,GO:0001071,GO:0003677,GO:0009606,GO:0034504,GO:0005929,GO:0046983,GO:0001708,GO:0006351,GO:0009987,GO:0043231,GO:0010467,GO:0044707,GO:0006351,GO:0044763,GO:0006351,GO:0044707,GO:0006351,GO:0043231,GO:0006351,GO:0006351,GO:0006351,GO:0006351,GO:0043231,GO:0044707,GO:0006351,GO:0044763,GO:0007275,GO:0006351,GO:0006351,
Pn3.2064	XP_010266747.1	K19041	-
Pn6.512	XP_010276953.1	K08789	GO:0006796,GO:0016301,GO:0006796,GO:0016301,GO:0006796,GO:0016301,GO:0016740,GO:0016301,GO:0004672,GO:0097159,GO:0006796,GO:1901363,GO:0005694,GO:0036094,GO:0006796,GO:0016301,GO:0016301,GO:0016301,GO:0009987,GO:0016301,GO:0009987,GO:0016301,GO:0005737,GO:0004672,GO:0006468,GO:0016020,GO:0016301,GO:0016301,GO:0016301,GO:0016301,GO:0016301,GO:0016301,GO:0016301,GO:0004672,GO:0000902,GO:0006796,GO:…
Pn8.1380	XP_020230338.1	K18801	GO:0016020,
Pn20.444	#N/A	K01759	-
Pn3.3449	XP_002275644.1	-	-
Pn8.930	XP_003633022.2	-	-
Pn6.3165	KDP40229.1	-	GO:0010103,GO:0031224,GO:0031224,GO:0031224,GO:0031224,GO:0031224,
Pn12.99	XP_010246178.1	K09419	GO:0005488,GO:0051301,GO:0005515,
Pn28.398	XP_010260707.1	-	-
Pn3.3668	XP_017637019.1	-	-
Pn18.1206	ONK77060.1	-	-
Pn15.2727	#N/A	-	-
Pn16.1326	XP_009417026.1	-	-
Pn5.623	XP_008789177.1	-	-
Pn1.3051	XP_006482904.1	-	-
Pn3.3964	#N/A	-	-
Pn3.911	XP_010246108.1	-	-
Pn3.1256	XP_015888036.1	K15188	GO:0001932,GO:0006351,GO:0044763,GO:0006351,GO:0001932,
Pn17.361	XP_017237962.1	-	-
Pn6.858	OTG10356.1	-	-
Pn12.1611	XP_010244354.1	K14664	GO:0005783,GO:0016787,GO:0005783,
Pn11.2243	AIT42146.1	K06890	GO:0043231,GO:0031224,GO:0031224,GO:0031224,GO:0016020,GO:0016020,GO:0016020,GO:0016020,GO:0016020,GO:0016020,GO:0016020,GO:0016020,GO:0016020,GO:0016020,GO:0031224,GO:0016020,GO:0016020,GO:0000902,GO:0043401,GO:0016020,GO:0016020,GO:0031224,GO:0016020,
Pn7.293	AIT42146.1	-	-
Pn3.3155	XP_015888036.1	-	-
Pn4.3546	XP_019055129.1	-	-
Pn7.1041	XP_010278365.1	-	-
Pn7.873	XP_009419920.1	-	-
Pn1.121	XP_017237962.1	-	-
Pn13.1368	XP_018680378.1	-	-
Pn6.1605	#N/A	-	-
Pn24.180	XP_010256778.1	-	-
Pn5.638	EEF41547.1	-	-
Pn3.3034	XP_010251651.1	-	-
Pn13.1362	XP_010931353.1	-	-
Pn19.1223	XP_010273684.1	-	-
Pn16.499	OAY22022.1	-	-
Pn19.126	XP_004287073.1	-	-
Pn6.2106	XP_009784046.1	-	-
Pn12.1080	#N/A	-	-
Pn8.830	XP_010274121.1	-	-
Pn15.2346	OTG07707.1	-	-
Pn10.1494	#N/A	-	-
Pn1.2336	ADR71255.1	-	-
Pn3.1434	XP_010251726.1	-	-
Pn2.1463	XP_019197107.1	-	-
Pn1.1953	GAV67677.1	-	-
Pn22.113	XP_002307098.1	K09286	GO:0006351,
Pn9.385	XP_010260914.1	K01590	GO:0016829,GO:0005737,GO:0043436,GO:0016830,GO:0043168,GO:0016020,GO:0034308,GO:0005737,GO:0043436,GO:0016830,GO:0043168,GO:0016020,GO:0034308,GO:0043436,GO:0043168,GO:0016830,GO:0016831,GO:0043436,GO:0043168,GO:0043436,GO:0043168,GO:0016830,GO:0005737,GO:0043436,GO:0016830,GO:0043168,GO:0016020,GO:0034308,GO:0043436,GO:0043168,GO:0016830,GO:0043436,GO:0043168,GO:0016830,GO:0005737,GO:0043436,GO:…
Pn9.1488	CBI40802.3	K17732	GO:0043169,GO:0019538,GO:0009532,GO:0070011,GO:0043169,GO:0043169,GO:0043169,GO:0003824,GO:0009536,GO:0043169,GO:0009532,GO:0003006,GO:0043169,GO:0004175,GO:0043169,GO:0009532,GO:0003006,GO:0006508,GO:0008233,GO:0043169,GO:0009536,GO:0043169,GO:0009532,GO:0003006,GO:0043169,GO:0043169,GO:0016787,GO:0019538,GO:0043169,GO:0016787,GO:0019538,GO:0043169,GO:0043169,GO:0009532,GO:0003006,GO:0043169,GO:…
Pn7.1665	XP_014634378.1	K14317	GO:0006351,GO:0043231,GO:0006351,GO:0006351,
Pn7.1380	XP_014634378.1	K14317	GO:0006351,GO:0043231,GO:0006351,GO:0006351,
Pn29.102	OAY62719.1	-	-
Pn5.1306	XP_010273843.1	K04733	GO:0006796,GO:0016301,GO:0006464,GO:0032550,GO:0016301,GO:0006464,GO:0032550,GO:0006796,GO:0016301,GO:0006464,GO:0032550,GO:0016301,GO:0006464,GO:0032550,GO:0006796,GO:0016301,GO:0006464,GO:0032550,GO:0016301,GO:0006464,GO:0032550,GO:0016301,GO:0006464,GO:0032550,GO:0006796,GO:0016301,GO:0006464,GO:0032550,GO:0006796,GO:0016301,GO:0006464,GO:0032550,GO:0006464,GO:0004672,GO:0032550,GO:0006796,GO:…
Pn19.214	XP_010255486.1	K19747	-
Pn19.330	XP_010255486.1	K19747	-
Pn3.948	XP_010246461.1	-	-
Pn3.2594	XP_007020725.2	-	-
Pn2.581	XP_010251529.1	-	-
Pn2.506	XP_009420338.1	-	-
Pn4.564	EXC07276.1	K01520	GO:0047429,GO:0009211,GO:0047429,GO:0009211,GO:0047429,GO:0009211,GO:0047429,GO:0009211,GO:0047429,GO:0009211,GO:0047429,GO:0009211,GO:0047429,GO:0009211,GO:0005737,GO:0006259,GO:0046872,GO:0047429,GO:0005515,GO:0009211,GO:0047429,GO:0009211,GO:0047429,GO:0009211,GO:0047429,GO:0009211,GO:0047429,GO:0009211,GO:0047429,GO:0009211,GO:0047429,GO:0009211,GO:0047429,GO:0009211,GO:0047429,GO:0009211,GO:…
Pn26.187	KDO65396.1	-	-
Pn4.487	EXC07276.1	K01520	GO:0047429,GO:0009211,GO:0047429,GO:0009211,GO:0047429,GO:0009211,GO:0047429,GO:0009211,GO:0047429,GO:0009211,GO:0047429,GO:0009211,GO:0047429,GO:0009211,GO:0005737,GO:0006259,GO:0046872,GO:0047429,GO:0005515,GO:0009211,GO:0047429,GO:0009211,GO:0016787,GO:0016787,GO:0047429,GO:0009211,GO:0047429,GO:0009211,GO:0047429,GO:0009211,GO:0047429,GO:0009211,GO:0047429,GO:0009211,GO:0047429,GO:0009211,GO:…
Pn15.2568	AQX44205.1	-	-
Pn24.93	CBI23183.3	-	-
Pn21.871	XP_019072905.1	K13348	GO:0043231,GO:0031224,GO:0031224,GO:0043231,GO:0031224,
Pn9.1530	#N/A	-	-
Pn16.1010	CBI23183.3	-	-
Pn4.1358	XP_010271773.1	-	-
Pn32.217	XP_010271773.1	-	-
Pn6.233	XP_010242515.1	K02605	GO:0032991,GO:0005488,GO:0043231,GO:0006259,GO:0044446,GO:0034285,GO:0048528,GO:0043231,GO:0043231,GO:0034285,GO:0048528,
Pn2.3001	#N/A	-	-
Pn71.11	CBI34758.3	-	-
Pn1.2932	XP_010916668.1	-	-
Pn34.15	XP_010934462.1	-	-
Pn17.1384	XP_002276758.1	-	-
Pn4.1126	KYP53601.1	K02184	GO:0015630,GO:0022607,GO:0003779,GO:0009555,GO:0044444,GO:0015631,GO:0019538,GO:0046914,GO:0008237,GO:0044424,
Pn34.33	XP_010934462.1	-	-
Pn14.1744	XP_010928130.1	K13457	-
Pn12.1707	XP_010254154.1	K00648	GO:0006631,GO:0004312,GO:0006631,GO:0004312,GO:0006631,GO:0004312,GO:0008152,GO:0003824,GO:0006631,GO:0004312,GO:0006631,GO:0004312,GO:0006631,GO:0004312,GO:0006631,GO:0004312,GO:0009536,GO:0009532,GO:0006631,GO:0004312,GO:0006631,GO:0004312,GO:0006631,GO:0004312,GO:0006631,GO:0004312,GO:0009536,GO:0008152,GO:0003824,GO:0006631,GO:0004312,GO:0006631,GO:0004312,GO:0006631,GO:0004312,GO:0006631,GO:…
Pn12.1901	XP_010254154.1	K00648	GO:0006631,GO:0004312,GO:0006631,GO:0004312,GO:0006631,GO:0004312,GO:0008152,GO:0003824,GO:0006631,GO:0004312,GO:0006631,GO:0004312,GO:0006631,GO:0004312,GO:0009532,GO:0006631,GO:0004312,GO:0009532,GO:0006631,GO:0004312,GO:0006631,GO:0004312,GO:0006631,GO:0004312,GO:0006631,GO:0004312,GO:0009536,GO:0008152,GO:0003824,GO:0006631,GO:0004312,GO:0006631,GO:0004312,GO:0006631,GO:0004312,GO:0006631,GO:…
Pn14.1767	XP_010928130.1	K13457	-
Pn17.1249	#N/A	-	-
Pn23.503	#N/A	-	-
Pn14.1762	OAY23734.1	K13457	-
Pn14.1756	XP_010928130.1	K13457	-
Pn18.723	XP_017980798.1	-	-
Pn22.14	#N/A	-	-
Pn12.926	#N/A	-	-
Pn22.185	#N/A	-	-
Pn17.460	XP_010266943.1	-	-
Pn4.3528	ACL53418.1	-	-
Pn14.294	#N/A	-	-
Pn4.2006	OAY26080.1	-	-
Pn51.33	XP_010257250.1	-	-
Pn4.1046	CBI40325.3	K09422	GO:0003676,GO:0009908,GO:0001101,GO:0001071,GO:0006351,GO:0003676,GO:0003676,
Pn4.72	CBI40325.3	-	-
Pn7.1532	EXC31388.1	K09422	GO:0003676,GO:0001071,GO:0006351,GO:0003676,GO:0003676,GO:0003676,GO:0003676,GO:0003676,GO:0003676,GO:0003676,GO:0043231,GO:0003676,GO:0009834,GO:0006351,GO:0003676,GO:0003676,GO:0043231,GO:0003676,GO:0001101,GO:0001071,GO:0009834,GO:0006351,
Pn14.1098	CDP03217.1	-	-
Pn12.64	JAT45094.1	K09422	GO:0009987,GO:0044699,GO:0003676,GO:0003676,GO:0003676,GO:0007275,GO:0006351,GO:0009987,GO:0044699,
Pn22.862	CBI40325.3	-	-
Pn6.2951	EOY30297.1	-	-
Pn7.1918	XP_008795797.1	K09422	GO:0003676,GO:0043231,GO:0010038,GO:0003676,GO:0001101,GO:0009725,GO:0010243,GO:0006351,
Pn2.1301	XP_020095201.1	-	-
Pn17.182	XP_011025434.1	-	-
Pn7.1954	XP_008795797.1	K09422	GO:0003676,GO:0043231,GO:0010038,GO:0003676,GO:0001101,GO:0009725,GO:0010243,GO:0006351,
Pn14.269	#N/A	-	-
Pn21.952	XP_009407774.1	K10999	-
Pn15.682	KHN34185.1	-	-
Pn4.3209	XP_010250867.1	K09422	GO:0003676,GO:0001071,GO:0006351,GO:0003676,GO:0003676,GO:0003676,GO:0003676,GO:0003676,GO:0003676,GO:0043231,GO:0003676,GO:0001071,GO:0009834,GO:0006351,GO:0003676,GO:0003676,
Pn15.2165	XP_010926121.1	-	-
Pn14.876	OAY30823.1	-	-
Pn3.3302	XP_010938192.1	-	-
Pn19.1052	CAA78387.1	-	-
Pn22.716	CBI40325.3	-	-
Pn12.846	AGN52057.1	-	-
Pn5.1130	XP_009402050.1	-	-
Pn32.300	KDO72049.1	-	-
Pn39.169	KDO72049.1	-	-
Pn3.4784	CAN70191.1	K09422	GO:0003676,GO:0003676,GO:0003676,GO:0003676,GO:0003676,GO:0003676,GO:0043231,GO:0010053,GO:0003676,GO:0006351,GO:0003676,GO:0003676,
Pn5.1827	XP_020700672.1	-	-
Pn8.2860	XP_010260759.1	K00592	GO:0009987,GO:0006810,GO:0031224,GO:0009536,GO:0009987,GO:0009536,GO:0000229,GO:0009536,GO:0000229,GO:0009536,GO:0009987,GO:0009536,GO:0009536,GO:0000229,GO:0000229,GO:0009536,GO:0009987,GO:0016741,GO:0008152,GO:0008152,GO:0031224,GO:0016741,
Pn3.2652	JAT53060.1	-	-
Pn3.2678	JAT53060.1	-	-
Pn62.3	XP_010260759.1	K00592	GO:0009987,GO:0006810,GO:0031224,GO:0009536,GO:0009987,GO:0009536,GO:0000229,GO:0009536,GO:0000229,GO:0009536,GO:0009987,GO:0009536,GO:0009536,GO:0000229,GO:0000229,GO:0009536,GO:0009987,GO:0016741,GO:0008152,GO:0008152,GO:0031224,GO:0016741,
Pn24.888	XP_020580424.1	K00028	GO:0043169,GO:0004470,GO:0043648,GO:0000166,GO:0046914,GO:0004470,GO:0046983,GO:0043648,GO:0009536,GO:0032550,GO:0000166,GO:0046914,GO:0004470,GO:0046983,GO:0043648,GO:0009536,GO:0032550,GO:0000166,GO:0043169,GO:0004470,GO:0043648,GO:0000166,GO:0043169,GO:0004470,GO:0043648,GO:0000166,GO:0046914,GO:0004470,GO:0046983,GO:0043648,GO:0009536,GO:0032550,GO:0000166,GO:0043169,GO:0004470,GO:0043648,GO:…
Pn10.381	XP_008227100.1	-	-
Pn17.1467	#N/A	-	-
Pn3.3939	XP_010256367.1	-	-
Pn16.732	XP_010260480.1	-	-
Pn12.1660	XP_010258150.1	-	-
Pn5.3077	KCW56374.1	-	-
Pn24.508	XP_020115312.1	-	-
Pn15.1186	CBI34121.3	-	-
Pn6.1418	XP_008811660.1	-	-
Pn7.469	KYP77401.1	-	GO:0016491,GO:0044710,
Pn7.509	GAV68986.1	-	GO:0003677,GO:0006351,GO:0046983,GO:0043231,
Pn7.594	AGT17357.1	-	GO:0044710,GO:0016712,GO:0016491,GO:0044710,
Pn7.197	KRH17861.1	K01191	GO:0044710,GO:0016712,
Pn7.167	KZT75521.1	-	GO:0003677,GO:0006351,GO:0046983,GO:0043231,
Pn6.1389	XP_008792628.1	K10863	GO:0005488,GO:0040007,GO:0009725,GO:0000904,
Pn7.563	EFN50647.1	K01191	GO:0016491,GO:0044710,GO:0016491,
Pn7.506	GAV68986.1	-	GO:0003677,GO:0006351,GO:0046983,GO:0043231,
Pn7.80	EEH50840.1	K01191	GO:0044710,GO:0016491,GO:0005488,GO:0044710,GO:0016712,GO:0043231,
Pn7.466	ACN31742.1	-	GO:0044710,GO:0016712,GO:0016491,GO:0044710,GO:0031224,GO:0006259,
Pn7.665	#N/A	-	-
Pn7.545	KYP77401.1	-	GO:0016491,GO:0044710,
Pn7.479	AGT17357.1	-	GO:0044710,GO:0016712,
Pn7.31	KZV16704.1	K01191	GO:0016491,GO:0044710,GO:0044710,GO:0016712,GO:0043231,
Pn7.78	KZV16704.1	K01191	GO:0016491,GO:0044710,GO:0044710,GO:0016712,GO:0043231,
Pn7.201	KYP77401.1	-	-
Pn7.422	BAB33421.1	-	-
Pn7.25	KYP77401.1	-	-
Pn7.177	KOM48406.1	K01191	GO:0016491,GO:0044710,GO:0044710,GO:0016712,GO:0043231,GO:0016491,GO:0044710,
Pn7.572	KZV16704.1	K01191	GO:0016491,GO:0044710,GO:0044710,GO:0016712,GO:0043231,
Pn7.548	#N/A	-	-
Pn7.180	BAD26579.1	-	GO:0044710,GO:0016712,GO:0016491,GO:0044710,GO:0031224,GO:0006259,
Pn7.442	KRH17781.1	K01191	GO:0044710,GO:0016712,
Pn7.596	#N/A	-	-
Pn7.691	KRH17781.1	K01191	GO:0044710,GO:0016712,
Pn7.670	KOM48406.1	K01191	GO:0044710,GO:0016712,GO:0043231,
Pn7.41	KZV13811.1	-	GO:0003677,GO:0006351,GO:0046983,GO:0043231,
Pn7.489	KRH17860.1	K01191	GO:0043231,GO:0016491,GO:0044710,
Pn7.419	KZV16704.1	K01191	GO:0016491,GO:0044710,GO:0044710,GO:0016712,GO:0043231,
Pn7.680	ACN31742.1	-	GO:0044710,GO:0016712,GO:0016491,GO:0044710,GO:0031224,GO:0006259,
Pn7.683	KOM48406.1	K01191	GO:0016491,GO:0044710,GO:0044710,GO:0016712,GO:0043231,GO:0016491,GO:0044710,
Pn7.678	KYP77401.1	-	GO:0016491,GO:0044710,
Pn7.96	GAV68986.1	-	-
Pn7.418	KOM48406.1	K01191	GO:0016491,GO:0044710,
Pn7.19	KEH17023.1	-	-
Pn7.43	KZV16704.1	K01191	GO:0044710,GO:0016712,GO:0043231,
Pn7.700	BAD26579.1	-	GO:0044710,GO:0016712,GO:0016491,GO:0044710,
Pn7.450	KRH17781.1	K01191	GO:0044710,GO:0016712,GO:0016491,GO:0044710,GO:0016020,
Pn7.129	BAB33421.1	-	GO:0003677,GO:0006351,GO:0046983,GO:0043231,
Pn7.139	KZV16704.1	K01191	GO:0016491,GO:0044710,GO:0044710,GO:0016712,
Pn7.454	KOM48406.1	K01191	GO:0016491,GO:0044710,GO:0044710,GO:0016712,GO:0043231,
Pn7.166	KRH17781.1	K01191	GO:0044710,GO:0016712,
Pn7.499	KZT75521.1	-	-
Pn7.117	KRH17861.1	K01191	GO:0016491,GO:0044710,GO:0044710,GO:0016712,GO:0043231,
Pn7.597	OIW03237.1	K01191	GO:0016491,GO:0044710,GO:0016491,GO:0043231,
Pn7.464	KEH16996.1	-	GO:0016491,GO:0044710,
Pn7.731	KZV16704.1	K01191	GO:0016491,GO:0044710,GO:0044710,GO:0016712,GO:0043231,
Pn7.581	EEH50840.1	K01191	GO:0043231,
Pn7.21	KYP77401.1	-	-
Pn7.448	KZV16704.1	K01191	GO:0016491,GO:0044710,GO:0043231,
Pn7.541	#N/A	-	-
Pn7.427	KRH17861.1	K01191	GO:0044710,GO:0016712,
Pn7.140	KEH16996.1	K01191	GO:0043231,
Pn7.153	OIV89726.1	K01191	GO:0016491,GO:0044710,GO:0044710,GO:0016712,
Pn7.151	KEH17029.1	K01191	GO:0016491,GO:0044710,GO:0044710,GO:0016712,GO:0016491,GO:0044710,
Pn7.721	KZV16704.1	K01191	GO:0016491,GO:0044710,GO:0044710,GO:0016712,GO:0043231,
Pn7.486	KZV16704.1	K01191	GO:0016491,GO:0044710,GO:0044710,GO:0016712,
Pn7.698	KZV16704.1	K01191	GO:0016491,GO:0044710,GO:0044710,GO:0016712,GO:0043231,
Pn7.470	KRH17858.1	K01191	-
Pn7.687	ACN31742.1	K15193	GO:0016020,GO:0044710,GO:0016712,GO:0016491,GO:0044710,GO:0006812,GO:0043169,GO:0043169,
Pn7.653	KRH17852.1	K01191	GO:0016491,GO:0044710,
Pn7.651	KRH17855.1	K01191	-
Pn7.532	KHN01270.1	-	GO:0044710,GO:0016712,GO:0016491,GO:0044710,
Pn7.573	EEH50840.1	K01191	GO:0044710,GO:0016712,GO:0043231,
Pn7.127	GAV91288.1	-	GO:0003677,GO:0006351,GO:0046983,GO:0043231,
Pn7.716	KZV16704.1	K01191	GO:0016491,GO:0044710,GO:0044710,GO:0016712,GO:0043231,
Pn7.410	KRH17816.1	-	GO:0044710,GO:0016712,GO:0016491,GO:0044710,
Pn7.114	#N/A	-	-
Pn7.544	OIW03237.1	K01191	GO:0016491,GO:0044710,GO:0044710,GO:0016712,
Pn7.107	KRH17861.1	K01191	GO:0016491,GO:0044710,GO:0044710,GO:0016712,GO:0043231,
Pn7.87	KRH17781.1	K01191	GO:0044710,GO:0016712,
Pn7.730	GAV91288.1	-	GO:0003677,GO:0006351,GO:0046983,GO:0043231,
Pn7.501	KZV16704.1	K01191	GO:0016491,GO:0044710,GO:0044710,GO:0016712,GO:0043231,
Pn7.564	KRH17861.1	K01191	GO:0016491,
Pn7.37	KZV16704.1	K01191	GO:0016491,GO:0044710,GO:0044710,GO:0016712,GO:0043231,
Pn7.75	GAV91288.1	-	GO:0003677,GO:0006351,GO:0046983,GO:0043231,
Pn7.727	KZV16704.1	K01191	GO:0016491,GO:0044710,GO:0044710,GO:0016712,GO:0043231,
Pn7.689	EEH50840.1	K01191	GO:0016491,GO:0044710,GO:0044710,GO:0016712,GO:0043231,
Pn7.686	KZV16704.1	K01191	GO:0016491,GO:0044710,GO:0044710,GO:0016712,GO:0043231,
Pn7.539	KZV16704.1	K01191	GO:0016491,GO:0044710,GO:0044710,GO:0016712,GO:0043231,
Pn7.712	KZV16704.1	K01191	GO:0016491,GO:0044710,GO:0044710,GO:0016712,GO:0043231,
Pn14.1875	ACA30301.1	-	-
Pn7.569	KYP77401.1	-	-
Pn7.164	KOM48406.1	-	-
Pn7.34	KRH17861.1	-	-
Pn14.638	XP_010252592.1	-	-
Pn7.77	XP_016733903.1	-	-
Pn7.79	#N/A	-	-
Pn7.717	KEH17348.1	-	-
Pn7.661	#N/A	-	-
Pn7.676	KOM53365.1	-	-
Pn7.728	KEH17348.1	-	-
Pn7.593	OIV96076.1	-	-
Pn7.547	KYP78605.1	-	-
Pn7.598	KEH16994.1	-	-
Pn7.713	KEH17348.1	-	-
Pn7.457	OIV96076.1	-	-
Pn7.487	KNA06354.1	-	-
Pn7.562	OIV96076.1	-	-
Pn7.503	OIV96076.1	-	-
Pn26.53	XP_019054631.1	-	-
Pn7.426	KGN53990.1	-	-
Pn1.1395	KRH77323.1	-	-
Pn52.28	ONI20942.1	-	-
Pn1.1066	XP_008437026.2	-	-
Pn6.2770	#N/A	-	-
Pn19.521	XP_008464604.1	-	-
Pn19.528	OMP10522.1	-	-
Pn24.444	#N/A	-	-
Pn2.2494	JAT63724.1	-	-
Pn2.2577	KOM31702.1	-	-
Pn7.688	AFK40414.1	-	-
Pn25.209	#N/A	-	-
Pn7.708	KEH17348.1	-	-
Pn7.17	AFK40414.1	-	-
Pn3.229	XP_020273599.1	K15015	GO:0031224,GO:0031224,GO:0031224,GO:0031224,GO:0031224,GO:0031224,GO:0016020,GO:0031224,GO:0031224,GO:0031224,GO:0031224,GO:0031224,GO:0016020,GO:0031224,GO:0016020,GO:0031224,GO:0031224,GO:0031224,GO:0016020,
Pn6.857	XP_020214387.1	-	-
Pn5.1243	XP_009383885.1	K00943	GO:0009536,GO:0009536,GO:0009536,GO:0031224,GO:0009117,GO:0016776,GO:0016020,
Pn9.1274	XP_018838033.1	K12373	GO:0044238,GO:0016020,GO:0005737,GO:0005618,GO:0015929,GO:0044464,GO:0008152,GO:0015929,GO:0044238,GO:0044464,GO:0015929,GO:0015929,GO:0044238,GO:0044238,GO:0044464,GO:0015929,GO:0015929,GO:0044238,GO:0015929,GO:0044238,GO:0015929,GO:0044238,GO:0044238,GO:0016020,GO:0005618,GO:0015929,GO:0044238,GO:0016020,GO:0005618,GO:0015929,GO:0044238,GO:0016020,GO:0005618,GO:0015929,GO:0044238,GO:0005737,GO:…
Pn5.1253	XP_009383885.1	K00943	GO:0009536,GO:0009536,GO:0009536,GO:0031224,GO:0009117,GO:0016776,GO:0016020,
Pn9.1907	AFK09266.1	K15086	GO:0016838,GO:0006644,GO:0009532,GO:0043692,
Pn27.303	XP_008797817.1	-	-
Pn9.1905	#N/A	-	-
Pn9.1900	AFK09266.1	K15086	GO:0016829,GO:0016838,GO:0006644,GO:0009532,GO:0043692,
Pn2.1617	XP_018838033.1	-	-
Pn9.1575	EYU39499.1	K12373	GO:0044238,GO:0005737,GO:0015929,GO:0008152,GO:0005737,GO:0015929,GO:0015929,GO:0044238,GO:0015929,GO:0044238,GO:0015929,GO:0044238,GO:0015929,GO:0044238,GO:0015929,GO:0044238,GO:0015929,GO:0044238,GO:0044238,GO:0016020,GO:0005618,GO:0015929,GO:0044238,GO:0016020,GO:0005618,GO:0015929,GO:0044238,GO:0016020,GO:0005618,GO:0015929,GO:0044238,GO:0005737,GO:0015929,GO:0015929,GO:0044238,GO:0004553,GO:…
Pn9.1898	AFQ20810.1	K15086	-
Pn9.1903	AFQ20810.1	K15086	-
Pn9.1908	#N/A	-	-
Pn9.1860	#N/A	-	-
Pn1.2305	XP_010256591.1	-	-
Pn16.139	KCW57860.1	-	-
Pn16.206	AHA83402.1	-	-
Pn21.667	JAT67434.1	K15449	GO:0016740,GO:0016020,GO:0016020,
Pn1.1868	XP_002276073.1	K13800	-
Pn20.290	JAT67434.1	K15449	GO:0016020,GO:0016741,GO:0016740,GO:0016020,GO:0016740,GO:0016020,GO:0016020,GO:0016741,GO:0016020,GO:0016740,
Pn7.1325	OAY70300.1	-	-
Pn1.233	XP_010258660.1	K13109	GO:0006396,GO:0043231,GO:0006396,GO:0043231,GO:0016020,GO:0006810,GO:0022857,GO:0043231,GO:0006396,GO:0043231,GO:0043231,GO:0050896,GO:0003824,GO:0005488,
Pn1.137	XP_010258660.1	K13109	GO:0006396,GO:0043231,GO:0006396,GO:0043231,GO:0043231,GO:0006396,GO:0043231,GO:0043231,GO:0022857,GO:0006810,GO:0016020,GO:0016020,GO:0006810,GO:0022857,GO:0050896,GO:0003824,GO:0005488,
Pn11.2589	#N/A	-	-
Pn7.1027	XP_004507227.1	-	-
Pn4.3538	Q08069.2	-	-
Pn8.1213	XP_002272055.2	-	-
Pn16.192	XP_010935489.1	-	GO:0043231,GO:0043231,
Pn6.1780	BAF98281.1	-	-
Pn6.998	XP_010258777.1	-	-
Pn6.406	XP_010258777.1	-	-
Pn60.16	#N/A	-	-
Pn4.1920	#N/A	-	-
Pn8.852	XP_002317089.1	-	-
Pn20.990	ERN07746.1	-	-
Pn12.1620	#N/A	-	-
Pn12.1315	XP_010254518.1	K05310	GO:0016020,GO:0003824,GO:0043231,GO:0016020,GO:0016020,GO:0016020,GO:0031224,GO:0043231,GO:0016020,GO:0016020,GO:0016020,GO:0031224,GO:0016020,GO:0016020,GO:0016020,GO:0031224,
Pn3.2759	XP_019052845.1	-	-
Pn6.1489	XP_009405133.1	K13466	-
Pn5.213	XP_010246859.1	-	-
Pn28.23	CDO99781.1	-	-
Pn28.26	CDO99781.1	-	-

## Sheet: Supplementary Table 5
Supplementary Table 5: Enriched GO categories for predicted targets.
GO category	GO ID	Description	out (260)	All (12109)	pvalue	p.adjust	Genes
Biological Process	GO:0032774	RNA biosynthetic process	89	1728	0	0	Pn11.971,Pn29.256,Pn8.630,Pn8.2637,Pn12.793,Pn1.718,Pn1.1395,Pn22.113,Pn17.1188,Pn5.1288,Pn8.1102,Pn4.2975,Pn6.1944,Pn16.165,Pn1.767,Pn13.744,Pn14.98,Pn10.1856,Pn51.33,Pn4.2138,Pn4.1046,Pn4.3209,Pn6.1986,Pn1.1953,Pn8.411,Pn24.391,Pn7.1160,Pn3.4889,Pn40.200,Pn4.3275,Pn7.1380,Pn26.296,Pn22.862,Pn1.24,Pn6.1125,Pn6.518,Pn2.2514,Pn12.1527,Pn6.2252,Pn1.3044,Pn2.1838,Pn56.17,Pn2.501,Pn6.2053,Pn4.535,Pn3…
	GO:0010468	regulation of gene expression	81	1399	0	0	Pn29.256,Pn8.630,Pn8.2637,Pn1.718,Pn17.1188,Pn5.1288,Pn8.1102,Pn6.1944,Pn16.165,Pn1.767,Pn13.744,Pn51.33,Pn4.2138,Pn4.1046,Pn4.3209,Pn6.1986,Pn1.1953,Pn8.411,Pn24.391,Pn7.1160,Pn4.716,Pn40.200,Pn4.3275,Pn7.1380,Pn26.296,Pn22.862,Pn1.24,Pn6.1125,Pn6.518,Pn1.35,Pn1.37,Pn12.1527,Pn6.2252,Pn17.1052,Pn1.3044,Pn2.501,Pn6.2053,Pn4.535,Pn3.3345,Pn10.1012,Pn7.1532,Pn5.108,Pn13.48,Pn28.103,Pn1.848,Pn13.204…
	GO:2000112	regulation of cellular macromolecule biosynthetic process	75	1255	0	0	Pn29.256,Pn8.630,Pn8.2637,Pn1.718,Pn17.1188,Pn5.1288,Pn8.1102,Pn6.1944,Pn16.165,Pn1.767,Pn13.744,Pn51.33,Pn4.2138,Pn4.1046,Pn4.3209,Pn6.1986,Pn1.1953,Pn8.411,Pn24.391,Pn7.1160,Pn40.200,Pn4.3275,Pn7.1380,Pn26.296,Pn22.862,Pn1.24,Pn6.1125,Pn6.518,Pn12.1527,Pn6.2252,Pn1.3044,Pn2.501,Pn6.2053,Pn4.535,Pn3.3345,Pn10.1012,Pn7.1532,Pn5.108,Pn13.48,Pn1.848,Pn13.2049,Pn8.930,Pn8.582,Pn6.2921,Pn4.3322,Pn9.1…
	GO:0097659	nucleic acid-templated transcription	89	1728	0	0	Pn11.971,Pn29.256,Pn8.630,Pn8.2637,Pn12.793,Pn1.718,Pn1.1395,Pn22.113,Pn17.1188,Pn5.1288,Pn8.1102,Pn4.2975,Pn6.1944,Pn16.165,Pn1.767,Pn13.744,Pn14.98,Pn10.1856,Pn51.33,Pn4.2138,Pn4.1046,Pn4.3209,Pn6.1986,Pn1.1953,Pn8.411,Pn24.391,Pn7.1160,Pn3.4889,Pn40.200,Pn4.3275,Pn7.1380,Pn26.296,Pn22.862,Pn1.24,Pn6.1125,Pn6.518,Pn2.2514,Pn12.1527,Pn6.2252,Pn1.3044,Pn2.1838,Pn56.17,Pn2.501,Pn6.2053,Pn4.535,Pn3…
	GO:0006725	cellular aromatic compound metabolic process	143	3613	0	0	Pn11.971,Pn29.256,Pn2.2045,Pn8.630,Pn4.2743,Pn8.2637,Pn12.793,Pn1.718,Pn1.1395,Pn22.113,Pn17.1188,Pn5.1288,Pn8.1102,Pn19.479,Pn4.2975,Pn6.1944,Pn16.165,Pn1.767,Pn13.744,Pn22.548,Pn14.98,Pn18.218,Pn10.1856,Pn2.2437,Pn51.33,Pn4.2138,Pn4.1046,Pn4.3209,Pn6.1986,Pn18.238,Pn1.1953,Pn8.411,Pn26.53,Pn6.1780,Pn24.391,Pn4.2321,Pn7.1160,Pn3.911,Pn3.4889,Pn40.200,Pn4.3275,Pn7.2027,Pn7.1380,Pn26.296,Pn1.284,P…
	GO:0019222	regulation of metabolic process	86	1543	0	0	Pn29.256,Pn3.4074,Pn8.630,Pn8.2637,Pn1.718,Pn17.1188,Pn5.1288,Pn8.1102,Pn6.1944,Pn16.165,Pn1.767,Pn13.744,Pn51.33,Pn4.2138,Pn4.1046,Pn4.3209,Pn6.1986,Pn1.1953,Pn8.411,Pn26.53,Pn16.2265,Pn24.391,Pn7.1160,Pn4.716,Pn40.200,Pn4.3275,Pn7.1380,Pn26.296,Pn22.862,Pn1.24,Pn6.1125,Pn6.518,Pn1.35,Pn1.37,Pn12.1527,Pn6.2252,Pn17.1052,Pn1.3044,Pn2.501,Pn6.2053,Pn4.535,Pn3.3345,Pn10.1012,Pn7.1532,Pn5.108,Pn13.4…
	GO:0080090	regulation of primary metabolic process	80	1372	1.11022e-16	1.1245e-14	Pn29.256,Pn3.4074,Pn8.630,Pn8.2637,Pn1.718,Pn17.1188,Pn5.1288,Pn8.1102,Pn6.1944,Pn16.165,Pn1.767,Pn13.744,Pn51.33,Pn4.2138,Pn4.1046,Pn4.3209,Pn6.1986,Pn1.1953,Pn8.411,Pn26.53,Pn16.2265,Pn24.391,Pn7.1160,Pn40.200,Pn4.3275,Pn7.1380,Pn26.296,Pn22.862,Pn1.24,Pn6.1125,Pn6.518,Pn12.1527,Pn6.2252,Pn1.3044,Pn2.501,Pn6.2053,Pn4.535,Pn3.3345,Pn10.1012,Pn7.1532,Pn5.108,Pn13.48,Pn1.848,Pn11.871,Pn13.2049,Pn8…
	GO:0051252	regulation of RNA metabolic process	75	1197	2.22045e-16	1.96787e-14	Pn29.256,Pn8.630,Pn8.2637,Pn1.718,Pn17.1188,Pn5.1288,Pn8.1102,Pn6.1944,Pn16.165,Pn1.767,Pn13.744,Pn51.33,Pn4.2138,Pn4.1046,Pn4.3209,Pn6.1986,Pn1.1953,Pn8.411,Pn24.391,Pn7.1160,Pn40.200,Pn4.3275,Pn7.1380,Pn26.296,Pn22.862,Pn1.24,Pn6.1125,Pn6.518,Pn12.1527,Pn6.2252,Pn1.3044,Pn2.501,Pn6.2053,Pn4.535,Pn3.3345,Pn10.1012,Pn7.1532,Pn5.108,Pn13.48,Pn1.848,Pn13.2049,Pn8.930,Pn8.582,Pn6.2921,Pn4.3322,Pn9.1…
	GO:0046271	phenylpropanoid catabolic process	15	29	2.22045e-16	1.96787e-14	Pn2.2045,Pn4.2743,Pn4.2321,Pn7.2027,Pn16.944,Pn3.4189,Pn3.267,Pn15.1460,Pn6.4061,Pn6.4089,Pn7.795,Pn7.790,Pn8.2081,Pn26.797,Pn1.3591,
	GO:0046274	lignin catabolic process	15	29	2.22045e-16	1.96787e-14	Pn2.2045,Pn4.2743,Pn4.2321,Pn7.2027,Pn16.944,Pn3.4189,Pn3.267,Pn15.1460,Pn6.4061,Pn6.4089,Pn7.795,Pn7.790,Pn8.2081,Pn26.797,Pn1.3591,
	GO:0018130	heterocycle biosynthetic process	102	2133	3.33067e-16	2.14677e-14	Pn11.971,Pn29.256,Pn8.630,Pn8.2637,Pn12.793,Pn1.718,Pn1.1395,Pn22.113,Pn17.1188,Pn5.1288,Pn8.1102,Pn4.2975,Pn6.1944,Pn16.165,Pn1.767,Pn13.744,Pn14.98,Pn18.218,Pn10.1856,Pn51.33,Pn4.2138,Pn4.1046,Pn4.3209,Pn6.1986,Pn18.238,Pn1.1953,Pn8.411,Pn24.391,Pn7.1160,Pn3.4889,Pn40.200,Pn4.3275,Pn7.1380,Pn26.296,Pn22.862,Pn1.24,Pn6.1125,Pn6.518,Pn2.2514,Pn18.1182,Pn30.45,Pn12.1527,Pn6.2252,Pn1.3044,Pn16.1993…
	GO:0060255	regulation of macromolecule metabolic process	86	1516	3.33067e-16	2.14677e-14	Pn29.256,Pn3.4074,Pn8.630,Pn8.2637,Pn1.718,Pn17.1188,Pn5.1288,Pn8.1102,Pn6.1944,Pn16.165,Pn1.767,Pn13.744,Pn51.33,Pn4.2138,Pn4.1046,Pn4.3209,Pn6.1986,Pn1.1953,Pn8.411,Pn26.53,Pn16.2265,Pn24.391,Pn7.1160,Pn4.716,Pn40.200,Pn4.3275,Pn7.1380,Pn26.296,Pn22.862,Pn1.24,Pn6.1125,Pn6.518,Pn1.35,Pn1.37,Pn12.1527,Pn6.2252,Pn17.1052,Pn1.3044,Pn2.501,Pn6.2053,Pn4.535,Pn3.3345,Pn10.1012,Pn7.1532,Pn5.108,Pn13.4…
	GO:0019438	aromatic compound biosynthetic process	102	2180	3.33067e-16	2.14677e-14	Pn11.971,Pn29.256,Pn8.630,Pn8.2637,Pn12.793,Pn1.718,Pn1.1395,Pn22.113,Pn17.1188,Pn5.1288,Pn8.1102,Pn4.2975,Pn6.1944,Pn16.165,Pn1.767,Pn13.744,Pn14.98,Pn18.218,Pn10.1856,Pn51.33,Pn4.2138,Pn4.1046,Pn4.3209,Pn6.1986,Pn18.238,Pn1.1953,Pn8.411,Pn24.391,Pn7.1160,Pn3.4889,Pn40.200,Pn4.3275,Pn7.1380,Pn26.296,Pn22.862,Pn1.24,Pn6.1125,Pn6.518,Pn2.2514,Pn18.1182,Pn30.45,Pn16.732,Pn12.1527,Pn6.2252,Pn1.3044,…
	GO:0006355	regulation of transcription, DNA-templated	74	1162	4.44089e-16	2.24899e-14	Pn29.256,Pn8.630,Pn8.2637,Pn1.718,Pn17.1188,Pn5.1288,Pn8.1102,Pn6.1944,Pn16.165,Pn1.767,Pn13.744,Pn51.33,Pn4.2138,Pn4.1046,Pn4.3209,Pn6.1986,Pn1.1953,Pn8.411,Pn24.391,Pn7.1160,Pn40.200,Pn4.3275,Pn7.1380,Pn26.296,Pn22.862,Pn1.24,Pn6.1125,Pn6.518,Pn12.1527,Pn6.2252,Pn1.3044,Pn2.501,Pn6.2053,Pn4.535,Pn3.3345,Pn10.1012,Pn7.1532,Pn5.108,Pn13.48,Pn1.848,Pn13.2049,Pn8.930,Pn8.582,Pn6.2921,Pn4.3322,Pn9.1…
	GO:2001141	regulation of RNA biosynthetic process	74	1171	4.44089e-16	2.24899e-14	Pn29.256,Pn8.630,Pn8.2637,Pn1.718,Pn17.1188,Pn5.1288,Pn8.1102,Pn6.1944,Pn16.165,Pn1.767,Pn13.744,Pn51.33,Pn4.2138,Pn4.1046,Pn4.3209,Pn6.1986,Pn1.1953,Pn8.411,Pn24.391,Pn7.1160,Pn40.200,Pn4.3275,Pn7.1380,Pn26.296,Pn22.862,Pn1.24,Pn6.1125,Pn6.518,Pn12.1527,Pn6.2252,Pn1.3044,Pn2.501,Pn6.2053,Pn4.535,Pn3.3345,Pn10.1012,Pn7.1532,Pn5.108,Pn13.48,Pn1.848,Pn13.2049,Pn8.930,Pn8.582,Pn6.2921,Pn4.3322,Pn9.1…
	GO:0031323	regulation of cellular metabolic process	78	1374	4.44089e-16	2.24899e-14	Pn29.256,Pn3.4074,Pn8.630,Pn8.2637,Pn1.718,Pn17.1188,Pn5.1288,Pn8.1102,Pn6.1944,Pn16.165,Pn1.767,Pn13.744,Pn51.33,Pn4.2138,Pn4.1046,Pn4.3209,Pn6.1986,Pn1.1953,Pn8.411,Pn26.53,Pn24.391,Pn7.1160,Pn40.200,Pn4.3275,Pn7.1380,Pn26.296,Pn22.862,Pn1.24,Pn6.1125,Pn6.518,Pn12.1527,Pn6.2252,Pn1.3044,Pn2.501,Pn6.2053,Pn4.535,Pn3.3345,Pn10.1012,Pn7.1532,Pn5.108,Pn13.48,Pn1.848,Pn11.871,Pn13.2049,Pn8.930,Pn8.5…
	GO:0019219	regulation of nucleobase-containing compound metabolic process	76	1207	4.44089e-16	2.24899e-14	Pn29.256,Pn8.630,Pn8.2637,Pn1.718,Pn17.1188,Pn5.1288,Pn8.1102,Pn6.1944,Pn16.165,Pn1.767,Pn13.744,Pn51.33,Pn4.2138,Pn4.1046,Pn4.3209,Pn6.1986,Pn1.1953,Pn8.411,Pn26.53,Pn24.391,Pn7.1160,Pn40.200,Pn4.3275,Pn7.1380,Pn26.296,Pn22.862,Pn1.24,Pn6.1125,Pn6.518,Pn12.1527,Pn6.2252,Pn1.3044,Pn2.501,Pn6.2053,Pn4.535,Pn3.3345,Pn10.1012,Pn7.1532,Pn5.108,Pn13.48,Pn1.848,Pn13.2049,Pn8.930,Pn8.582,Pn6.2921,Pn4.33…
	GO:1903506	regulation of nucleic acid-templated transcription	74	1171	4.44089e-16	2.24899e-14	Pn29.256,Pn8.630,Pn8.2637,Pn1.718,Pn17.1188,Pn5.1288,Pn8.1102,Pn6.1944,Pn16.165,Pn1.767,Pn13.744,Pn51.33,Pn4.2138,Pn4.1046,Pn4.3209,Pn6.1986,Pn1.1953,Pn8.411,Pn24.391,Pn7.1160,Pn40.200,Pn4.3275,Pn7.1380,Pn26.296,Pn22.862,Pn1.24,Pn6.1125,Pn6.518,Pn12.1527,Pn6.2252,Pn1.3044,Pn2.501,Pn6.2053,Pn4.535,Pn3.3345,Pn10.1012,Pn7.1532,Pn5.108,Pn13.48,Pn1.848,Pn13.2049,Pn8.930,Pn8.582,Pn6.2921,Pn4.3322,Pn9.1…
	GO:0010556	regulation of macromolecule biosynthetic process	75	1264	5.55112e-16	2.07144e-14	Pn29.256,Pn8.630,Pn8.2637,Pn1.718,Pn17.1188,Pn5.1288,Pn8.1102,Pn6.1944,Pn16.165,Pn1.767,Pn13.744,Pn51.33,Pn4.2138,Pn4.1046,Pn4.3209,Pn6.1986,Pn1.1953,Pn8.411,Pn24.391,Pn7.1160,Pn40.200,Pn4.3275,Pn7.1380,Pn26.296,Pn22.862,Pn1.24,Pn6.1125,Pn6.518,Pn12.1527,Pn6.2252,Pn1.3044,Pn2.501,Pn6.2053,Pn4.535,Pn3.3345,Pn10.1012,Pn7.1532,Pn5.108,Pn13.48,Pn1.848,Pn13.2049,Pn8.930,Pn8.582,Pn6.2921,Pn4.3322,Pn9.1…
	GO:0031326	regulation of cellular biosynthetic process	75	1271	6.66134e-16	2.36144e-14	Pn29.256,Pn8.630,Pn8.2637,Pn1.718,Pn17.1188,Pn5.1288,Pn8.1102,Pn6.1944,Pn16.165,Pn1.767,Pn13.744,Pn51.33,Pn4.2138,Pn4.1046,Pn4.3209,Pn6.1986,Pn1.1953,Pn8.411,Pn24.391,Pn7.1160,Pn40.200,Pn4.3275,Pn7.1380,Pn26.296,Pn22.862,Pn1.24,Pn6.1125,Pn6.518,Pn12.1527,Pn6.2252,Pn1.3044,Pn2.501,Pn6.2053,Pn4.535,Pn3.3345,Pn10.1012,Pn7.1532,Pn5.108,Pn13.48,Pn1.848,Pn13.2049,Pn8.930,Pn8.582,Pn6.2921,Pn4.3322,Pn9.1…
	GO:0009889	regulation of biosynthetic process	75	1271	6.66134e-16	2.36144e-14	Pn29.256,Pn8.630,Pn8.2637,Pn1.718,Pn17.1188,Pn5.1288,Pn8.1102,Pn6.1944,Pn16.165,Pn1.767,Pn13.744,Pn51.33,Pn4.2138,Pn4.1046,Pn4.3209,Pn6.1986,Pn1.1953,Pn8.411,Pn24.391,Pn7.1160,Pn40.200,Pn4.3275,Pn7.1380,Pn26.296,Pn22.862,Pn1.24,Pn6.1125,Pn6.518,Pn12.1527,Pn6.2252,Pn1.3044,Pn2.501,Pn6.2053,Pn4.535,Pn3.3345,Pn10.1012,Pn7.1532,Pn5.108,Pn13.48,Pn1.848,Pn13.2049,Pn8.930,Pn8.582,Pn6.2921,Pn4.3322,Pn9.1…
	GO:1901360	organic cyclic compound metabolic process	142	3627	6.66134e-16	2.36144e-14	Pn11.971,Pn29.256,Pn2.2045,Pn8.630,Pn4.2743,Pn8.2637,Pn12.793,Pn1.718,Pn1.1395,Pn22.113,Pn17.1188,Pn5.1288,Pn8.1102,Pn19.479,Pn4.2975,Pn6.1944,Pn16.165,Pn1.767,Pn13.744,Pn22.548,Pn14.98,Pn18.218,Pn10.1856,Pn2.2437,Pn51.33,Pn4.2138,Pn4.1046,Pn4.3209,Pn6.1986,Pn18.238,Pn1.1953,Pn8.411,Pn26.53,Pn6.1780,Pn24.391,Pn4.2321,Pn7.1160,Pn3.911,Pn3.4889,Pn40.200,Pn4.3275,Pn7.2027,Pn7.1380,Pn26.296,Pn1.284,P…
	GO:0051171	regulation of nitrogen compound metabolic process	80	1365	6.66134e-16	2.36144e-14	Pn29.256,Pn3.4074,Pn8.630,Pn8.2637,Pn1.718,Pn17.1188,Pn5.1288,Pn8.1102,Pn6.1944,Pn16.165,Pn1.767,Pn13.744,Pn51.33,Pn4.2138,Pn4.1046,Pn4.3209,Pn6.1986,Pn1.1953,Pn8.411,Pn26.53,Pn16.2265,Pn24.391,Pn7.1160,Pn40.200,Pn4.3275,Pn7.1380,Pn26.296,Pn22.862,Pn1.24,Pn6.1125,Pn6.518,Pn12.1527,Pn6.2252,Pn1.3044,Pn2.501,Pn6.2053,Pn4.535,Pn3.3345,Pn10.1012,Pn7.1532,Pn5.108,Pn13.48,Pn1.848,Pn11.871,Pn13.2049,Pn8…
	GO:0006351	transcription, DNA-templated	89	1719	7.77156e-16	2.29585e-14	Pn11.971,Pn29.256,Pn8.630,Pn8.2637,Pn12.793,Pn1.718,Pn1.1395,Pn22.113,Pn17.1188,Pn5.1288,Pn8.1102,Pn4.2975,Pn6.1944,Pn16.165,Pn1.767,Pn13.744,Pn14.98,Pn10.1856,Pn51.33,Pn4.2138,Pn4.1046,Pn4.3209,Pn6.1986,Pn1.1953,Pn8.411,Pn24.391,Pn7.1160,Pn3.4889,Pn40.200,Pn4.3275,Pn7.1380,Pn26.296,Pn22.862,Pn1.24,Pn6.1125,Pn6.518,Pn2.2514,Pn12.1527,Pn6.2252,Pn1.3044,Pn2.1838,Pn56.17,Pn2.501,Pn6.2053,Pn4.535,Pn3…
	GO:1901362	organic cyclic compound biosynthetic process	104	2254	8.88178e-16	2.51887e-14	Pn11.971,Pn29.256,Pn8.630,Pn8.2637,Pn12.793,Pn1.718,Pn1.1395,Pn22.113,Pn17.1188,Pn5.1288,Pn8.1102,Pn4.2975,Pn6.1944,Pn16.165,Pn1.767,Pn13.744,Pn14.98,Pn18.218,Pn10.1856,Pn51.33,Pn4.2138,Pn4.1046,Pn4.3209,Pn6.1986,Pn18.238,Pn1.1953,Pn8.411,Pn24.391,Pn7.1160,Pn3.4889,Pn40.200,Pn4.3275,Pn7.1380,Pn26.296,Pn22.862,Pn1.24,Pn6.1125,Pn6.518,Pn2.2514,Pn18.1182,Pn30.45,Pn16.732,Pn12.1527,Pn6.2252,Pn1.3044,…
	GO:0009808	lignin metabolic process	15	44	8.77076e-15	2.39172e-13	Pn2.2045,Pn4.2743,Pn4.2321,Pn7.2027,Pn16.944,Pn3.4189,Pn3.267,Pn15.1460,Pn6.4061,Pn6.4089,Pn7.795,Pn7.790,Pn8.2081,Pn26.797,Pn1.3591,
	GO:0034654	nucleobase-containing compound biosynthetic process	93	1993	1.90958e-14	5.01443e-13	Pn11.971,Pn29.256,Pn8.630,Pn8.2637,Pn12.793,Pn1.718,Pn1.1395,Pn22.113,Pn17.1188,Pn5.1288,Pn8.1102,Pn4.2975,Pn6.1944,Pn16.165,Pn1.767,Pn13.744,Pn14.98,Pn10.1856,Pn51.33,Pn4.2138,Pn4.1046,Pn4.3209,Pn6.1986,Pn1.1953,Pn8.411,Pn24.391,Pn7.1160,Pn3.4889,Pn40.200,Pn4.3275,Pn7.1380,Pn26.296,Pn22.862,Pn1.24,Pn6.1125,Pn6.518,Pn2.2514,Pn30.45,Pn12.1527,Pn6.2252,Pn1.3044,Pn2.1838,Pn2.506,Pn56.17,Pn2.501,Pn6.…
	GO:0009734	auxin-activated signaling pathway	19	104	6.17395e-13	1.56333e-11	Pn8.630,Pn8.2637,Pn5.1288,Pn16.165,Pn6.1986,Pn24.391,Pn40.200,Pn1.24,Pn6.2053,Pn10.1012,Pn5.108,Pn6.2921,Pn9.1203,Pn16.244,Pn6.705,Pn41.97,Pn11.2177,Pn12.138,Pn10.1192,
	GO:0071365	cellular response to auxin stimulus	19	104	6.17395e-13	1.56333e-11	Pn8.630,Pn8.2637,Pn5.1288,Pn16.165,Pn6.1986,Pn24.391,Pn40.200,Pn1.24,Pn6.2053,Pn10.1012,Pn5.108,Pn6.2921,Pn9.1203,Pn16.244,Pn6.705,Pn41.97,Pn11.2177,Pn12.138,Pn10.1192,
	GO:0009698	phenylpropanoid metabolic process	15	59	1.09057e-12	2.57739e-11	Pn2.2045,Pn4.2743,Pn4.2321,Pn7.2027,Pn16.944,Pn3.4189,Pn3.267,Pn15.1460,Pn6.4061,Pn6.4089,Pn7.795,Pn7.790,Pn8.2081,Pn26.797,Pn1.3591,
	GO:0050789	regulation of biological process	101	2495	7.71028e-12	1.76341e-10	Pn29.256,Pn3.4074,Pn8.630,Pn8.2637,Pn1.718,Pn17.1188,Pn2.579,Pn5.1288,Pn8.1102,Pn6.1944,Pn16.165,Pn1.767,Pn13.744,Pn51.33,Pn5.6,Pn4.2138,Pn4.1046,Pn4.3209,Pn6.1986,Pn1.1953,Pn8.411,Pn26.53,Pn16.2265,Pn24.391,Pn7.1160,Pn4.716,Pn40.200,Pn4.3275,Pn7.1380,Pn16.538,Pn26.296,Pn22.862,Pn1.24,Pn39.75,Pn6.1125,Pn6.518,Pn1.35,Pn1.37,Pn12.1527,Pn6.2252,Pn17.1052,Pn1.3044,Pn8.1499,Pn4.591,Pn2.501,Pn6.2053,Pn…
	GO:0046483	heterocycle metabolic process	126	3518	2.04451e-11	4.52987e-10	Pn11.971,Pn29.256,Pn8.630,Pn8.2637,Pn12.793,Pn1.718,Pn1.1395,Pn22.113,Pn17.1188,Pn5.1288,Pn8.1102,Pn19.479,Pn4.2975,Pn6.1944,Pn16.165,Pn1.767,Pn13.744,Pn22.548,Pn14.98,Pn18.218,Pn10.1856,Pn51.33,Pn4.2138,Pn4.1046,Pn4.3209,Pn6.1986,Pn18.238,Pn1.1953,Pn8.411,Pn26.53,Pn6.1780,Pn24.391,Pn7.1160,Pn3.911,Pn3.4889,Pn40.200,Pn4.3275,Pn7.1380,Pn26.296,Pn1.284,Pn22.862,Pn1.24,Pn39.75,Pn6.1125,Pn6.518,Pn2.2…
	GO:0016070	RNA metabolic process	103	2638	3.9572e-11	8.50199e-10	Pn11.971,Pn29.256,Pn8.630,Pn8.2637,Pn12.793,Pn1.718,Pn1.1395,Pn22.113,Pn17.1188,Pn5.1288,Pn8.1102,Pn19.479,Pn4.2975,Pn6.1944,Pn16.165,Pn1.767,Pn13.744,Pn14.98,Pn10.1856,Pn51.33,Pn4.2138,Pn4.1046,Pn4.3209,Pn6.1986,Pn1.1953,Pn8.411,Pn24.391,Pn7.1160,Pn3.911,Pn3.4889,Pn40.200,Pn4.3275,Pn7.1380,Pn26.296,Pn22.862,Pn1.24,Pn6.1125,Pn6.518,Pn2.2514,Pn12.1527,Pn7.1325,Pn6.2252,Pn17.1052,Pn1.3044,Pn2.1838,…
	GO:0050794	regulation of cellular process	93	2282	6.13357e-11	1.27903e-09	Pn29.256,Pn3.4074,Pn8.630,Pn8.2637,Pn1.718,Pn17.1188,Pn2.579,Pn5.1288,Pn8.1102,Pn6.1944,Pn16.165,Pn1.767,Pn13.744,Pn51.33,Pn5.6,Pn4.2138,Pn4.1046,Pn4.3209,Pn6.1986,Pn1.1953,Pn8.411,Pn26.53,Pn24.391,Pn7.1160,Pn40.200,Pn4.3275,Pn7.1380,Pn16.538,Pn26.296,Pn22.862,Pn1.24,Pn39.75,Pn6.1125,Pn6.518,Pn12.1527,Pn6.2252,Pn1.3044,Pn8.1499,Pn4.591,Pn2.501,Pn6.2053,Pn4.535,Pn3.3345,Pn10.1012,Pn7.1532,Pn5.108,…
	GO:0065007	biological regulation	104	2729	1.32447e-10	2.68301e-09	Pn29.256,Pn3.4074,Pn8.630,Pn8.2637,Pn1.718,Pn17.1188,Pn2.579,Pn5.1288,Pn8.1102,Pn6.1944,Pn16.165,Pn1.767,Pn13.744,Pn51.33,Pn5.6,Pn4.2138,Pn4.1046,Pn4.3209,Pn6.1986,Pn1.1953,Pn8.411,Pn26.53,Pn16.2265,Pn24.391,Pn7.1160,Pn4.716,Pn40.200,Pn4.3275,Pn7.1380,Pn16.538,Pn26.296,Pn22.862,Pn1.24,Pn39.75,Pn6.1125,Pn6.518,Pn1.35,Pn1.37,Pn12.1527,Pn6.2252,Pn17.1052,Pn1.3044,Pn8.1499,Pn4.591,Pn2.501,Pn6.2053,Pn…
	GO:0090304	nucleic acid metabolic process	107	2900	4.32042e-10	8.50882e-09	Pn11.971,Pn29.256,Pn8.630,Pn8.2637,Pn12.793,Pn1.718,Pn1.1395,Pn22.113,Pn17.1188,Pn5.1288,Pn8.1102,Pn19.479,Pn4.2975,Pn6.1944,Pn16.165,Pn1.767,Pn13.744,Pn14.98,Pn10.1856,Pn51.33,Pn4.2138,Pn4.1046,Pn4.3209,Pn6.1986,Pn1.1953,Pn8.411,Pn26.53,Pn24.391,Pn7.1160,Pn3.911,Pn3.4889,Pn40.200,Pn4.3275,Pn7.1380,Pn26.296,Pn22.862,Pn1.24,Pn39.75,Pn6.1125,Pn6.518,Pn2.2514,Pn12.1527,Pn7.1325,Pn6.2252,Pn17.1052,Pn…
	GO:0044271	cellular nitrogen compound biosynthetic process	104	2797	5.86474e-10	1.12381e-08	Pn11.971,Pn29.256,Pn8.630,Pn8.2637,Pn12.793,Pn1.718,Pn1.1395,Pn22.113,Pn17.1188,Pn5.1288,Pn8.1102,Pn4.2975,Pn6.1944,Pn16.165,Pn1.767,Pn13.744,Pn14.98,Pn18.218,Pn10.1856,Pn51.33,Pn4.2138,Pn4.1046,Pn4.3209,Pn6.1986,Pn18.238,Pn1.1953,Pn8.411,Pn24.391,Pn7.1160,Pn3.4889,Pn40.200,Pn4.3275,Pn7.1380,Pn26.296,Pn22.862,Pn1.24,Pn6.1125,Pn6.518,Pn2.2514,Pn18.1182,Pn30.45,Pn12.1527,Pn7.1325,Pn6.2252,Pn1.3044,…
	GO:0006139	nucleobase-containing compound metabolic process	116	3298	9.43675e-10	1.7607e-08	Pn11.971,Pn29.256,Pn8.630,Pn8.2637,Pn12.793,Pn1.718,Pn1.1395,Pn22.113,Pn17.1188,Pn5.1288,Pn8.1102,Pn19.479,Pn4.2975,Pn6.1944,Pn16.165,Pn1.767,Pn13.744,Pn22.548,Pn14.98,Pn10.1856,Pn51.33,Pn4.2138,Pn4.1046,Pn4.3209,Pn6.1986,Pn1.1953,Pn8.411,Pn26.53,Pn6.1780,Pn24.391,Pn7.1160,Pn3.911,Pn3.4889,Pn40.200,Pn4.3275,Pn7.1380,Pn26.296,Pn1.284,Pn22.862,Pn1.24,Pn39.75,Pn6.1125,Pn6.518,Pn2.2514,Pn30.45,Pn4.56…
	GO:0034645	cellular macromolecule biosynthetic process	100	2799	1.49417e-08	2.71633e-07	Pn5.2594,Pn11.971,Pn29.256,Pn8.630,Pn8.2637,Pn12.793,Pn1.718,Pn1.1395,Pn22.113,Pn17.1188,Pn8.829,Pn5.1288,Pn8.1102,Pn4.2975,Pn6.1944,Pn16.165,Pn1.767,Pn13.744,Pn14.98,Pn10.1856,Pn51.33,Pn4.2138,Pn19.1066,Pn4.1046,Pn4.3209,Pn6.1986,Pn1.1953,Pn8.411,Pn24.391,Pn7.1160,Pn3.4889,Pn40.200,Pn4.3275,Pn7.1380,Pn26.296,Pn22.862,Pn1.24,Pn6.1125,Pn6.518,Pn2.2514,Pn12.1527,Pn7.1325,Pn6.2252,Pn1.3044,Pn2.1838,…
	GO:0032502	developmental process	35	576	2.3312e-08	4.13205e-07	Pn2.310,Pn12.793,Pn1.718,Pn1.767,Pn2.398,Pn10.1856,Pn51.33,Pn4.2138,Pn4.1046,Pn4.3209,Pn7.1160,Pn26.296,Pn22.862,Pn6.2252,Pn2.1838,Pn56.17,Pn2.501,Pn7.1532,Pn2.962,Pn9.1056,Pn1.848,Pn8.563,Pn7.955,Pn10.1126,Pn17.182,Pn22.716,Pn4.72,Pn15.2346,Pn17.1117,Pn1.1173,Pn6.2187,Pn26.782,Pn3.4784,Pn15.1049,Pn2.845,
	GO:1901361	organic cyclic compound catabolic process	17	155	3.58332e-08	6.19653e-07	Pn2.2045,Pn4.2743,Pn2.2437,Pn4.2321,Pn7.2027,Pn16.944,Pn3.4189,Pn3.267,Pn15.1460,Pn6.4061,Pn6.4089,Pn7.795,Pn7.790,Pn18.368,Pn8.2081,Pn26.797,Pn1.3591,
	GO:0019439	aromatic compound catabolic process	17	155	3.58332e-08	6.19653e-07	Pn2.2045,Pn4.2743,Pn2.2437,Pn4.2321,Pn7.2027,Pn16.944,Pn3.4189,Pn3.267,Pn15.1460,Pn6.4061,Pn6.4089,Pn7.795,Pn7.790,Pn18.368,Pn8.2081,Pn26.797,Pn1.3591,
	GO:0009059	macromolecule biosynthetic process	100	2849	3.87753e-08	6.39341e-07	Pn5.2594,Pn11.971,Pn29.256,Pn8.630,Pn8.2637,Pn12.793,Pn1.718,Pn1.1395,Pn22.113,Pn17.1188,Pn8.829,Pn5.1288,Pn8.1102,Pn4.2975,Pn6.1944,Pn16.165,Pn1.767,Pn13.744,Pn14.98,Pn10.1856,Pn51.33,Pn4.2138,Pn19.1066,Pn4.1046,Pn4.3209,Pn6.1986,Pn1.1953,Pn8.411,Pn24.391,Pn7.1160,Pn3.4889,Pn40.200,Pn4.3275,Pn7.1380,Pn26.296,Pn22.862,Pn1.24,Pn6.1125,Pn6.518,Pn2.2514,Pn12.1527,Pn7.1325,Pn6.2252,Pn1.3044,Pn2.1838,…
	GO:0009755	hormone-mediated signaling pathway	20	233	1.39264e-07	2.24404e-06	Pn8.630,Pn8.2637,Pn5.1288,Pn16.165,Pn6.1986,Pn24.391,Pn40.200,Pn1.24,Pn6.2053,Pn10.1012,Pn5.108,Pn6.2921,Pn9.1203,Pn16.244,Pn6.705,Pn41.97,Pn11.2177,Pn12.138,Pn20.1156,Pn10.1192,
	GO:0044249	cellular biosynthetic process	124	3917	1.44e-07	2.26879e-06	Pn5.2594,Pn11.971,Pn29.256,Pn8.630,Pn8.2637,Pn12.793,Pn1.718,Pn1.1395,Pn22.113,Pn17.1188,Pn8.829,Pn5.1288,Pn8.1102,Pn4.2975,Pn6.1944,Pn16.165,Pn1.767,Pn13.744,Pn14.98,Pn18.218,Pn10.1856,Pn51.33,Pn4.2138,Pn19.1066,Pn4.1046,Pn4.3209,Pn6.1986,Pn18.238,Pn1.1953,Pn8.411,Pn14.505,Pn12.1901,Pn6.1780,Pn24.391,Pn7.1160,Pn3.4889,Pn40.200,Pn4.3275,Pn7.1380,Pn12.1707,Pn26.296,Pn22.862,Pn1.24,Pn24.635,Pn6.112…
	GO:0032870	cellular response to hormone stimulus	20	235	1.60177e-07	2.46881e-06	Pn8.630,Pn8.2637,Pn5.1288,Pn16.165,Pn6.1986,Pn24.391,Pn40.200,Pn1.24,Pn6.2053,Pn10.1012,Pn5.108,Pn6.2921,Pn9.1203,Pn16.244,Pn6.705,Pn41.97,Pn11.2177,Pn12.138,Pn20.1156,Pn10.1192,
	GO:0071495	cellular response to endogenous stimulus	20	236	1.71681e-07	2.58983e-06	Pn8.630,Pn8.2637,Pn5.1288,Pn16.165,Pn6.1986,Pn24.391,Pn40.200,Pn1.24,Pn6.2053,Pn10.1012,Pn5.108,Pn6.2921,Pn9.1203,Pn16.244,Pn6.705,Pn41.97,Pn11.2177,Pn12.138,Pn20.1156,Pn10.1192,
	GO:0010467	gene expression	102	3016	1.84888e-07	2.73094e-06	Pn11.971,Pn29.256,Pn8.630,Pn8.2637,Pn12.793,Pn1.718,Pn1.1395,Pn22.113,Pn17.1188,Pn5.1288,Pn8.1102,Pn4.2975,Pn6.1944,Pn16.165,Pn1.767,Pn13.744,Pn14.98,Pn10.1856,Pn51.33,Pn4.2138,Pn4.1046,Pn4.3209,Pn6.1986,Pn1.1953,Pn8.411,Pn24.391,Pn7.1160,Pn3.4889,Pn4.716,Pn40.200,Pn4.3275,Pn7.1380,Pn26.296,Pn22.862,Pn1.24,Pn6.1125,Pn6.518,Pn2.2514,Pn1.35,Pn1.37,Pn12.1527,Pn7.1325,Pn6.2252,Pn17.1052,Pn1.3044,Pn2.…
	GO:0009733	response to auxin	20	239	2.10902e-07	3.05163e-06	Pn8.630,Pn8.2637,Pn5.1288,Pn16.165,Pn6.1986,Pn24.391,Pn40.200,Pn1.24,Pn6.2053,Pn10.1012,Pn5.108,Pn6.2921,Pn9.1203,Pn16.244,Pn6.705,Pn41.97,Pn11.2177,Pn12.138,Pn3.1077,Pn10.1192,
	GO:1901576	organic substance biosynthetic process	124	3980	3.82103e-07	5.41823e-06	Pn5.2594,Pn11.971,Pn29.256,Pn8.630,Pn8.2637,Pn12.793,Pn1.718,Pn1.1395,Pn22.113,Pn17.1188,Pn8.829,Pn5.1288,Pn8.1102,Pn4.2975,Pn6.1944,Pn16.165,Pn1.767,Pn13.744,Pn14.98,Pn18.218,Pn10.1856,Pn51.33,Pn4.2138,Pn19.1066,Pn4.1046,Pn4.3209,Pn6.1986,Pn18.238,Pn1.1953,Pn8.411,Pn14.505,Pn12.1901,Pn6.1780,Pn24.391,Pn7.1160,Pn3.4889,Pn40.200,Pn4.3275,Pn7.1380,Pn12.1707,Pn26.296,Pn22.862,Pn1.24,Pn24.635,Pn6.112…
	GO:0034641	cellular nitrogen compound metabolic process	124	4049	1.0635e-06	1.47847e-05	Pn11.971,Pn29.256,Pn8.630,Pn8.2637,Pn12.793,Pn1.718,Pn1.1395,Pn22.113,Pn17.1188,Pn5.1288,Pn8.1102,Pn19.479,Pn4.2975,Pn6.1944,Pn16.165,Pn1.767,Pn13.744,Pn22.548,Pn14.98,Pn18.218,Pn10.1856,Pn51.33,Pn4.2138,Pn4.1046,Pn4.3209,Pn6.1986,Pn18.238,Pn1.1953,Pn8.411,Pn26.53,Pn6.1780,Pn24.391,Pn7.1160,Pn3.911,Pn3.4889,Pn40.200,Pn4.3275,Pn7.1380,Pn26.296,Pn1.284,Pn22.862,Pn1.24,Pn39.75,Pn6.1125,Pn6.518,Pn2.2…
	GO:0071310	cellular response to organic substance	20	269	1.38574e-06	1.8894e-05	Pn8.630,Pn8.2637,Pn5.1288,Pn16.165,Pn6.1986,Pn24.391,Pn40.200,Pn1.24,Pn6.2053,Pn10.1012,Pn5.108,Pn6.2921,Pn9.1203,Pn16.244,Pn6.705,Pn41.97,Pn11.2177,Pn12.138,Pn20.1156,Pn10.1192,
	GO:0071704	organic substance metabolic process	195	7440	2.09e-06	2.79587e-05	Pn5.1266,Pn5.2594,Pn11.971,Pn29.256,Pn3.4074,Pn2.2045,Pn8.630,Pn4.2743,Pn8.2637,Pn12.793,Pn1.718,Pn1.1395,Pn22.113,Pn1.2888,Pn14.587,Pn17.1188,Pn8.829,Pn5.1288,Pn8.1102,Pn19.479,Pn4.2975,Pn15.2664,Pn6.1944,Pn16.165,Pn1.767,Pn36.37,Pn13.744,Pn9.1575,Pn22.548,Pn14.98,Pn18.218,Pn10.1856,Pn26.98,Pn2.2437,Pn51.33,Pn4.2138,Pn19.1066,Pn4.1046,Pn4.3209,Pn6.1986,Pn18.238,Pn1.1953,Pn2.2494,Pn8.411,Pn14.505…
	GO:0006357	regulation of transcription by RNA polymerase II	16	185	2.32504e-06	3.05269e-05	Pn1.718,Pn51.33,Pn4.2138,Pn4.1046,Pn4.3209,Pn7.1160,Pn22.862,Pn6.1125,Pn7.1532,Pn1.848,Pn7.955,Pn10.1126,Pn17.182,Pn22.716,Pn4.72,Pn3.4784,
	GO:0009058	biosynthetic process	126	4246	4.91338e-06	6.33379e-05	Pn5.2594,Pn11.971,Pn29.256,Pn8.630,Pn8.2637,Pn12.793,Pn1.718,Pn1.1395,Pn22.113,Pn17.1188,Pn8.829,Pn5.1288,Pn8.1102,Pn4.2975,Pn6.1944,Pn16.165,Pn1.767,Pn13.744,Pn14.98,Pn18.218,Pn10.1856,Pn51.33,Pn4.2138,Pn19.1066,Pn4.1046,Pn4.3209,Pn6.1986,Pn18.238,Pn1.1953,Pn8.411,Pn14.505,Pn12.1901,Pn6.1780,Pn24.391,Pn7.1160,Pn3.4889,Pn40.200,Pn4.3275,Pn7.1380,Pn12.1707,Pn26.296,Pn22.862,Pn1.24,Pn24.635,Pn6.112…
	GO:0019748	secondary metabolic process	15	180	7.62362e-06	9.65205e-05	Pn2.2045,Pn4.2743,Pn4.2321,Pn7.2027,Pn16.944,Pn3.4189,Pn3.267,Pn15.1460,Pn6.4061,Pn6.4089,Pn7.795,Pn7.790,Pn8.2081,Pn26.797,Pn1.3591,
	GO:0009725	response to hormone	25	440	8.91196e-06	0.000110852	Pn8.630,Pn8.2637,Pn5.1288,Pn16.165,Pn4.1046,Pn6.1986,Pn24.391,Pn40.200,Pn22.862,Pn1.24,Pn6.2053,Pn10.1012,Pn5.108,Pn6.2921,Pn9.1203,Pn16.244,Pn6.705,Pn41.97,Pn22.716,Pn11.2177,Pn12.138,Pn20.1156,Pn3.1077,Pn4.72,Pn10.1192,
	GO:0009719	response to endogenous stimulus	25	441	9.26796e-06	0.000113293	Pn8.630,Pn8.2637,Pn5.1288,Pn16.165,Pn4.1046,Pn6.1986,Pn24.391,Pn40.200,Pn22.862,Pn1.24,Pn6.2053,Pn10.1012,Pn5.108,Pn6.2921,Pn9.1203,Pn16.244,Pn6.705,Pn41.97,Pn22.716,Pn11.2177,Pn12.138,Pn20.1156,Pn3.1077,Pn4.72,Pn10.1192,
	GO:0070887	cellular response to chemical stimulus	20	312	1.30453e-05	0.000156765	Pn8.630,Pn8.2637,Pn5.1288,Pn16.165,Pn6.1986,Pn24.391,Pn40.200,Pn1.24,Pn6.2053,Pn10.1012,Pn5.108,Pn6.2921,Pn9.1203,Pn16.244,Pn6.705,Pn41.97,Pn11.2177,Pn12.138,Pn20.1156,Pn10.1192,
	GO:0008152	metabolic process	217	8771	1.72192e-05	0.000203474	Pn5.1266,Pn5.2594,Pn11.971,Pn1.512,Pn29.256,Pn3.4074,Pn2.2045,Pn8.630,Pn4.2743,Pn8.2637,Pn12.793,Pn1.718,Pn1.1395,Pn22.113,Pn1.2888,Pn14.587,Pn17.1188,Pn8.829,Pn5.1288,Pn8.1102,Pn19.479,Pn4.2975,Pn15.2664,Pn6.1944,Pn16.165,Pn1.767,Pn36.37,Pn13.744,Pn9.1575,Pn22.548,Pn14.98,Pn25.196,Pn18.218,Pn10.1856,Pn26.98,Pn2.2437,Pn51.33,Pn4.2138,Pn19.1066,Pn4.1046,Pn4.3209,Pn6.1986,Pn18.238,Pn1.1953,Pn2.2494…
	GO:0030154	cell differentiation	14	172	2.00789e-05	0.000233376	Pn51.33,Pn4.2138,Pn4.1046,Pn4.3209,Pn7.1160,Pn22.862,Pn7.1532,Pn7.955,Pn10.1126,Pn17.182,Pn22.716,Pn4.72,Pn26.782,Pn3.4784,
	GO:0006366	transcription by RNA polymerase II	17	249	2.6539e-05	0.000303487	Pn1.718,Pn51.33,Pn4.2138,Pn4.1046,Pn4.3209,Pn7.1160,Pn3.4889,Pn22.862,Pn6.1125,Pn7.1532,Pn1.848,Pn7.955,Pn10.1126,Pn17.182,Pn22.716,Pn4.72,Pn3.4784,
	GO:0048869	cellular developmental process	14	180	3.33926e-05	0.000375799	Pn51.33,Pn4.2138,Pn4.1046,Pn4.3209,Pn7.1160,Pn22.862,Pn7.1532,Pn7.955,Pn10.1126,Pn17.182,Pn22.716,Pn4.72,Pn26.782,Pn3.4784,
	GO:0044237	cellular metabolic process	178	6909	9.01626e-05	0.000998833	Pn5.2594,Pn11.971,Pn29.256,Pn3.4074,Pn2.2045,Pn8.630,Pn4.2743,Pn8.2637,Pn12.793,Pn1.718,Pn1.1395,Pn22.113,Pn14.587,Pn17.1188,Pn8.829,Pn5.1288,Pn8.1102,Pn19.479,Pn4.2975,Pn6.1944,Pn16.165,Pn1.767,Pn36.37,Pn13.744,Pn22.548,Pn14.98,Pn25.196,Pn18.218,Pn10.1856,Pn2.2437,Pn51.33,Pn4.2138,Pn19.1066,Pn4.1046,Pn4.3209,Pn6.1986,Pn18.238,Pn1.1953,Pn8.411,Pn14.505,Pn26.53,Pn16.2265,Pn12.1901,Pn6.1780,Pn24.39…
	GO:0010033	response to organic substance	25	507	9.34618e-05	0.00101945	Pn8.630,Pn8.2637,Pn5.1288,Pn16.165,Pn4.1046,Pn6.1986,Pn24.391,Pn40.200,Pn22.862,Pn1.24,Pn6.2053,Pn10.1012,Pn5.108,Pn6.2921,Pn9.1203,Pn16.244,Pn6.705,Pn41.97,Pn22.716,Pn11.2177,Pn12.138,Pn20.1156,Pn3.1077,Pn4.72,Pn10.1192,
	GO:0044260	cellular macromolecule metabolic process	114	4026	0.000206003	0.00221297	Pn5.2594,Pn11.971,Pn29.256,Pn3.4074,Pn8.630,Pn8.2637,Pn12.793,Pn1.718,Pn1.1395,Pn22.113,Pn14.587,Pn17.1188,Pn8.829,Pn5.1288,Pn8.1102,Pn4.2975,Pn6.1944,Pn16.165,Pn1.767,Pn13.744,Pn14.98,Pn10.1856,Pn51.33,Pn4.2138,Pn19.1066,Pn4.1046,Pn4.3209,Pn6.1986,Pn1.1953,Pn8.411,Pn26.53,Pn16.2265,Pn24.391,Pn7.1160,Pn3.4889,Pn40.200,Pn4.3275,Pn7.1380,Pn26.296,Pn22.862,Pn1.24,Pn39.75,Pn6.1125,Pn6.518,Pn2.2514,Pn…
	GO:0043650	dicarboxylic acid biosynthetic process	5	27	0.000240714	0.00254726	Pn16.732,Pn16.1993,Pn16.1985,Pn24.734,Pn24.508,
	GO:0006807	nitrogen compound metabolic process	147	5580	0.000402344	0.00419502	Pn11.971,Pn29.256,Pn3.4074,Pn8.630,Pn8.2637,Pn12.793,Pn1.718,Pn1.1395,Pn22.113,Pn14.587,Pn17.1188,Pn5.1288,Pn8.1102,Pn19.479,Pn4.2975,Pn6.1944,Pn16.165,Pn1.767,Pn13.744,Pn22.548,Pn14.98,Pn18.218,Pn10.1856,Pn2.2437,Pn51.33,Pn4.2138,Pn4.1046,Pn4.3209,Pn6.1986,Pn18.238,Pn1.1953,Pn2.2494,Pn8.411,Pn26.53,Pn16.2265,Pn6.1780,Pn24.391,Pn7.1160,Pn3.911,Pn3.4889,Pn40.200,Pn4.3275,Pn7.1380,Pn26.296,Pn1.284,…
	GO:0009909	regulation of flower development	5	35	0.000841503	0.00817296	Pn4.1046,Pn26.296,Pn22.862,Pn22.716,Pn4.72,
	GO:0043170	macromolecule metabolic process	135	5114	0.000918391	0.00879918	Pn5.1266,Pn5.2594,Pn11.971,Pn29.256,Pn3.4074,Pn8.630,Pn8.2637,Pn12.793,Pn1.718,Pn1.1395,Pn22.113,Pn14.587,Pn17.1188,Pn8.829,Pn5.1288,Pn8.1102,Pn19.479,Pn4.2975,Pn6.1944,Pn16.165,Pn1.767,Pn13.744,Pn14.98,Pn10.1856,Pn51.33,Pn4.2138,Pn19.1066,Pn4.1046,Pn4.3209,Pn6.1986,Pn1.1953,Pn8.411,Pn26.53,Pn16.2265,Pn24.391,Pn7.1160,Pn3.911,Pn3.4889,Pn4.716,Pn40.200,Pn4.3275,Pn7.1380,Pn26.296,Pn22.862,Pn1.24,Pn…
	GO:0048831	regulation of shoot system development	5	37	0.00109116	0.0103151	Pn4.1046,Pn26.296,Pn22.862,Pn22.716,Pn4.72,
	GO:0042221	response to chemical	26	651	0.00169002	0.0155614	Pn8.630,Pn8.2637,Pn5.1288,Pn16.165,Pn4.1046,Pn6.1986,Pn24.391,Pn40.200,Pn22.862,Pn1.24,Pn6.2053,Pn10.1012,Pn5.108,Pn8.2568,Pn6.2921,Pn9.1203,Pn16.244,Pn6.705,Pn41.97,Pn22.716,Pn11.2177,Pn12.138,Pn20.1156,Pn3.1077,Pn4.72,Pn10.1192,
	GO:0009908	flower development	7	82	0.00187365	0.0168154	Pn1.718,Pn4.1046,Pn26.296,Pn22.862,Pn1.848,Pn22.716,Pn4.72,
	GO:0090567	reproductive shoot system development	7	83	0.00200954	0.0178095	Pn1.718,Pn4.1046,Pn26.296,Pn22.862,Pn1.848,Pn22.716,Pn4.72,
	GO:0031047	gene silencing by RNA	6	69	0.00357983	0.0302154	Pn4.716,Pn1.35,Pn1.37,Pn17.1052,Pn28.103,Pn28.89,
	GO:0043648	dicarboxylic acid metabolic process	7	95	0.00430654	0.0359216	Pn16.732,Pn16.1993,Pn16.1985,Pn19.521,Pn8.1140,Pn24.734,Pn24.508,
	GO:2000241	regulation of reproductive process	5	51	0.0046101	0.0363173	Pn4.1046,Pn26.296,Pn22.862,Pn22.716,Pn4.72,
	GO:0023052	signaling	28	783	0.00543234	0.0418644	Pn8.630,Pn8.2637,Pn5.1288,Pn16.165,Pn6.1986,Pn24.391,Pn40.200,Pn16.538,Pn1.24,Pn39.75,Pn8.1499,Pn6.2053,Pn10.1012,Pn5.108,Pn8.1480,Pn6.2921,Pn9.1203,Pn16.244,Pn6.705,Pn2.1993,Pn18.176,Pn41.97,Pn18.191,Pn11.2177,Pn12.138,Pn20.1156,Pn10.1192,Pn2.1979,
	GO:0007165	signal transduction	28	783	0.00543234	0.0418644	Pn8.630,Pn8.2637,Pn5.1288,Pn16.165,Pn6.1986,Pn24.391,Pn40.200,Pn16.538,Pn1.24,Pn39.75,Pn8.1499,Pn6.2053,Pn10.1012,Pn5.108,Pn8.1480,Pn6.2921,Pn9.1203,Pn16.244,Pn6.705,Pn2.1993,Pn18.176,Pn41.97,Pn18.191,Pn11.2177,Pn12.138,Pn20.1156,Pn10.1192,Pn2.1979,
	GO:0007275	multicellular organism development	17	408	0.00702001	0.0523914	Pn2.310,Pn12.793,Pn1.718,Pn2.398,Pn10.1856,Pn4.1046,Pn26.296,Pn22.862,Pn2.1838,Pn56.17,Pn2.962,Pn9.1056,Pn1.848,Pn22.716,Pn4.72,Pn15.2346,Pn2.845,
	GO:0016458	gene silencing	6	86	0.0103954	0.0708688	Pn4.716,Pn1.35,Pn1.37,Pn17.1052,Pn28.103,Pn28.89,
	GO:0048580	regulation of post-embryonic development	5	65	0.0127327	0.0835875	Pn4.1046,Pn26.296,Pn22.862,Pn22.716,Pn4.72,
	GO:2000026	regulation of multicellular organismal development	5	66	0.0135418	0.0880835	Pn4.1046,Pn26.296,Pn22.862,Pn22.716,Pn4.72,
	GO:0007154	cell communication	29	892	0.0163243	0.103338	Pn8.630,Pn8.2637,Pn5.1288,Pn16.165,Pn6.1986,Pn24.391,Pn40.200,Pn16.538,Pn1.24,Pn39.75,Pn8.1499,Pn6.2053,Pn10.1012,Pn5.108,Pn1.3442,Pn8.1480,Pn6.2921,Pn9.1203,Pn16.244,Pn6.705,Pn2.1993,Pn18.176,Pn41.97,Pn18.191,Pn11.2177,Pn12.138,Pn20.1156,Pn10.1192,Pn2.1979,
	GO:0048856	anatomical structure development	17	448	0.0166037	0.104177	Pn2.310,Pn12.793,Pn1.718,Pn2.398,Pn10.1856,Pn4.1046,Pn26.296,Pn22.862,Pn2.1838,Pn56.17,Pn2.962,Pn9.1056,Pn1.848,Pn22.716,Pn4.72,Pn15.2346,Pn2.845,
	GO:0048367	shoot system development	7	126	0.0188816	0.115406	Pn1.718,Pn4.1046,Pn26.296,Pn22.862,Pn1.848,Pn22.716,Pn4.72,
	GO:0051239	regulation of multicellular organismal process	5	75	0.0224176	0.131356	Pn4.1046,Pn26.296,Pn22.862,Pn22.716,Pn4.72,
	GO:0032501	multicellular organismal process	18	514	0.0285319	0.159284	Pn2.310,Pn12.793,Pn1.718,Pn2.398,Pn10.1856,Pn4.1046,Pn26.296,Pn22.862,Pn2.1838,Pn56.17,Pn2.962,Pn9.1056,Pn1.848,Pn1.3442,Pn22.716,Pn4.72,Pn15.2346,Pn2.845,
	GO:0010629	negative regulation of gene expression	7	141	0.0323774	0.173906	Pn4.716,Pn1.35,Pn1.37,Pn17.1052,Pn28.103,Pn18.368,Pn28.89,
	GO:0010605	negative regulation of macromolecule metabolic process	8	183	0.0438723	0.211602	Pn26.53,Pn4.716,Pn1.35,Pn1.37,Pn17.1052,Pn28.103,Pn18.368,Pn28.89,
	GO ID	Description	out (383)	All (19274)	pvalue	p.adjust	Genes
Molecular Function	GO:0052716	hydroquinone:oxygen oxidoreductase activity	15	29	0	0	Pn2.2045,Pn4.2743,Pn4.2321,Pn7.2027,Pn16.944,Pn3.4189,Pn3.267,Pn15.1460,Pn6.4061,Pn6.4089,Pn7.795,Pn7.790,Pn8.2081,Pn26.797,Pn1.3591,
	GO:0003676	nucleic acid binding	153	4189	3.33067e-16	5.32907e-14	Pn5.2594,Pn11.971,Pn14.383,Pn29.256,Pn8.630,Pn9.885,Pn8.2639,Pn8.2637,Pn4.2537,Pn14.362,Pn7.1945,Pn12.793,Pn1.718,Pn1.1395,Pn22.113,Pn8.2451,Pn5.3241,Pn1.2657,Pn15.136,Pn5.1288,Pn19.479,Pn4.2975,Pn12.99,Pn1.1580,Pn7.1909,Pn13.776,Pn6.1944,Pn16.165,Pn22.548,Pn14.98,Pn10.1856,Pn51.33,Pn4.2138,Pn19.1066,Pn4.1046,Pn4.3209,Pn6.1986,Pn3.1618,Pn2.1165,Pn1.1953,Pn8.411,Pn26.53,Pn7.77,Pn21.1225,Pn24.391,P…
	GO:0003677	DNA binding	124	2054	3.33067e-16	5.32907e-14	Pn5.2594,Pn11.971,Pn29.256,Pn8.630,Pn9.885,Pn8.2639,Pn8.2637,Pn4.2537,Pn12.793,Pn1.718,Pn1.1395,Pn22.113,Pn8.2451,Pn1.2657,Pn15.136,Pn5.1288,Pn4.2975,Pn12.99,Pn13.776,Pn6.1944,Pn16.165,Pn14.98,Pn10.1856,Pn51.33,Pn4.2138,Pn19.1066,Pn4.1046,Pn4.3209,Pn6.1986,Pn3.1618,Pn2.1165,Pn1.1953,Pn8.411,Pn26.53,Pn24.391,Pn7.1160,Pn40.200,Pn3.3302,Pn4.3275,Pn11.1178,Pn7.1380,Pn22.862,Pn1.24,Pn7.344,Pn21.1417,P…
	GO:0016682	oxidoreductase activity, acting on diphenols and related substances as donors, oxygen as acceptor	15	46	6.43929e-15	5.15143e-13	Pn2.2045,Pn4.2743,Pn4.2321,Pn7.2027,Pn16.944,Pn3.4189,Pn3.267,Pn15.1460,Pn6.4061,Pn6.4089,Pn7.795,Pn7.790,Pn8.2081,Pn26.797,Pn1.3591,
	GO:0016679	oxidoreductase activity, acting on diphenols and related substances as donors	15	54	9.64784e-14	6.17462e-12	Pn2.2045,Pn4.2743,Pn4.2321,Pn7.2027,Pn16.944,Pn3.4189,Pn3.267,Pn15.1460,Pn6.4061,Pn6.4089,Pn7.795,Pn7.790,Pn8.2081,Pn26.797,Pn1.3591,
	GO:0005507	copper ion binding	17	116	1.40482e-10	7.49237e-09	Pn2.2045,Pn4.2743,Pn2.2494,Pn4.2321,Pn7.2027,Pn16.944,Pn3.4189,Pn3.267,Pn15.1460,Pn6.4061,Pn6.4089,Pn2.2577,Pn7.795,Pn7.790,Pn8.2081,Pn26.797,Pn1.3591,
	GO:1901363	heterocyclic compound binding	237	9018	1.4838e-09	6.78311e-08	Pn14.18,Pn5.2594,Pn11.971,Pn8.851,Pn8.852,Pn14.383,Pn29.256,Pn6.3064,Pn5.2126,Pn8.630,Pn9.885,Pn8.2639,Pn8.2637,Pn4.2537,Pn14.362,Pn7.1945,Pn12.793,Pn1.718,Pn1.1395,Pn22.113,Pn8.2451,Pn5.3241,Pn1.2657,Pn2.342,Pn15.136,Pn5.1288,Pn5.2374,Pn19.479,Pn4.2975,Pn12.99,Pn1.1580,Pn7.1909,Pn13.776,Pn6.1944,Pn16.165,Pn1.767,Pn16.163,Pn17.403,Pn22.548,Pn14.98,Pn16.157,Pn10.1856,Pn16.145,Pn51.33,Pn16.147,Pn24…
	GO:0097159	organic cyclic compound binding	237	9018	1.4838e-09	6.78311e-08	Pn14.18,Pn5.2594,Pn11.971,Pn8.851,Pn8.852,Pn14.383,Pn29.256,Pn6.3064,Pn5.2126,Pn8.630,Pn9.885,Pn8.2639,Pn8.2637,Pn4.2537,Pn14.362,Pn7.1945,Pn12.793,Pn1.718,Pn1.1395,Pn22.113,Pn8.2451,Pn5.3241,Pn1.2657,Pn2.342,Pn15.136,Pn5.1288,Pn5.2374,Pn19.479,Pn4.2975,Pn12.99,Pn1.1580,Pn7.1909,Pn13.776,Pn6.1944,Pn16.165,Pn1.767,Pn16.163,Pn17.403,Pn22.548,Pn14.98,Pn16.157,Pn10.1856,Pn16.145,Pn51.33,Pn16.147,Pn24…
	GO:0001135	obsolete RNA polymerase II transcription regulator recruiting activity	13	74	2.15247e-09	7.65324e-08	Pn51.33,Pn4.2138,Pn4.1046,Pn4.3209,Pn7.1160,Pn22.862,Pn7.1532,Pn7.955,Pn10.1126,Pn17.182,Pn22.716,Pn4.72,Pn3.4784,
	GO:0001067	transcription regulatory region nucleic acid binding	16	182	7.58033e-07	2.4257e-05	Pn1.718,Pn51.33,Pn4.2138,Pn4.1046,Pn4.3209,Pn7.1160,Pn22.862,Pn6.1125,Pn7.1532,Pn1.848,Pn7.955,Pn10.1126,Pn17.182,Pn22.716,Pn4.72,Pn3.4784,
	GO:0000976	transcription cis-regulatory region binding	16	182	7.58033e-07	2.4257e-05	Pn1.718,Pn51.33,Pn4.2138,Pn4.1046,Pn4.3209,Pn7.1160,Pn22.862,Pn6.1125,Pn7.1532,Pn1.848,Pn7.955,Pn10.1126,Pn17.182,Pn22.716,Pn4.72,Pn3.4784,
	GO:1990837	sequence-specific double-stranded DNA binding	16	186	1.01387e-06	2.70365e-05	Pn1.718,Pn51.33,Pn4.2138,Pn4.1046,Pn4.3209,Pn7.1160,Pn22.862,Pn6.1125,Pn7.1532,Pn1.848,Pn7.955,Pn10.1126,Pn17.182,Pn22.716,Pn4.72,Pn3.4784,
	GO:0000981	DNA-binding transcription factor activity, RNA polymerase II-specific	13	124	1.15222e-06	2.83623e-05	Pn51.33,Pn4.2138,Pn4.1046,Pn4.3209,Pn7.1160,Pn22.862,Pn7.1532,Pn7.955,Pn10.1126,Pn17.182,Pn22.716,Pn4.72,Pn3.4784,
	GO:0003700	DNA-binding transcription factor activity	36	806	5.34915e-06	0.000122266	Pn12.793,Pn1.718,Pn1.1395,Pn22.113,Pn4.2975,Pn12.99,Pn10.1856,Pn51.33,Pn4.2138,Pn4.1046,Pn4.3209,Pn7.1160,Pn22.862,Pn6.1125,Pn2.2514,Pn10.1057,Pn6.3121,Pn2.1838,Pn56.17,Pn7.1532,Pn1.1066,Pn2.962,Pn9.1056,Pn1.848,Pn47.70,Pn47.16,Pn7.955,Pn10.1126,Pn5.898,Pn18.1018,Pn17.182,Pn22.716,Pn4.72,Pn5.2859,Pn3.4784,Pn2.845,
	GO:0003690	double-stranded DNA binding	17	257	1.64201e-05	0.000350296	Pn1.718,Pn51.33,Pn4.2138,Pn4.1046,Pn4.3209,Pn26.53,Pn7.1160,Pn22.862,Pn6.1125,Pn7.1532,Pn1.848,Pn7.955,Pn10.1126,Pn17.182,Pn22.716,Pn4.72,Pn3.4784,
	GO:0005488	binding	282	12339	3.2983e-05	0.000659661	Pn2.310,Pn14.18,Pn5.2594,Pn11.971,Pn8.851,Pn8.852,Pn14.383,Pn29.256,Pn6.3064,Pn8.1558,Pn2.2045,Pn7.1969,Pn5.2126,Pn8.630,Pn1.987,Pn4.2743,Pn9.885,Pn8.2639,Pn2.772,Pn8.2637,Pn19.1228,Pn4.2537,Pn14.362,Pn7.1945,Pn12.793,Pn1.718,Pn1.1395,Pn22.113,Pn8.2451,Pn1.2888,Pn5.3241,Pn14.587,Pn1.2657,Pn2.342,Pn15.136,Pn5.1288,Pn5.2374,Pn19.479,Pn4.2975,Pn12.99,Pn1.1580,Pn7.1909,Pn13.776,Pn6.1944,Pn16.165,Pn1.…
	GO:0140110	transcription regulator activity	36	890	4.46357e-05	0.000840201	Pn12.793,Pn1.718,Pn1.1395,Pn22.113,Pn4.2975,Pn12.99,Pn10.1856,Pn51.33,Pn4.2138,Pn4.1046,Pn4.3209,Pn7.1160,Pn22.862,Pn6.1125,Pn2.2514,Pn10.1057,Pn6.3121,Pn2.1838,Pn56.17,Pn7.1532,Pn1.1066,Pn2.962,Pn9.1056,Pn1.848,Pn47.70,Pn47.16,Pn7.955,Pn10.1126,Pn5.898,Pn18.1018,Pn17.182,Pn22.716,Pn4.72,Pn5.2859,Pn3.4784,Pn2.845,
	GO:0043565	sequence-specific DNA binding	24	567	0.00044743	0.00596574	Pn1.718,Pn12.99,Pn51.33,Pn4.2138,Pn4.1046,Pn4.3209,Pn7.1160,Pn22.862,Pn6.1125,Pn2.2514,Pn10.1057,Pn6.3121,Pn7.1532,Pn1.848,Pn47.70,Pn47.16,Pn7.955,Pn10.1126,Pn5.898,Pn18.1018,Pn17.182,Pn22.716,Pn4.72,Pn3.4784,
	GO:0030234	enzyme regulator activity	15	322	0.00208079	0.0214791	Pn5.1266,Pn14.587,Pn16.2265,Pn17.460,Pn3.45,Pn6.2916,Pn4.1340,Pn18.368,Pn3.2579,Pn18.176,Pn18.191,Pn3.3498,Pn3.3473,Pn24.921,Pn1.3592,
	GO:0098772	molecular function regulator	15	333	0.00286419	0.027774	Pn5.1266,Pn14.587,Pn16.2265,Pn17.460,Pn3.45,Pn6.2916,Pn4.1340,Pn18.368,Pn3.2579,Pn18.176,Pn18.191,Pn3.3498,Pn3.3473,Pn24.921,Pn1.3592,
	GO:0004857	enzyme inhibitor activity	6	112	0.0244053	0.169776	Pn5.1266,Pn6.2916,Pn3.2579,Pn3.3498,Pn3.3473,Pn1.3592,
	GO:0140678	molecular function inhibitor activity	6	113	0.025359	0.172657	Pn5.1266,Pn6.2916,Pn3.2579,Pn3.3498,Pn3.3473,Pn1.3592,
	GO:0004519	endonuclease activity	12	331	0.0336773	0.211309	Pn19.479,Pn26.53,Pn3.911,Pn17.1052,Pn4.538,Pn11.437,Pn56.20,Pn6.1637,Pn15.409,Pn4.615,Pn3.1434,Pn11.329,
	GO:0004518	nuclease activity	14	416	0.0393613	0.19993	Pn19.479,Pn26.53,Pn3.911,Pn39.75,Pn17.1052,Pn4.538,Pn11.437,Pn56.20,Pn19.1359,Pn6.1637,Pn15.409,Pn4.615,Pn3.1434,Pn11.329,
	GO ID	Description	out (291)	All (13344)	pvalue	p.adjust	Genes
Cellular Component	GO:0005634	nucleus	124	2977	3.9968e-15	6.83453e-13	Pn11.971,Pn29.256,Pn8.630,Pn8.2639,Pn8.2637,Pn4.2537,Pn12.793,Pn1.718,Pn1.1395,Pn22.113,Pn8.2451,Pn14.587,Pn1.2657,Pn15.136,Pn5.1288,Pn8.1102,Pn4.2975,Pn12.99,Pn13.776,Pn6.1944,Pn16.165,Pn1.767,Pn10.1856,Pn51.33,Pn4.2138,Pn4.1046,Pn4.3209,Pn6.1986,Pn3.1618,Pn2.1165,Pn1.1953,Pn8.411,Pn16.2265,Pn1.137,Pn24.391,Pn6.2641,Pn7.1160,Pn3.4889,Pn40.200,Pn4.3275,Pn11.1178,Pn7.1380,Pn26.296,Pn22.862,Pn1.24,…
	GO:0048046	apoplast	15	131	1.64918e-07	1.41005e-05	Pn2.2045,Pn4.2743,Pn4.2321,Pn7.2027,Pn16.944,Pn3.4189,Pn3.267,Pn15.1460,Pn6.4061,Pn6.4089,Pn7.795,Pn7.790,Pn8.2081,Pn26.797,Pn1.3591,
	GO:0043231	intracellular membrane-bounded organelle	152	5220	3.1329e-06	0.000178575	Pn11.971,Pn29.256,Pn8.630,Pn8.2639,Pn8.2637,Pn4.2537,Pn12.793,Pn1.718,Pn1.1395,Pn22.113,Pn8.2451,Pn14.587,Pn1.2657,Pn15.136,Pn5.1288,Pn8.1102,Pn19.479,Pn4.2975,Pn12.99,Pn13.776,Pn6.1944,Pn16.165,Pn1.767,Pn36.37,Pn14.98,Pn25.196,Pn10.1856,Pn51.33,Pn4.2138,Pn4.1046,Pn4.3209,Pn6.1986,Pn3.1618,Pn2.1165,Pn1.1953,Pn8.411,Pn3.1607,Pn16.2265,Pn1.137,Pn6.1780,Pn6.2876,Pn24.391,Pn15.513,Pn6.2641,Pn7.1160,P…
	GO:0043227	membrane-bounded organelle	152	5222	3.21343e-06	0.000137374	Pn11.971,Pn29.256,Pn8.630,Pn8.2639,Pn8.2637,Pn4.2537,Pn12.793,Pn1.718,Pn1.1395,Pn22.113,Pn8.2451,Pn14.587,Pn1.2657,Pn15.136,Pn5.1288,Pn8.1102,Pn19.479,Pn4.2975,Pn12.99,Pn13.776,Pn6.1944,Pn16.165,Pn1.767,Pn36.37,Pn14.98,Pn25.196,Pn10.1856,Pn51.33,Pn4.2138,Pn4.1046,Pn4.3209,Pn6.1986,Pn3.1618,Pn2.1165,Pn1.1953,Pn8.411,Pn3.1607,Pn16.2265,Pn1.137,Pn6.1780,Pn6.2876,Pn24.391,Pn15.513,Pn6.2641,Pn7.1160,P…
	GO:0043229	intracellular organelle	159	5877	0.000155058	0.00530297	Pn2.310,Pn11.971,Pn29.256,Pn8.630,Pn8.2639,Pn8.2637,Pn4.2537,Pn12.793,Pn1.718,Pn1.1395,Pn22.113,Pn8.2451,Pn14.587,Pn1.2657,Pn15.136,Pn5.1288,Pn8.1102,Pn19.479,Pn4.2975,Pn12.99,Pn13.776,Pn6.1944,Pn16.165,Pn1.767,Pn36.37,Pn2.398,Pn14.98,Pn25.196,Pn10.1856,Pn51.33,Pn4.2138,Pn4.1046,Pn4.3209,Pn6.1986,Pn3.1618,Pn2.1165,Pn1.1953,Pn8.411,Pn3.1607,Pn16.2265,Pn1.137,Pn6.1780,Pn6.2876,Pn24.391,Pn15.513,Pn6…
	GO:0043226	organelle	159	5879	0.000158216	0.00450916	Pn2.310,Pn11.971,Pn29.256,Pn8.630,Pn8.2639,Pn8.2637,Pn4.2537,Pn12.793,Pn1.718,Pn1.1395,Pn22.113,Pn8.2451,Pn14.587,Pn1.2657,Pn15.136,Pn5.1288,Pn8.1102,Pn19.479,Pn4.2975,Pn12.99,Pn13.776,Pn6.1944,Pn16.165,Pn1.767,Pn36.37,Pn2.398,Pn14.98,Pn25.196,Pn10.1856,Pn51.33,Pn4.2138,Pn4.1046,Pn4.3209,Pn6.1986,Pn3.1618,Pn2.1165,Pn1.1953,Pn8.411,Pn3.1607,Pn16.2265,Pn1.137,Pn6.1780,Pn6.2876,Pn24.391,Pn15.513,Pn6…
	GO:0005576	extracellular region	23	503	0.000670823	0.0127456	Pn5.1266,Pn2.2045,Pn4.2743,Pn15.2664,Pn26.98,Pn4.2321,Pn7.2027,Pn16.989,Pn16.944,Pn3.4189,Pn3.267,Pn15.1460,Pn6.4061,Pn6.4089,Pn7.795,Pn7.790,Pn8.2081,Pn7.1273,Pn24.105,Pn26.797,Pn3.3498,Pn3.3473,Pn1.3591,
	GO:0005622	intracellular anatomical structure	179	7349	0.0145351	0.146206	Pn2.310,Pn11.971,Pn29.256,Pn8.630,Pn8.2639,Pn8.2637,Pn4.2537,Pn12.793,Pn1.718,Pn1.1395,Pn22.113,Pn8.2451,Pn14.587,Pn1.2657,Pn2.581,Pn15.136,Pn5.1288,Pn8.1102,Pn19.479,Pn4.2975,Pn12.99,Pn13.776,Pn6.1944,Pn16.165,Pn1.767,Pn36.37,Pn2.398,Pn14.98,Pn25.196,Pn10.1856,Pn51.33,Pn4.2138,Pn4.1046,Pn4.3209,Pn6.1986,Pn3.1618,Pn2.1165,Pn1.1953,Pn8.411,Pn3.1607,Pn26.53,Pn16.2265,Pn1.137,Pn6.1780,Pn6.2876,Pn24.…
	GO:0048475	coated membrane	5	68	0.0162488	0.154364	Pn15.513,Pn3.1590,Pn3.948,Pn9.514,Pn1.2529,
	GO:0030117	membrane coat	5	68	0.0162488	0.154364	Pn15.513,Pn3.1590,Pn3.948,Pn9.514,Pn1.2529,

## Sheet: Supplementary Table 6
Supplementary Table 6: KEGG pathway enrichment for predicted targets.
KEGG_A_class	Pathway	out (646)	All (32580)	Pvalue	Qvalue	Genes
Environmental Information Processing	Plant hormone signal transduction	62	1088	1.26e-13	1.94e-11	Pn11.1158, Pn13.744, Pn8.2451, Pn8.2493, Pn3.1651, Pn26.641, Pn6.2921, Pn1.24, Pn12.138, Pn7.344, Pn4.1784, Pn40.200, Pn37.25, Pn3.4074, Pn21.1417, Pn6.2053, Pn2.1033, Pn17.1188, Pn10.1012, Pn3.923, Pn8.630, Pn6.518, Pn1.2465, Pn2.939, Pn9.1203, Pn8.2718, Pn15.136, Pn11.1178, Pn5.1288, Pn6.3037, Pn8.2637, Pn3.1077, Pn6.475, Pn1.2504, Pn41.97, Pn5.108, Pn7.1380, Pn6.705, Pn19.85, Pn3.426, Pn24.970…
Brite Hierarchies	Transcription factors	75	1593	4.25e-12	3.27e-10	Pn2.1564, Pn7.1918, Pn2.2854, Pn2.1165, Pn8.2937, Pn32.234, Pn7.1160, Pn26.641, Pn47.16, Pn22.862, Pn16.1067, Pn8.411, Pn2.1838, Pn1.2291, Pn14.1098, Pn9.1056, Pn56.17, Pn10.1856, Pn1.2657, Pn6.1125, Pn3.3302, Pn32.300, Pn5.639, Pn15.2165, Pn10.1057, Pn14.876, Pn9.1206, Pn12.846, Pn5.1827, Pn19.1052, Pn12.64, Pn2.2514, Pn51.33, Pn7.1532, Pn7.955, Pn2.1301, Pn39.169, Pn8.2639, Pn17.182, Pn10.1126,…
Environmental Information Processing	Signal transduction	72	1910	1.41e-07	7.23e-06	Pn11.1158, Pn13.744, Pn8.2451, Pn8.2493, Pn3.1651, Pn26.641, Pn6.2921, Pn6.2889, Pn18.1206, Pn3.447, Pn1.24, Pn12.138, Pn7.344, Pn4.1784, Pn40.200, Pn6.3064, Pn37.25, Pn3.4074, Pn21.1417, Pn6.2053, Pn2.1033, Pn6.2892, Pn17.1188, Pn6.2897, Pn10.1012, Pn3.923, Pn8.630, Pn6.518, Pn1.987, Pn1.2465, Pn2.939, Pn9.1203, Pn8.2718, Pn31.234, Pn19.1130, Pn15.136, Pn11.1178, Pn5.1288, Pn6.3037, Pn8.2637, Pn…
Organismal Systems	Plant-pathogen interaction	55	1346	4.06e-07	1.56e-05	Pn6.3330, Pn14.18, Pn6.3015, Pn6.3377, Pn6.3335, Pn6.3731, Pn13.500, Pn6.2889, Pn6.2959, Pn6.209, Pn6.207, Pn4.1069, Pn6.3291, Pn6.3292, Pn6.3064, Pn2.1993, Pn6.3382, Pn14.1744, Pn6.3263, Pn6.2892, Pn6.3188, Pn6.3147, Pn6.3301, Pn6.3740, Pn6.202, Pn6.3303, Pn6.2973, Pn6.2897, Pn6.1489, Pn6.3700, Pn6.3703, Pn20.1156, Pn1.987, Pn31.234, Pn2.2514, Pn21.247, Pn6.3275, Pn14.1756, Pn6.1011, Pn26.187, P…
Environmental Information Processing	Environmental Information Processing	73	2135	4.17e-06	0.000129	Pn11.1158, Pn13.744, Pn9.1090, Pn8.2451, Pn8.2493, Pn3.1651, Pn26.641, Pn6.2921, Pn6.2889, Pn18.1206, Pn3.447, Pn1.24, Pn12.138, Pn7.344, Pn4.1784, Pn40.200, Pn6.3064, Pn37.25, Pn3.4074, Pn21.1417, Pn6.2053, Pn2.1033, Pn6.2892, Pn17.1188, Pn6.2897, Pn10.1012, Pn3.923, Pn8.630, Pn6.518, Pn1.987, Pn1.2465, Pn2.939, Pn9.1203, Pn8.2718, Pn31.234, Pn19.1130, Pn15.136, Pn11.1178, Pn5.1288, Pn6.3037, Pn…
Organismal Systems	Organismal Systems	58	1619	1.15e-05	0.000295	Pn6.3330, Pn14.18, Pn6.3015, Pn6.3377, Pn6.3335, Pn6.3731, Pn13.500, Pn26.641, Pn6.2889, Pn6.2959, Pn6.209, Pn6.207, Pn4.1069, Pn6.3291, Pn6.3292, Pn6.3064, Pn2.1993, Pn6.3382, Pn11.1540, Pn14.1744, Pn6.3263, Pn6.2892, Pn6.3188, Pn6.3147, Pn6.3301, Pn6.3740, Pn6.202, Pn6.3303, Pn6.2973, Pn6.2897, Pn6.1489, Pn6.3700, Pn6.3703, Pn13.1416, Pn20.1156, Pn1.987, Pn31.234, Pn2.2514, Pn21.247, Pn6.3275, …
Organismal Systems	Environmental adaptation	58	1619	1.15e-05	0.000295	Pn6.3330, Pn14.18, Pn6.3015, Pn6.3377, Pn6.3335, Pn6.3731, Pn13.500, Pn26.641, Pn6.2889, Pn6.2959, Pn6.209, Pn6.207, Pn4.1069, Pn6.3291, Pn6.3292, Pn6.3064, Pn2.1993, Pn6.3382, Pn11.1540, Pn14.1744, Pn6.3263, Pn6.2892, Pn6.3188, Pn6.3147, Pn6.3301, Pn6.3740, Pn6.202, Pn6.3303, Pn6.2973, Pn6.2897, Pn6.1489, Pn6.3700, Pn6.3703, Pn13.1416, Pn20.1156, Pn1.987, Pn31.234, Pn2.2514, Pn21.247, Pn6.3275, …
Metabolism	Glycosphingolipid biosynthesis - globo and isoglobo series	5	25	0.000115	0.00222123	Pn17.192, Pn2.1617, Pn9.1575, Pn51.20, Pn9.1274
Metabolism	Anthocyanin biosynthesis	4	14	0.000131	0.00223904	Pn21.931, Pn21.928, Pn21.925, Pn21.922
Brite Hierarchies	Protein kinases	79	2711	0.000371	0.00571489	Pn5.1306, Pn6.1472, Pn14.18, Pn2.434, Pn8.2451, Pn2.1480, Pn13.1368, Pn5.2991, Pn4.681, Pn3.4889, Pn6.2889, Pn1.1837, Pn5.573, Pn18.1206, Pn7.1362, Pn13.1362, Pn7.344, Pn9.1651, Pn4.1069, Pn11.20, Pn9.354, Pn6.3064, Pn3.4074, Pn2.2961, Pn21.1417, Pn11.1540, Pn2.1033, Pn6.2892, Pn2.101, Pn2.145, Pn3.3345, Pn6.2896, Pn15.2368, Pn2.342, Pn6.2897, Pn3.923, Pn13.1416, Pn26.351, Pn1.1849, Pn20.1156, Pn…
Genetic Information Processing	Proteasome	12	235	0.00273038	0.0382253	Pn16.2265, Pn10.443, Pn6.406, Pn13.29, Pn6.998, Pn29.381, Pn29.290, Pn29.302, Pn24.921, Pn14.587, Pn2.736, Pn29.276
Genetic Information Processing	mRNA surveillance pathway	19	516	0.00785039	0.100747	Pn36.33, Pn13.48, Pn26.147, Pn10.535, Pn5.2554, Pn3.2187, Pn6.1464, Pn24.93, Pn8.582, Pn6.1944, Pn3.4849, Pn1.3044, Pn4.3275, Pn16.1010, Pn3.45, Pn7.1482, Pn29.256, Pn12.1527, Pn4.3322
Not Included in Pathway or Brite	Enzymes with EC numbers	31	989	0.00882298	0.104518	Pn6.4089, Pn3.4189, Pn2.478, Pn5.2374, Pn6.2106, Pn15.1460, Pn3.267, Pn6.945, Pn14.325, Pn8.1380, Pn14.505, Pn6.4061, Pn15.544, Pn10.68, Pn2.2045, Pn5.2048, Pn26.797, Pn5.2126, Pn6.467, Pn8.2860, Pn3.2578, Pn8.2081, Pn62.3, Pn24.148, Pn16.944, Pn7.795, Pn4.2743, Pn1.3591, Pn7.2027, Pn7.790, Pn4.2321
Not Included in Pathway or Brite	Unclassified: metabolism	31	1064	0.0223119	0.245431	Pn6.4089, Pn3.4189, Pn2.478, Pn5.2374, Pn6.2106, Pn15.1460, Pn3.267, Pn6.945, Pn14.325, Pn8.1380, Pn14.505, Pn6.4061, Pn15.544, Pn10.68, Pn2.2045, Pn5.2048, Pn26.797, Pn5.2126, Pn6.467, Pn8.2860, Pn3.2578, Pn8.2081, Pn62.3, Pn24.148, Pn16.944, Pn7.795, Pn4.2743, Pn1.3591, Pn7.2027, Pn7.790, Pn4.2321
Brite Hierarchies	Proteasome	13	348	0.0225795	0.231817	Pn10.443, Pn13.29, Pn26.363, Pn16.2265, Pn6.406, Pn6.998, Pn29.381, Pn29.290, Pn29.302, Pn24.921, Pn14.587, Pn2.736, Pn29.276
Metabolism	Nucleotide metabolism	13	362	0.0297835	0.286666	Pn4.564, Pn4.487, Pn8.1558, Pn6.2880, Pn6.2876, Pn1.1868, Pn5.1243, Pn5.1253, Pn24.664, Pn24.635, Pn8.4, Pn8.1618, Pn2.506
Cellular Processes	Autophagy - other	5	90	0.0335179	0.303633	Pn7.1099, Pn6.1472, Pn6.2520, Pn3.1035, Pn24.180
Genetic Information Processing	RNA degradation	14	415	0.0388206	0.332132	Pn13.48, Pn10.535, Pn5.2554, Pn3.2187, Pn8.582, Pn6.1944, Pn1.3044, Pn6.857, Pn4.3275, Pn7.1482, Pn29.256, Pn12.1527, Pn18.368, Pn4.3322
Metabolism	Selenocompound metabolism	5	103	0.0544165	0.44106	Pn2.259, Pn9.1716, Pn9.1821, Pn8.4, Pn8.1618
Metabolism	One carbon pool by folate	3	45	0.0596427	0.459248	Pn16.792, Pn16.665, Pn4.1521
Metabolism	Monobactam biosynthesis	2	25	0.0872916	0.640138	Pn8.4, Pn8.1618
Not Included in Pathway or Brite	Not Included in Pathway or Brite	35	1392	0.0908707	0.636095	Pn6.4089, Pn3.4189, Pn2.478, Pn5.2374, Pn6.2106, Pn15.1460, Pn3.267, Pn6.945, Pn14.325, Pn8.1380, Pn14.505, Pn6.4061, Pn15.544, Pn10.68, Pn2.2045, Pn5.2048, Pn26.797, Pn5.2126, Pn31.362, Pn6.467, Pn15.2346, Pn8.2860, Pn3.2578, Pn8.2081, Pn62.3, Pn24.148, Pn16.944, Pn7.795, Pn4.2743, Pn4.1556, Pn1.3591, Pn7.2027, Pn7.790, Pn31.42, Pn4.2321
Metabolism	Purine metabolism	8	233	0.0939463	0.629032	Pn8.1558, Pn6.2880, Pn24.664, Pn24.635, Pn8.4, Pn8.1618, Pn6.2876, Pn2.506
Brite Hierarchies	Protein families: genetic information processing	325	15548	0.0985876	0.632604	Pn17.361, Pn15.513, Pn8.2776, Pn47.5, Pn2.2854, Pn13.48, Pn6.2880, Pn2.310, Pn6.2641, Pn6.2520, Pn5.2594, Pn3.1256, Pn7.1160, Pn3.911, Pn11.971, Pn1.2336, Pn10.381, Pn38.176, Pn14.383, Pn4.1784, Pn4.2874, Pn29.256, Pn9.1056, Pn4.716, Pn37.25, Pn8.1558, Pn28.103, Pn21.453, Pn7.1969, Pn3.3302, Pn32.300, Pn43.21, Pn3.3668, Pn5.639, Pn13.1416, Pn4.3275, Pn16.1010, Pn18.176, Pn1.2465, Pn29.381, Pn5.18…
Metabolism	Glycosphingolipid biosynthesis - ganglio series	4	92	0.110415	0.680158	Pn3.1397, Pn2.1617, Pn9.1575, Pn9.1274
Metabolism	Sulfur metabolism	3	64	0.133967	0.793494	Pn6.2386, Pn8.4, Pn8.1618
Brite Hierarchies	Spliceosome	27	1086	0.136767	0.780079	Pn13.48, Pn10.535, Pn5.2554, Pn3.2187, Pn26.363, Pn1.1953, Pn8.582, Pn3.2244, Pn1.3044, Pn7.1586, Pn1.137, Pn7.1482, Pn1.233, Pn7.1945, Pn29.256, Pn12.1527, Pn4.3322, Pn7.1909, Pn7.1969, Pn12.27, Pn3.3668, Pn6.1944, Pn4.3275, Pn4.3252, Pn1.3051, Pn11.804, Pn5.2859
Metabolism	Phenylalanine metabolism	4	109	0.171162	0.941391	Pn2.2577, Pn37.138, Pn2.2494, Pn3.1189
Metabolism	Other glycan degradation	6	189	0.174382	0.926029	Pn30.293, Pn16.1695, Pn3.1397, Pn2.1617, Pn9.1575, Pn9.1274
Brite Hierarchies	Messenger RNA biogenesis	38	1667	0.20852	1.0704	Pn47.5, Pn13.48, Pn26.147, Pn10.535, Pn5.2554, Pn3.2187, Pn28.89, Pn1.1953, Pn8.582, Pn21.1225, Pn1.3044, Pn7.1586, Pn3.45, Pn7.1482, Pn29.256, Pn22.548, Pn4.2697, Pn4.716, Pn12.1527, Pn18.368, Pn4.3322, Pn34.33, Pn28.103, Pn36.33, Pn12.27, Pn6.1464, Pn17.1384, Pn24.93, Pn6.1944, Pn3.4849, Pn6.857, Pn4.3275, Pn16.1010, Pn1.35, Pn1.37, Pn34.15, Pn16.763, Pn7.77
Brite Hierarchies	G protein-coupled receptors	2	46	0.23158	1.15043	Pn19.1228, Pn15.2742
Not Included in Pathway or Brite	Function unknown	3	89	0.259211	1.24745	Pn31.362, Pn4.1556, Pn31.42
Brite Hierarchies	Lipopolysaccharide biosynthesis proteins	1	15	0.259534	1.21116	Pn14.638
Metabolism	Glycosaminoglycan degradation	4	133	0.271121	1.22802	Pn3.1397, Pn2.1617, Pn9.1575, Pn9.1274
Metabolism	Tryptophan metabolism	4	136	0.284332	1.25106	Pn3.1607, Pn37.138, Pn1.2516, Pn3.1189
Metabolism	Glycosylphosphatidylinositol (GPI)-anchor biosynthesis	2	55	0.297852	1.27415	Pn12.1315, Pn22.977
Genetic Information Processing	Homologous recombination	4	140	0.302087	1.25733	Pn16.760, Pn24.483, Pn16.766, Pn16.765
Not Included in Pathway or Brite	Poorly characterized	3	97	0.302323	1.22521	Pn31.362, Pn4.1556, Pn31.42
Metabolism	Phenylalanine, tyrosine and tryptophan biosynthesis	4	143	0.315483	1.24575	Pn1.2305, Pn8.1140, Pn16.732, Pn24.508
Metabolism	Pyrimidine metabolism	5	188	0.317429	1.2221	Pn4.564, Pn4.487, Pn1.1868, Pn5.1243, Pn5.1253
Metabolism	Various types of N-glycan biosynthesis	3	100	0.3186	1.19669	Pn2.1617, Pn9.1575, Pn9.1274
Metabolism	Folate biosynthesis	3	103	0.334886	1.22792	Pn16.1993, Pn16.1985, Pn24.734
Genetic Information Processing	Ribosome biogenesis in eukaryotes	6	240	0.341191	1.22194	Pn4.1340, Pn11.1540, Pn24.664, Pn24.635, Pn32.203, Pn13.1416
Genetic Information Processing	Sulfur relay system	1	23	0.369212	1.29224	Pn3.2594
Genetic Information Processing	Replication and repair	10	448	0.396892	1.35825	Pn16.760, Pn24.483, Pn19.1359, Pn4.3528, Pn15.925, Pn16.766, Pn26.53, Pn8.1102, Pn16.765, Pn19.1066
Genetic Information Processing	Nucleotide excision repair	4	163	0.405223	1.35662	Pn19.1359, Pn15.925, Pn8.1102, Pn19.1066
Metabolism	Glycan biosynthesis and metabolism	11	509	0.428715	1.40473	Pn12.1315, Pn17.192, Pn30.293, Pn16.1695, Pn3.1397, Pn2.1617, Pn9.1575, Pn51.20, Pn15.891, Pn22.977, Pn9.1274
Metabolism	Pentose and glucuronate interconversions	10	462	0.434081	1.39268	Pn6.2916, Pn5.1266, Pn3.3473, Pn7.1273, Pn26.98, Pn15.2664, Pn3.3498, Pn3.2579, Pn36.37, Pn1.3592
Metabolism	Taurine and hypotaurine metabolism	1	30	0.451786	1.4199	Pn19.521
Not Included in Pathway or Brite	Structural proteins	1	30	0.451786	1.4199	Pn15.2346
Metabolism	Isoquinoline alkaloid biosynthesis	3	126	0.457281	1.38081	Pn2.2577, Pn2.2494, Pn6.2746
Metabolism	Tyrosine metabolism	4	179	0.475446	1.40805	Pn2.2577, Pn2.2494, Pn2.2437, Pn6.2746
Brite Hierarchies	Lectins	1	33	0.483784	1.40571	Pn3.4323
Metabolism	Alanine, aspartate and glutamate metabolism	3	133	0.492759	1.40527	Pn8.2568, Pn6.638, Pn19.521
Metabolism	Porphyrin and chlorophyll metabolism	3	133	0.492759	1.40527	Pn18.1182, Pn18.218, Pn18.238
Brite Hierarchies	Transcription machinery	15	738	0.497763	1.36885	Pn28.398, Pn3.3155, Pn24.93, Pn3.1256, Pn43.21, Pn8.1102, Pn16.145, Pn1.2495, Pn7.2045, Pn16.242, Pn16.1010, Pn16.163, Pn7.1548, Pn16.147, Pn16.157
Metabolism	Tropane, piperidine and pyridine alkaloid biosynthesis	2	84	0.498348	1.34641	Pn2.2577, Pn2.2494
Metabolism	Fructose and mannose metabolism	4	198	0.554335	1.47186	Pn10.1727, Pn21.952, Pn10.1770, Pn36.37
Metabolism	Arginine and proline metabolism	3	152	0.5827	1.52095	Pn37.138, Pn16.922, Pn3.1189
Metabolism	beta-Alanine metabolism	3	154	0.591562	1.51834	Pn2.2577, Pn2.2494, Pn19.521
Genetic Information Processing	Folding, sorting and degradation	33	1719	0.601776	1.51924	Pn15.513, Pn8.2776, Pn13.48, Pn13.29, Pn2.772, Pn10.535, Pn5.2554, Pn3.2187, Pn26.363, Pn8.582, Pn3.4323, Pn1.3044, Pn6.406, Pn29.290, Pn7.1482, Pn14.587, Pn29.256, Pn29.276, Pn12.1527, Pn18.368, Pn4.3322, Pn10.443, Pn3.2594, Pn6.1944, Pn16.2265, Pn6.857, Pn4.3275, Pn4.3571, Pn6.998, Pn29.381, Pn29.302, Pn24.921, Pn2.736
Brite Hierarchies	Transfer RNA biogenesis	21	1109	0.616647	1.53167	Pn20.290, Pn21.667, Pn9.885, Pn2.1864, Pn3.2594, Pn56.20, Pn3.4226, Pn44.48, Pn3.2387, Pn8.420, Pn3.911, Pn3.2822, Pn6.1823, Pn19.479, Pn6.1418, Pn3.3939, Pn4.538, Pn4.615, Pn11.437, Pn11.329, Pn2.859
Metabolism	Zeatin biosynthesis	3	162	0.625773	1.52967	Pn1.512, Pn3.2774, Pn1.507
Genetic Information Processing	Mismatch repair	2	107	0.62923	1.51409	Pn26.53, Pn19.1066
Metabolism	Galactose metabolism	7	380	0.629878	1.49233	Pn8.851, Pn8.852, Pn17.192, Pn16.1740, Pn3.1397, Pn51.20, Pn14.1562
Brite Hierarchies	Domain-containing proteins not elsewhere classified	1	51	0.640193	1.49378	Pn14.1229
Metabolism	Sesquiterpenoid and triterpenoid biosynthesis	4	221	0.640656	1.47255	Pn9.1903, Pn9.1900, Pn9.1898, Pn9.1907
Brite Hierarchies	DNA repair and recombination proteins	26	1389	0.646899	1.46504	Pn4.564, Pn4.487, Pn17.523, Pn5.2594, Pn8.1102, Pn5.3241, Pn8.782, Pn7.1548, Pn39.75, Pn16.499, Pn19.1066, Pn8.2922, Pn16.609, Pn6.2498, Pn6.1389, Pn26.53, Pn7.2045, Pn16.760, Pn24.483, Pn19.1359, Pn1.2127, Pn15.409, Pn15.925, Pn16.766, Pn16.765, Pn39.26
Metabolism	Sphingolipid metabolism	3	170	0.657965	1.4685	Pn17.192, Pn3.1397, Pn51.20
Metabolism	Lysine degradation	2	113	0.658682	1.4491	Pn52.28, Pn12.827
Brite Hierarchies	Chromosome and associated proteins	41	2182	0.663321	1.43875	Pn6.2187, Pn5.1085, Pn44.48, Pn28.89, Pn17.1052, Pn6.233, Pn8.563, Pn8.420, Pn7.839, Pn9.1905, Pn11.971, Pn3.45, Pn4.2294, Pn15.1049, Pn5.213, Pn4.716, Pn17.1117, Pn19.1066, Pn2.501, Pn28.103, Pn36.33, Pn6.2252, Pn4.535, Pn19.1438, Pn13.1434, Pn13.970, Pn26.296, Pn52.28, Pn12.827, Pn16.760, Pn24.483, Pn1.767, Pn1.35, Pn12.900, Pn11.149, Pn1.37, Pn4.1390, Pn16.766, Pn16.765, Pn16.763, Pn1.1173
Genetic Information Processing	Aminoacyl-tRNA biosynthesis	4	229	0.667983	1.42874	Pn9.885, Pn55.23, Pn5.2836, Pn3.2822
Metabolism	Pentose phosphate pathway	3	173	0.669511	1.41239	Pn10.1727, Pn21.952, Pn10.1770
Metabolism	Glycolysis / Gluconeogenesis	6	342	0.674174	1.40301	Pn10.1727, Pn8.1558, Pn21.952, Pn6.2880, Pn6.2876, Pn10.1770
Metabolism	Cysteine and methionine metabolism	5	297	0.703627	1.44478	Pn2.259, Pn9.1716, Pn6.2386, Pn9.1821, Pn1.284
Metabolism	Fatty acid biosynthesis	2	130	0.731971	1.48321	Pn12.1707, Pn12.1901
Metabolism	Amino acid metabolism	23	1296	0.736513	1.47303	Pn2.2577, Pn2.259, Pn8.2568, Pn37.138, Pn6.2386, Pn1.2305, Pn8.1140, Pn2.2494, Pn1.2516, Pn3.1189, Pn19.521, Pn6.2746, Pn52.28, Pn9.1716, Pn12.827, Pn6.638, Pn3.1607, Pn9.1821, Pn16.922, Pn16.732, Pn1.284, Pn2.2437, Pn24.508
Metabolism	alpha-Linolenic acid metabolism	2	136	0.75445	1.48956	Pn17.100, Pn11.507
Genetic Information Processing	Translation	34	1898	0.754626	1.47104	Pn33.32, Pn9.885, Pn13.48, Pn26.147, Pn10.535, Pn5.2554, Pn3.2187, Pn8.582, Pn3.2822, Pn4.1340, Pn1.3044, Pn3.45, Pn7.1482, Pn1.2336, Pn55.23, Pn24.635, Pn29.256, Pn12.1527, Pn7.1325, Pn4.3322, Pn36.33, Pn11.1540, Pn6.1464, Pn24.93, Pn32.203, Pn13.1416, Pn6.1944, Pn3.4849, Pn4.3275, Pn16.1010, Pn24.664, Pn4.3538, Pn5.2836, Pn16.763
Metabolism	Butanoate metabolism	1	73	0.768605	1.47956	Pn19.521
Metabolism	Biosynthesis of unsaturated fatty acids	1	74	0.773203	1.47004	Pn2.2503
Brite Hierarchies	Lipid biosynthesis proteins	3	205	0.775079	1.45564	Pn12.1707, Pn2.2503, Pn12.1901
Brite Hierarchies	CD molecules	3	205	0.775079	1.45564	Pn21.821, Pn9.1090, Pn21.794
Brite Hierarchies	Ubiquitin system	28	1604	0.782558	1.43469	Pn17.361, Pn3.4783, Pn2.772, Pn3.2064, Pn3.1651, Pn5.3241, Pn24.970, Pn38.176, Pn4.3327, Pn4.1784, Pn9.355, Pn37.25, Pn3.2594, Pn28.71, Pn1.2932, Pn16.2205, Pn3.698, Pn16.760, Pn24.483, Pn13.1194, Pn1.2465, Pn1.121, Pn16.766, Pn4.108, Pn3.198, Pn16.765, Pn4.3279, Pn4.3377
Brite Hierarchies	Membrane trafficking	45	2534	0.801533	1.45219	Pn15.513, Pn8.2776, Pn6.1472, Pn6.2880, Pn3.4783, Pn2.772, Pn2.310, Pn2.398, Pn3.1590, Pn7.80, Pn6.2641, Pn6.2520, Pn26.363, Pn26.782, Pn28.23, Pn3.1035, Pn24.180, Pn28.26, Pn1.2968, Pn1.2529, Pn26.186, Pn1.1781, Pn5.213, Pn3.447, Pn30.293, Pn31.202, Pn4.3546, Pn4.2874, Pn4.2697, Pn8.1558, Pn6.3783, Pn9.514, Pn3.948, Pn2.581, Pn6.2876, Pn3.229, Pn40.11, Pn6.2705, Pn7.1099, Pn18.191, Pn7.1893, Pn1…
Metabolism	Carbon fixation in photosynthetic organisms	3	219	0.811729	1.45356	Pn10.1727, Pn24.888, Pn10.1770
Metabolism	Pyruvate metabolism	4	284	0.816753	1.44575	Pn8.1558, Pn6.2880, Pn24.888, Pn6.2876
Metabolism	Glycerolipid metabolism	3	228	0.832522	1.45691	Pn2.2224, Pn17.192, Pn51.20
Brite Hierarchies	DNA replication proteins	6	415	0.833255	1.44181	Pn19.1359, Pn4.3528, Pn15.925, Pn17.523, Pn6.233, Pn19.1066
Metabolism	Metabolism of other amino acids	10	651	0.833348	1.42595	Pn2.2577, Pn2.259, Pn9.1716, Pn11.871, Pn13.831, Pn9.1821, Pn8.4, Pn8.1618, Pn2.2494, Pn19.521
Brite Hierarchies	Translation factors	8	539	0.840308	1.42206	Pn19.999, Pn19.1223, Pn6.858, Pn21.785, Pn8.2715, Pn2.1463, Pn29.102, Pn21.812
Brite Hierarchies	Secretion system	1	93	0.845135	1.41468	Pn4.3571
Metabolism	Amino sugar and nucleotide sugar metabolism	5	365	0.851717	1.41037	Pn12.1451, Pn2.1617, Pn9.1575, Pn4.2600, Pn9.1274
Genetic Information Processing	DNA replication	2	170	0.853255	1.39789	Pn4.3528, Pn19.1066
Metabolism	Glycine, serine and threonine metabolism	2	172	0.857754	1.39046	Pn2.2577, Pn2.2494
Metabolism	Fatty acid elongation	1	101	0.868125	1.39262	Pn2.2503
Genetic Information Processing	Protein export	1	102	0.870748	1.38242	Pn4.3571
Brite Hierarchies	Ion channels	1	106	0.880729	1.384	Pn8.522
Brite Hierarchies	Peptidases and inhibitors	14	929	0.883521	1.37437	Pn21.821, Pn3.4783, Pn21.794, Pn5.3077, Pn1.2932, Pn1.1799, Pn1.1767, Pn2.2394, Pn3.1434, Pn12.1611, Pn11.871, Pn38.176, Pn9.1488, Pn5.2729
Metabolism	Oxidative phosphorylation	4	326	0.889274	1.36948	Pn11.352, Pn11.784, Pn26.213, Pn30.45
Genetic Information Processing	Basal transcription factors	1	115	0.900463	1.37298	Pn8.1102
Metabolism	Ubiquinone and other terpenoid-quinone biosynthesis	1	115	0.900463	1.37298	Pn9.356
Brite Hierarchies	Chaperones and folding catalysts	13	896	0.904805	1.35281	Pn2.579, Pn26.9, Pn5.6, Pn5.3077, Pn26.363, Pn12.1660, Pn6.114, Pn3.4323, Pn3.1434, Pn10.381, Pn2.1617, Pn9.1575, Pn9.1274
Organismal Systems	Circadian rhythm - plant	3	273	0.90924	1.34638	Pn11.1540, Pn26.641, Pn13.1416
Metabolism	Ascorbate and aldarate metabolism	2	204	0.914469	1.34122	Pn18.1091, Pn18.1090
Brite Hierarchies	Prenyltransferases	1	126	0.920209	1.33691	Pn7.80
Brite Hierarchies	Glycosylphosphatidylinositol (GPI)-anchored proteins	1	128	0.923354	1.32894	Pn3.710
Genetic Information Processing	RNA polymerase	2	214	0.927303	1.32226	Pn7.2045, Pn7.1548
Cellular Processes	Phagosome	2	215	0.928481	1.3118	Pn26.213, Pn3.4323
Brite Hierarchies	Mitochondrial biogenesis	27	1748	0.929308	1.30103	Pn2.1864, Pn6.2520, Pn26.363, Pn6.114, Pn26.782, Pn3.1035, Pn24.180, Pn3.2387, Pn3.911, Pn19.479, Pn11.437, Pn55.23, Pn4.2697, Pn18.348, Pn14.98, Pn2.844, Pn56.20, Pn2.961, Pn13.1434, Pn13.970, Pn6.1418, Pn7.1099, Pn4.3571, Pn9.1488, Pn11.329, Pn7.873, Pn5.2836
Metabolism	N-Glycan biosynthesis	1	134	0.932065	1.29314	Pn15.891
Metabolism	Metabolism of cofactors and vitamins	10	754	0.932728	1.2825	Pn18.1182, Pn9.356, Pn16.792, Pn18.218, Pn16.1993, Pn16.1985, Pn24.734, Pn18.238, Pn16.665, Pn4.1521
Metabolism	Glutathione metabolism	2	231	0.945044	1.28794	Pn11.871, Pn13.831
Brite Hierarchies	Protein families: metabolism	122	6968	0.948478	1.28128	Pn5.1306, Pn14.18, Pn2.434, Pn2.1480, Pn13.1368, Pn5.2991, Pn4.681, Pn3.4889, Pn6.2889, Pn1.507, Pn18.1206, Pn1.512, Pn13.1362, Pn38.176, Pn11.20, Pn25.196, Pn6.3064, Pn3.4074, Pn2.2961, Pn4.971, Pn6.2892, Pn2.145, Pn6.2896, Pn15.2368, Pn6.2897, Pn1.1767, Pn3.923, Pn13.1416, Pn20.1156, Pn14.715, Pn2.939, Pn31.234, Pn9.885, Pn11.1178, Pn2.2474, Pn26.187, Pn6.475, Pn1.2504, Pn24.180, Pn19.85, Pn1.3…
Genetic Information Processing	Spliceosome	5	456	0.949215	1.27112	Pn7.1586, Pn12.27, Pn26.363, Pn1.1953, Pn3.2244
Not Included in Pathway or Brite	Unclassified: signaling and cellular processes	1	150	0.950761	1.26222	Pn15.2346
Metabolism	Biosynthesis of other secondary metabolites	14	1043	0.954433	1.25626	Pn21.931, Pn2.2577, Pn9.356, Pn4.2519, Pn21.928, Pn2.2494, Pn21.925, Pn6.2746, Pn21.922, Pn16.989, Pn24.105, Pn7.365, Pn8.4, Pn8.1618
Brite Hierarchies	Brite Hierarchies	458	24087	0.96443	1.25866	Pn8.2776, Pn47.5, Pn13.48, Pn6.3177, Pn2.310, Pn14.18, Pn2.434, Pn5.2594, Pn1.507, Pn11.971, Pn1.512, Pn1.2336, Pn38.176, Pn14.383, Pn4.1784, Pn4.2874, Pn29.256, Pn9.1056, Pn6.3064, Pn37.25, Pn3.4074, Pn8.1558, Pn28.103, Pn21.453, Pn7.1969, Pn16.1010, Pn1.2465, Pn29.381, Pn12.64, Pn9.885, Pn13.29, Pn8.2639, Pn2.772, Pn1.848, Pn19.1223, Pn1.3442, Pn8.830, Pn11.871, Pn30.293, Pn12.1267, Pn19.1228, …
Brite Hierarchies	Ribosome biogenesis	13	1023	0.968995	1.25399	Pn11.1540, Pn7.1909, Pn26.363, Pn32.203, Pn13.1416, Pn32.217, Pn4.1340, Pn24.664, Pn14.362, Pn24.635, Pn14.383, Pn4.1358, Pn7.1945
Metabolism	Terpenoid backbone biosynthesis	1	174	0.969625	1.24435	Pn6.1780
Cellular Processes	Peroxisome	2	268	0.970487	1.23517	Pn21.871, Pn15.2133
Metabolism	Phenylpropanoid biosynthesis	6	511	0.975024	1.23077	Pn9.356, Pn4.2519, Pn16.989, Pn24.105, Pn7.365, Pn15.2487
Brite Hierarchies	Glycosyltransferases	10	859	0.976731	1.2229	Pn21.931, Pn1.512, Pn21.928, Pn8.829, Pn15.891, Pn21.925, Pn22.977, Pn1.507, Pn21.922, Pn31.56
Brite Hierarchies	Amino acid related enzymes	2	291	0.980098	1.21722	Pn9.885, Pn3.2822
Metabolism	Inositol phosphate metabolism	1	195	0.980102	1.20749	Pn3.447
Cellular Processes	Cellular Processes	12	1037	0.985813	1.20488	Pn7.1099, Pn1.1781, Pn6.1472, Pn26.213, Pn3.4783, Pn6.2520, Pn21.871, Pn26.363, Pn3.4323, Pn3.1035, Pn24.180, Pn15.2133
Cellular Processes	Transport and catabolism	12	1037	0.985813	1.20488	Pn7.1099, Pn1.1781, Pn6.1472, Pn26.213, Pn3.4783, Pn6.2520, Pn21.871, Pn26.363, Pn3.4323, Pn3.1035, Pn24.180, Pn15.2133
Metabolism	Energy metabolism	11	981	0.987264	1.1878	Pn10.1727, Pn11.352, Pn11.784, Pn26.213, Pn6.2386, Pn30.45, Pn8.4, Pn8.1618, Pn24.888, Pn10.1770, Pn25.196
Genetic Information Processing	Genetic Information Processing	71	4522	0.988092	1.17958	Pn15.513, Pn8.2776, Pn13.48, Pn10.535, Pn5.2554, Pn3.2187, Pn26.363, Pn1.1953, Pn8.582, Pn3.4323, Pn3.2822, Pn4.1340, Pn6.406, Pn3.45, Pn29.290, Pn7.1482, Pn1.2336, Pn24.635, Pn14.587, Pn29.256, Pn12.1527, Pn7.1325, Pn18.368, Pn4.3322, Pn10.443, Pn11.1540, Pn12.27, Pn26.53, Pn13.1416, Pn16.2265, Pn24.483, Pn4.3275, Pn16.1010, Pn6.998, Pn29.381, Pn29.302, Pn24.921, Pn5.2836, Pn2.736, Pn33.32, Pn9.…
Genetic Information Processing	Transcription	8	785	0.988444	1.17093	Pn7.2045, Pn7.1586, Pn12.27, Pn26.363, Pn7.1548, Pn1.1953, Pn3.2244, Pn8.1102
Environmental Information Processing	Membrane transport	1	225	0.989131	1.1628	Pn9.1090
Environmental Information Processing	ABC transporters	1	225	0.989131	1.1628	Pn9.1090
Brite Hierarchies	Cytochrome P450	2	360	0.994061	1.15102	Pn4.971, Pn4.978
Metabolism	Glycerophospholipid metabolism	1	256	0.994185	1.14257	Pn2.2224
Brite Hierarchies	Cytoskeleton proteins	5	619	0.994413	1.13437	Pn17.460, Pn5.1085, Pn4.2697, Pn5.471, Pn26.296
Environmental Information Processing	MAPK signaling pathway - plant	9	922	0.99487	1.12654	Pn6.3064, Pn1.987, Pn18.1206, Pn6.2892, Pn5.623, Pn6.2897, Pn31.234, Pn6.2889, Pn19.1130
Environmental Information Processing	Phosphatidylinositol signaling system	1	278	0.996271	1.1199	Pn3.447
Genetic Information Processing	Protein processing in endoplasmic reticulum	4	567	0.996367	1.11189	Pn15.513, Pn8.2776, Pn26.363, Pn3.4323
Cellular Processes	Endocytosis	3	482	0.996434	1.10396	Pn1.1781, Pn3.4783, Pn26.363
Metabolism	Starch and sucrose metabolism	6	731	0.996564	1.09622	Pn3.710, Pn8.851, Pn8.852, Pn16.1740, Pn1.2888, Pn14.1562
Metabolism	Carbohydrate metabolism	35	2686	0.99787	1.08987	Pn10.1727, Pn5.1266, Pn6.2880, Pn3.3473, Pn3.1397, Pn1.2888, Pn3.3498, Pn8.851, Pn6.2916, Pn8.852, Pn3.447, Pn16.1740, Pn2.1617, Pn9.1575, Pn51.20, Pn18.1090, Pn9.1274, Pn8.1558, Pn18.1091, Pn21.952, Pn17.192, Pn12.1451, Pn26.98, Pn15.2664, Pn6.2876, Pn3.2579, Pn19.521, Pn10.1770, Pn3.710, Pn7.1273, Pn24.888, Pn4.2600, Pn14.1562, Pn36.37, Pn1.3592
Genetic Information Processing	Nucleocytoplasmic transport	1	310	0.998047	1.08239	Pn16.763
Metabolism	Photosynthesis	1	333	0.998774	1.0756	Pn25.196
Brite Hierarchies	Ribosome	5	725	0.998842	1.06821	Pn33.32, Pn21.453, Pn1.2336, Pn4.3538, Pn7.1325
Metabolism	Metabolism of terpenoids and polyketides	8	991	0.999209	1.06123	Pn9.1903, Pn9.1900, Pn1.512, Pn6.1780, Pn9.1898, Pn3.2774, Pn9.1907, Pn1.507
Brite Hierarchies	Exosome	19	1785	0.999312	1.05407	Pn21.821, Pn10.1727, Pn8.1558, Pn6.2880, Pn9.514, Pn9.1090, Pn21.794, Pn6.2498, Pn3.1397, Pn26.363, Pn6.2876, Pn10.1770, Pn26.186, Pn16.792, Pn15.2569, Pn4.108, Pn29.102, Pn16.665, Pn4.1521
Brite Hierarchies	Photosynthesis proteins	1	369	0.999408	1.047	Pn25.196
Genetic Information Processing	Ribosome	4	682	0.999417	1.03993	Pn33.32, Pn1.2336, Pn4.3538, Pn7.1325
Metabolism	Lipid metabolism	9	1141	0.999711	1.03326	Pn2.2224, Pn17.100, Pn17.192, Pn3.1397, Pn12.1707, Pn51.20, Pn2.2503, Pn11.507, Pn12.1901
Brite Hierarchies	Protein phosphatases and associated proteins	9	1156	0.999765	1.02643	Pn36.33, Pn3.45, Pn4.474, Pn13.821, Pn1.2127, Pn10.1439, Pn26.363, Pn19.1438, Pn4.591
Brite Hierarchies	Transporters	20	1985	0.999844	1.01971	Pn21.665, Pn9.623, Pn6.3177, Pn13.831, Pn23.466, Pn9.1090, Pn3.2575, Pn32.156, Pn3.229, Pn41.146, Pn6.1637, Pn4.1132, Pn8.830, Pn12.1267, Pn8.949, Pn7.1206, Pn8.948, Pn1.1170, Pn2.748, Pn17.1734
Genetic Information Processing	Ubiquitin mediated proteolysis	1	447	0.999878	1.01303	Pn2.772
Metabolism	Metabolism	111	8196	1	1.00654	Pn2.2577, Pn4.564, Pn5.1266, Pn6.2880, Pn37.138, Pn1.507, Pn8.851, Pn6.2916, Pn16.792, Pn8.852, Pn1.512, Pn9.1575, Pn25.196, Pn8.1558, Pn18.218, Pn26.98, Pn3.2579, Pn19.521, Pn2.2437, Pn16.665, Pn2.259, Pn6.2386, Pn8.1140, Pn3.3498, Pn5.1243, Pn9.1907, Pn11.352, Pn11.871, Pn30.293, Pn7.365, Pn24.734, Pn12.1707, Pn2.2503, Pn2.2224, Pn9.356, Pn18.1091, Pn21.952, Pn4.2519, Pn26.213, Pn1.2516, Pn3.11…
Brite Hierarchies	Protein families: signaling and cellular processes	50	4569	1	1	Pn21.821, Pn21.665, Pn9.623, Pn6.2880, Pn6.3177, Pn9.1090, Pn26.363, Pn32.156, Pn3.4323, Pn6.1637, Pn16.792, Pn7.1206, Pn2.748, Pn8.1558, Pn14.1229, Pn13.831, Pn6.2498, Pn3.2575, Pn10.1770, Pn4.1132, Pn15.2569, Pn8.949, Pn8.948, Pn1.1170, Pn29.102, Pn16.665, Pn10.1727, Pn17.460, Pn3.1397, Pn5.1085, Pn26.186, Pn8.830, Pn12.1267, Pn19.1228, Pn4.2697, Pn4.1521, Pn17.1734, Pn5.471, Pn9.514, Pn23.466,…

## Sheet: Supplementary Table 7
Supplementary Table 7: Target genes and corresponding miRNAs for plant-pathogen interaction, plant hormone signal transduction and metabolism pathways.												Pn6.3330		Pn-miR158a-3p		novel_mir15
Pathway	Pathway ID	Gene_ID	KEGG_ID	miRNAs	Annotation							Pn14.18		Pn-miR169k		Pn-miR8178
Plant-pathogen interaction (55)	ko04626	Pn6.3330	K13459	Pn-miR158a-3p	RPS2; disease resistance protein RPS2							Pn6.3015		Pn-miR169n		Pn-miR5021
		Pn14.18	K13412	Pn-miR169k, Pn-miR169n	CPK; calcium-dependent protein kinase [EC:2.7.11.1]							Pn6.3377		Pn-miR390a-5p		Pn-miR408-3p
		Pn6.3015	K13459	Pn-miR158a-3p	RPS2; disease resistance protein RPS2							Pn6.3335		Pn-miR390b-5p		Pn-miR396b-5p
		Pn6.3377	K13459	Pn-miR158a-3p	RPS2; disease resistance protein RPS2							Pn6.3731		Pn-miR397b		novel_mir8
		Pn6.3335	K13459	Pn-miR158a-3p	RPS2; disease resistance protein RPS2							Pn13.500		Pn-miR845a		Pn-miR396a-5p
		Pn6.3731	K13459	Pn-miR158a-3p	RPS2; disease resistance protein RPS2							Pn6.2889		Pn-miR164a		novel_mir18
		Pn13.500	K13466	Pn-miR390a-5p, Pn-miR390b-5p	EIX1_2; EIX receptor 1/2							Pn6.2959		Pn-miR164b-5p		Pn-miR159c
		Pn6.2889	K13420	Pn-miR390a-5p, Pn-miR390b-5p	FLS2; LRR receptor-like serine/threonine-protein kinase FLS2 [EC:2.7.11.1]							Pn6.209		novel_mir10		Pn-miR397b
		Pn6.2959	K13459	Pn-miR158a-3p	RPS2; disease resistance protein RPS2							Pn6.207		Pn-miR390b-3p		Pn-miR169a-3p
		Pn6.209	K13459	Pn-miR158a-3p	RPS2; disease resistance protein RPS2							Pn4.1069		Pn-miR390a-3p		novel_mir14
		Pn6.207	K13459	Pn-miR158a-3p	RPS2; disease resistance protein RPS2							Pn6.3291		Pn-miR165a-5p		Pn-miR164c-5p
		Pn4.1069	K13428	Pn-miR397b	EFR; LRR receptor-like serine/threonine-protein kinase EFR [EC:2.7.11.1]							Pn6.3292		Pn-miR8178		Pn-miR403-3p
		Pn6.3291	K13459	Pn-miR158a-3p	RPS2; disease resistance protein RPS2							Pn6.3064		Pn-miR5021		Pn-miR5658
		Pn6.3292	K13459	Pn-miR158a-3p	RPS2; disease resistance protein RPS2							Pn2.1993		Pn-miR156i		Pn-miR156g
		Pn6.3064	K13420	Pn-miR390a-5p, Pn-miR390b-5p	FLS2; LRR receptor-like serine/threonine-protein kinase FLS2 [EC:2.7.11.1]							Pn6.3382		novel_mir1		Pn-miR845a
		Pn2.1993	K13457	Pn-miR397b	RPM1, RPS3; disease resistance protein RPM1							Pn14.1744		Pn-miR170-3p		Pn-miR156a-5p
		Pn6.3382	K13459	Pn-miR158a-3p	RPS2; disease resistance protein RPS2							Pn6.3263		Pn-miR171a-3p		Pn-miR156b-5p
		Pn14.1744	K13457	Pn-miR845a	RPM1, RPS3; disease resistance protein RPM1							Pn6.2892		Pn-miR171b-3p		Pn-miR156c-5p
		Pn6.3263	K13459	Pn-miR158a-3p	RPS2; disease resistance protein RPS2							Pn6.3188		Pn-miR171c-3p		Pn-miR156d-5p
		Pn6.2892	K13420	Pn-miR390a-5p, Pn-miR390b-5p	FLS2; LRR receptor-like serine/threonine-protein kinase FLS2 [EC:2.7.11.1]							Pn6.3147		Pn-miR156a-5p		Pn-miR156e
		Pn6.3188	K13459	Pn-miR164a, Pn-miR164b-5p	RPS2; disease resistance protein RPS2							Pn6.3301		Pn-miR156b-5p		Pn-miR156f-5p
		Pn6.3147	K13459	Pn-miR158a-3p	RPS2; disease resistance protein RPS2							Pn6.3740		Pn-miR156c-5p		Pn-miR168a-5p
		Pn6.3301	K13459	Pn-miR158a-3p	RPS2; disease resistance protein RPS2							Pn6.202		Pn-miR156d-5p		Pn-miR168b-5p
		Pn6.3740	K13459	Pn-miR158a-3p	RPS2; disease resistance protein RPS2							Pn6.3303		Pn-miR156e		Pn-miR166e-5p
		Pn6.202	K13459	Pn-miR158a-3p	RPS2; disease resistance protein RPS2							Pn6.2973		Pn-miR156f-5p		Pn-miR396b-3p
		Pn6.3303	K13459	Pn-miR158a-3p	RPS2; disease resistance protein RPS2							Pn6.2897		Pn-miR156g		Pn-miR858b
		Pn6.2973	K13459	Pn-miR158a-3p	RPS2; disease resistance protein RPS2							Pn6.1489		Pn-miR156h		Pn-miR156j
		Pn6.2897	K13420	Pn-miR390a-5p, Pn-miR390b-5p	FLS2; LRR receptor-like serine/threonine-protein kinase FLS2 [EC:2.7.11.1]							Pn6.3700		Pn-miR156j		Pn-miR396a-3p
		Pn6.1489	K13466	novel_mir10	EIX1_2; EIX receptor 1/2							Pn6.3703		Pn-miR157a-5p		Pn-miR160a-5p
		Pn6.3700	K13459	Pn-miR158a-3p	RPS2; disease resistance protein RPS2							Pn20.1156		Pn-miR157b-5p		Pn-miR160b
		Pn6.3703	K13459	Pn-miR158a-3p	RPS2; disease resistance protein RPS2							Pn1.987		Pn-miR157c-5p		Pn-miR160c-5p
		Pn20.1156	K13412	Pn-miR390b-3p	CPK; calcium-dependent protein kinase [EC:2.7.11.1]							Pn31.234		Pn-miR157d		Pn-miR395b
		Pn1.987	K13447	Pn-miR390a-3p	RBOH; respiratory burst oxidase [EC:1.6.3.- 1.11.1.-]							Pn2.2514		Pn-miR393a-5p		Pn-miR395c
		Pn31.234	K13420	Pn-miR390a-5p	FLS2; LRR receptor-like serine/threonine-protein kinase FLS2 [EC:2.7.11.1]							Pn21.247		Pn-miR172a		Pn-miR395f
		Pn2.2514	K18835	Pn-miR165a-5p	WRKY2; WRKY transcription factor 2							Pn6.3275		Pn-miR172b-3p		Pn-miR172a
		Pn21.247	K13412	Pn-miR390b-3p	CPK; calcium-dependent protein kinase [EC:2.7.11.1]							Pn14.1756		Pn-miR172c		Pn-miR172b-3p
		Pn6.3275	K13459	Pn-miR158a-3p	RPS2; disease resistance protein RPS2							Pn6.1011		Pn-miR172d-3p		Pn-miR157a-5p
		Pn14.1756	K13457	Pn-miR845a	RPM1, RPS3; disease resistance protein RPM1							Pn26.187		Pn-miR167c-5p		Pn-miR157b-5p
		Pn6.1011	K13459	Pn-miR158a-3p	RPS2; disease resistance protein RPS2							Pn6.3711		Pn-miR160a-5p		Pn-miR157c-5p
		Pn26.187	K13412	Pn-miR8178	CPK; calcium-dependent protein kinase [EC:2.7.11.1]							Pn2.1979		Pn-miR160b		Pn-miR157d
		Pn6.3711	K13459	Pn-miR158a-3p	RPS2; disease resistance protein RPS2							Pn4.2975		Pn-miR160c-5p		novel_mir11
		Pn2.1979	K13457	Pn-miR397b	RPM1, RPS3; disease resistance protein RPM1							Pn6.3073		Pn-miR393b-5p		Pn-miR399a
		Pn4.2975	K13434	Pn-miR5021	PTI6; pathogenesis-related genes transcriptional activator PTI6							Pn6.3240		Pn-miR5658		Pn-miR399d
		Pn6.3073	K13460	Pn-miR158a-3p	RPS5; disease resistance protein RPS5							Pn2.2865		Pn-miR8175		Pn-miR399f
		Pn6.3240	K13459	Pn-miR158a-3p	RPS2; disease resistance protein RPS2							Pn6.3088		novel_mir15		Pn-miR156i
		Pn2.2865	K13428	Pn-miR156i	EFR; LRR receptor-like serine/threonine-protein kinase EFR [EC:2.7.11.1]							Pn6.3483		Pn-miR408-3p		Pn-miR8175
		Pn6.3088	K13459	Pn-miR158a-3p	RPS2; disease resistance protein RPS2							Pn14.1767		Pn-miR396b-5p		Pn-miR169a-5p
		Pn6.3483	K13459	Pn-miR158a-3p	RPS2; disease resistance protein RPS2							Pn6.3047		novel_mir8		Pn-miR169b-5p
		Pn14.1767	K13457	Pn-miR845a	RPM1, RPS3; disease resistance protein RPM1							Pn6.3721		Pn-miR396a-5p		Pn-miR169c
		Pn6.3047	K13459	Pn-miR158a-3p	RPS2; disease resistance protein RPS2							Pn13.297		novel_mir18		Pn-miR169g-5p
		Pn6.3721	K13459	Pn-miR158a-3p	RPS2; disease resistance protein RPS2							Pn16.206		Pn-miR159c		Pn-miR169k
		Pn13.297	K13466	Pn-miR390a-5p, Pn-miR390b-5p	EIX1_2; EIX receptor 1/2							Pn6.3282		Pn-miR169a-3p		Pn-miR169n
		Pn16.206	K13459	novel_mir1	RPS2; disease resistance protein RPS2							Pn14.1762		novel_mir14		Pn-miR399b
		Pn6.3282	K13459	Pn-miR158a-3p	RPS2; disease resistance protein RPS2							Pn11.1158		Pn-miR164c-5p		Pn-miR399c-3p
		Pn14.1762	K13457	Pn-miR845a	RPM1, RPS3; disease resistance protein RPM1							Pn13.744		Pn-miR403-3p		Pn-miR156h
Plant hormone signal transduction (62)	ko04075	Pn11.1158	K14494	Pn-miR170-3p, Pn-miR171a-3p, Pn-miR171b-3p, Pn-miR171c-3p	DELLA; DELLA protein							Pn8.2451		Pn-miR168a-5p		Pn-miR164a
		Pn13.744	K14494	Pn-miR170-3p, Pn-miR171a-3p, Pn-miR171b-3p, Pn-miR171c-3p	DELLA; DELLA protein							Pn8.2493		Pn-miR168b-5p		Pn-miR164b-5p
		Pn8.2451	K13415	Pn-miR156a-5p, Pn-miR156b-5p, Pn-miR156c-5p, Pn-miR156d-5p, Pn-miR156e, Pn-miR156f-5p, Pn-miR156g, Pn-miR156h, Pn-miR156i, Pn-miR156j, Pn-miR157a-5p, Pn-miR157b-5p, Pn-miR157c-5p, Pn-miR157d	BRI1; protein brassinosteroid insensitive 1 [EC:2.7.10.1 2.7.11.1]							Pn3.1651		Pn-miR166e-5p		novel_mir10
		Pn8.2493	K14494	Pn-miR170-3p, Pn-miR171a-3p, Pn-miR171b-3p, Pn-miR171c-3p	DELLA; DELLA protein							Pn26.641		Pn-miR396b-3p		Pn-miR395a
		Pn3.1651	K14485	Pn-miR393a-5p	TIR1; transport inhibitor response 1							Pn6.2921		Pn-miR858b		Pn-miR395d
		Pn26.641	K12126	Pn-miR172a, Pn-miR172b-3p, Pn-miR172c, Pn-miR172d-3p	PIF3; phytochrome-interacting factor 3							Pn1.24		Pn-miR396a-3p		Pn-miR395e
		Pn6.2921	K14486	Pn-miR156a-5p, Pn-miR156b-5p, Pn-miR156c-5p, Pn-miR156d-5p, Pn-miR156e, Pn-miR156f-5p, Pn-miR156i, Pn-miR156j	K14486, ARF; auxin response factor							Pn12.138		Pn-miR395b		Pn-miR159a
		Pn1.24	K14486	Pn-miR167c-5p	K14486, ARF; auxin response factor							Pn7.344		Pn-miR395c		Pn-miR159b-3p
		Pn12.138	K14486	Pn-miR160a-5p, Pn-miR160b, Pn-miR160c-5p	K14486, ARF; auxin response factor							Pn4.1784		Pn-miR395f		novel_mir7
		Pn7.344	K13415	Pn-miR156a-5p, Pn-miR156b-5p, Pn-miR156c-5p, Pn-miR156d-5p, Pn-miR156e, Pn-miR156f-5p, Pn-miR156g, Pn-miR156h, Pn-miR156i, Pn-miR156j, Pn-miR157a-5p, Pn-miR157b-5p, Pn-miR157c-5p, Pn-miR157d	BRI1; protein brassinosteroid insensitive 1 [EC:2.7.10.1 2.7.11.1]							Pn40.200		novel_mir11		Pn-miR166b-3p
		Pn4.1784	K14485	Pn-miR393a-5p, Pn-miR393b-5p	TIR1; transport inhibitor response 1							Pn37.25		Pn-miR399a		Pn-miR166c
		Pn40.200	K14486	Pn-miR160a-5p, Pn-miR160b, Pn-miR160c-5p	K14486, ARF; auxin response factor							Pn3.4074		Pn-miR399d		Pn-miR166d
		Pn37.25	K14485	Pn-miR393a-5p, Pn-miR393b-5p	TIR1; transport inhibitor response 1							Pn21.1417		Pn-miR399f		Pn-miR166e-3p
		Pn3.4074	K13415	Pn-miR156a-5p, Pn-miR156b-5p, Pn-miR156c-5p, Pn-miR156d-5p, Pn-miR156e, Pn-miR156f-5p, Pn-miR156g, Pn-miR156h, Pn-miR156i, Pn-miR156j, Pn-miR157a-5p, Pn-miR157b-5p, Pn-miR157c-5p, Pn-miR157d	BRI1; protein brassinosteroid insensitive 1 [EC:2.7.10.1 2.7.11.1]							Pn6.2053		Pn-miR169a-5p		Pn-miR166f
		Pn21.1417	K13415	Pn-miR156a-5p, Pn-miR156b-5p, Pn-miR156c-5p, Pn-miR156d-5p, Pn-miR156e, Pn-miR156f-5p, Pn-miR156g, Pn-miR156h, Pn-miR156i, Pn-miR156j, Pn-miR157a-5p, Pn-miR157b-5p, Pn-miR157c-5p, Pn-miR157d	BRI1; protein brassinosteroid insensitive 1 [EC:2.7.10.1 2.7.11.1]							Pn2.1033		Pn-miR169b-5p		Pn-miR166g
		Pn6.2053	K14486	Pn-miR167c-5p	K14486, ARF; auxin response factor							Pn17.1188		Pn-miR169c		novel_mir3
		Pn2.1033	K13415	Pn-miR156a-5p, Pn-miR156b-5p, Pn-miR156c-5p, Pn-miR156d-5p, Pn-miR156e, Pn-miR156f-5p, Pn-miR156g, Pn-miR156h, Pn-miR156i, Pn-miR156j, Pn-miR157a-5p, Pn-miR157b-5p, Pn-miR157c-5p, Pn-miR157d	BRI1; protein brassinosteroid insensitive 1 [EC:2.7.10.1 2.7.11.1]							Pn10.1012		Pn-miR169g-5p
		Pn17.1188	K14494	Pn-miR170-3p, Pn-miR171a-3p, Pn-miR171b-3p, Pn-miR171c-3p	DELLA; DELLA protein							Pn3.923		Pn-miR399b
		Pn10.1012	K14486	Pn-miR160a-5p, Pn-miR160b, Pn-miR160c-5p	K14486, ARF; auxin response factor							Pn8.630		Pn-miR399c-3p
		Pn3.923	K13415	Pn-miR390a-5p, Pn-miR390b-5p	BRI1; protein brassinosteroid insensitive 1 [EC:2.7.10.1 2.7.11.1]							Pn6.518		Pn-miR395a
		Pn8.630	K14486	Pn-miR167c-5p	K14486, ARF; auxin response factor							Pn1.2465		Pn-miR395d
		Pn6.518	K14494	Pn-miR170-3p, Pn-miR171a-3p, Pn-miR171b-3p, Pn-miR171c-3p	DELLA; DELLA protein							Pn2.939		Pn-miR395e
		Pn1.2465	K14485	Pn-miR393a-5p, Pn-miR393b-5p	TIR1; transport inhibitor response 1							Pn9.1203		Pn-miR159a
		Pn2.939	K13415	Pn-miR156a-5p, Pn-miR156b-5p, Pn-miR156c-5p, Pn-miR156d-5p, Pn-miR156e, Pn-miR156f-5p, Pn-miR156g, Pn-miR156h, Pn-miR156i, Pn-miR156j, Pn-miR157a-5p, Pn-miR157b-5p, Pn-miR157c-5p, Pn-miR157d	BRI1; protein brassinosteroid insensitive 1 [EC:2.7.10.1 2.7.11.1]							Pn8.2718		Pn-miR159b-3p
		Pn9.1203	K14486	Pn-miR160a-5p, Pn-miR160b, Pn-miR160c-5p	K14486, ARF; auxin response factor							Pn15.136		novel_mir7
		Pn8.2718	K14494	Pn-miR5658	DELLA; DELLA protein							Pn11.1178		Pn-miR166b-3p
		Pn15.136	K13415	Pn-miR156a-5p, Pn-miR156b-5p, Pn-miR156c-5p, Pn-miR156d-5p, Pn-miR156e, Pn-miR156f-5p, Pn-miR156h, Pn-miR156i, Pn-miR156j, Pn-miR157a-5p, Pn-miR157b-5p, Pn-miR157c-5p, Pn-miR157d	BRI1; protein brassinosteroid insensitive 1 [EC:2.7.10.1 2.7.11.1]							Pn5.1288		Pn-miR166c
		Pn11.1178	K13415	Pn-miR156a-5p, Pn-miR156b-5p, Pn-miR156c-5p, Pn-miR156d-5p, Pn-miR156e, Pn-miR156f-5p, Pn-miR156g, Pn-miR156h, Pn-miR156i, Pn-miR156j, Pn-miR157a-5p, Pn-miR157b-5p, Pn-miR157c-5p, Pn-miR157d	BRI1; protein brassinosteroid insensitive 1 [EC:2.7.10.1 2.7.11.1]							Pn6.3037		Pn-miR166d
		Pn5.1288	K14486	Pn-miR156i	K14486, ARF; auxin response factor							Pn8.2637		Pn-miR166e-3p
		Pn6.3037	K13415	Pn-miR390a-5p, Pn-miR390b-5p	BRI1; protein brassinosteroid insensitive 1 [EC:2.7.10.1 2.7.11.1]							Pn3.1077		Pn-miR166f
		Pn8.2637	K14486	Pn-miR160a-5p, Pn-miR160b, Pn-miR160c-5p	K14486, ARF; auxin response factor							Pn6.475		Pn-miR166g
		Pn3.1077	K14488	Pn-miR5658	SAUR; SAUR family protein							Pn1.2504		novel_mir3
		Pn6.475	K13415	Pn-miR156a-5p, Pn-miR156b-5p, Pn-miR156c-5p, Pn-miR156d-5p, Pn-miR156e, Pn-miR156f-5p, Pn-miR156g, Pn-miR156h, Pn-miR156i, Pn-miR156j, Pn-miR157a-5p, Pn-miR157b-5p, Pn-miR157c-5p, Pn-miR157d	BRI1; protein brassinosteroid insensitive 1 [EC:2.7.10.1 2.7.11.1]							Pn41.97
		Pn1.2504	K13415	Pn-miR156a-5p, Pn-miR156b-5p, Pn-miR156c-5p, Pn-miR156d-5p, Pn-miR156e, Pn-miR156f-5p, Pn-miR156g, Pn-miR156h, Pn-miR156i, Pn-miR156j, Pn-miR157a-5p, Pn-miR157b-5p, Pn-miR157c-5p	BRI1; protein brassinosteroid insensitive 1 [EC:2.7.10.1 2.7.11.1]							Pn5.108
		Pn41.97	K14486	Pn-miR160a-5p, Pn-miR160b, Pn-miR160c-5p	K14486, ARF; auxin response factor							Pn7.1380
		Pn5.108	K14486	Pn-miR160a-5p, Pn-miR160b, Pn-miR160c-5p	K14486, ARF; auxin response factor							Pn6.705
		Pn7.1380	K14491	Pn-miR8175	ARR-B; two-component response regulator ARR-B family							Pn19.85
		Pn6.705	K14486	Pn-miR160a-5p, Pn-miR160b, Pn-miR160c-5p	K14486, ARF; auxin response factor							Pn3.426
		Pn19.85	K13415	Pn-miR156a-5p, Pn-miR156b-5p, Pn-miR156c-5p, Pn-miR156d-5p, Pn-miR156e, Pn-miR156f-5p, Pn-miR156g, Pn-miR156h, Pn-miR156i, Pn-miR156j, Pn-miR157a-5p, Pn-miR157b-5p, Pn-miR157c-5p, Pn-miR157d	BRI1; protein brassinosteroid insensitive 1 [EC:2.7.10.1 2.7.11.1]							Pn24.970
		Pn3.426	K13415	Pn-miR156a-5p, Pn-miR156b-5p, Pn-miR156c-5p, Pn-miR156d-5p, Pn-miR156e, Pn-miR156f-5p, Pn-miR156g, Pn-miR156h, Pn-miR156i, Pn-miR156j, Pn-miR157a-5p, Pn-miR157b-5p, Pn-miR157c-5p, Pn-miR157d	BRI1; protein brassinosteroid insensitive 1 [EC:2.7.10.1 2.7.11.1]							Pn4.2537
		Pn24.970	K14485	Pn-miR393a-5p, Pn-miR393b-5p	TIR1; transport inhibitor response 1							Pn8.32
		Pn4.2537	K13415	Pn-miR156a-5p, Pn-miR156b-5p, Pn-miR156c-5p, Pn-miR156d-5p, Pn-miR156e, Pn-miR156f-5p, Pn-miR156g, Pn-miR156i, Pn-miR156j	BRI1; protein brassinosteroid insensitive 1 [EC:2.7.10.1 2.7.11.1]							Pn14.164
		Pn8.32	K14489	Pn-miR5021	AHK2_3_4; arabidopsis histidine kinase 2/3/4 (cytokinin receptor) [EC:2.7.13.3]							Pn7.1665
		Pn14.164	K13415	Pn-miR156a-5p, Pn-miR156b-5p, Pn-miR156c-5p, Pn-miR156d-5p, Pn-miR156e, Pn-miR156f-5p, Pn-miR156g, Pn-miR156i, Pn-miR156j, Pn-miR157a-5p, Pn-miR157b-5p, Pn-miR157c-5p, Pn-miR157d	BRI1; protein brassinosteroid insensitive 1 [EC:2.7.10.1 2.7.11.1]							Pn2.1339
		Pn7.1665	K14491	Pn-miR8175	ARR-B; two-component response regulator ARR-B family							Pn13.776
		Pn2.1339	K13415	Pn-miR156a-5p, Pn-miR156b-5p, Pn-miR156c-5p, Pn-miR156d-5p, Pn-miR156e, Pn-miR156f-5p, Pn-miR156g, Pn-miR156h, Pn-miR156i, Pn-miR156j, Pn-miR157a-5p, Pn-miR157b-5p, Pn-miR157c-5p, Pn-miR157d	BRI1; protein brassinosteroid insensitive 1 [EC:2.7.10.1 2.7.11.1]							Pn5.898
		Pn13.776	K13415	Pn-miR156a-5p, Pn-miR156b-5p, Pn-miR156d-5p, Pn-miR156e, Pn-miR156f-5p, Pn-miR156g, Pn-miR156h, Pn-miR156i, Pn-miR156j, Pn-miR157a-5p, Pn-miR157b-5p, Pn-miR157c-5p, Pn-miR157d	BRI1; protein brassinosteroid insensitive 1 [EC:2.7.10.1 2.7.11.1]							Pn17.1041
		Pn5.898	K14494	Pn-miR171b-3p, Pn-miR171c-3p	DELLA; DELLA protein							Pn16.2205
		Pn17.1041	K13415	Pn-miR156a-5p, Pn-miR156b-5p, Pn-miR156c-5p, Pn-miR156d-5p, Pn-miR156e, Pn-miR156f-5p, Pn-miR156g, Pn-miR156h, Pn-miR156i, Pn-miR156j, Pn-miR157a-5p, Pn-miR157c-5p, Pn-miR157d	BRI1; protein brassinosteroid insensitive 1 [EC:2.7.10.1 2.7.11.1]							Pn6.1986
		Pn16.2205	K14485	Pn-miR393a-5p, Pn-miR393b-5p	TIR1; transport inhibitor response 1							Pn18.1018
		Pn6.1986	K14486	Pn-miR167c-5p	K14486, ARF; auxin response factor							Pn3.3449
		Pn18.1018	K14494	Pn-miR171b-3p, Pn-miR171c-3p	DELLA; DELLA protein							Pn24.391
		Pn3.3449	K14488	Pn-miR5658, Pn-miR8175	SAUR; SAUR family protein							Pn13.2049
		Pn24.391	K14486	Pn-miR167c-5p	K14486, ARF; auxin response factor							Pn16.244
		Pn13.2049	K14494	Pn-miR170-3p, Pn-miR171a-3p, Pn-miR171b-3p, Pn-miR171c-3p	DELLA; DELLA protein							Pn6.937
		Pn16.244	K14486	Pn-miR167c-5p	K14486, ARF; auxin response factor							Pn16.165
		Pn6.937	K13415	Pn-miR156a-5p, Pn-miR156b-5p, Pn-miR156c-5p, Pn-miR156d-5p, Pn-miR156e, Pn-miR156f-5p, Pn-miR156g, Pn-miR156h, Pn-miR156i, Pn-miR156j, Pn-miR157a-5p, Pn-miR157b-5p, Pn-miR157c-5p, Pn-miR157d	BRI1; protein brassinosteroid insensitive 1 [EC:2.7.10.1 2.7.11.1]							Pn18.192
		Pn16.165	K14486	Pn-miR167c-5p	K14486, ARF; auxin response factor							Pn3.1618
		Pn18.192	K14431	Pn-miR5021	TGA; transcription factor TGA							Pn10.1192
		Pn3.1618	K13415	Pn-miR156a-5p, Pn-miR156b-5p, Pn-miR156c-5p, Pn-miR156d-5p, Pn-miR156e, Pn-miR156f-5p, Pn-miR156g, Pn-miR156h, Pn-miR156i, Pn-miR156j, Pn-miR157a-5p, Pn-miR157b-5p, Pn-miR157c-5p, Pn-miR157d	BRI1; protein brassinosteroid insensitive 1 [EC:2.7.10.1 2.7.11.1]							Pn11.2177
		Pn10.1192	K14486	Pn-miR160a-5p, Pn-miR160b, Pn-miR160c-5p	K14486, ARF; auxin response factor							Pn2.2577
		Pn11.2177	K14486	Pn-miR156c-5p, Pn-miR156e, Pn-miR156i, Pn-miR156j	K14486, ARF; auxin response factor							Pn4.564
Metabolic pathways (111)	ko01100	Pn2.2577	K00276	novel_mir15	AOC3, AOC2, tynA; primary-amine oxidase [EC:1.4.3.21]							Pn5.1266
		Pn4.564	K01520	Pn-miR8178	dut, DUT; dUTP pyrophosphatase [EC:3.6.1.23]							Pn6.2880
		Pn5.1266	K01051	Pn-miR5021	E3.1.1.11; pectinesterase [EC:3.1.1.11]							Pn37.138
		Pn6.2880	K00873	Pn-miR5021	PK, pyk; pyruvate kinase [EC:2.7.1.40]							Pn1.507
		Pn37.138	K01426	Pn-miR408-3p	E3.5.1.4, amiE; amidase [EC:3.5.1.4]							Pn8.851
		Pn1.507	K13496	Pn-miR396b-5p	UDP-Glycosyltransferase superfamily protein							Pn6.2916
		Pn8.851	K01187	Pn-miR5021, novel_mir8	malZ; alpha-glucosidase [EC:3.2.1.20]							Pn16.792
		Pn6.2916	K01051	Pn-miR5021	E3.1.1.11; pectinesterase [EC:3.1.1.11]							Pn8.852
		Pn16.792	K00288	Pn-miR396a-5p	MTHFD; methylenetetrahydrofolate dehydrogenase (NADP+) / methenyltetrahydrofolate cyclohydrolase / formyltetrahydrofolate synthetase [EC:1.5.1.5 3.5.4.9 6.3.4.3]							Pn1.512
		Pn8.852	K01187	novel_mir8	malZ; alpha-glucosidase [EC:3.2.1.20]							Pn9.1575
		Pn1.512	K13496	Pn-miR396b-5p	UDP-Glycosyltransferase superfamily protein							Pn25.196
		Pn9.1575	K12373	novel_mir18	HEXA_B; hexosaminidase [EC:3.2.1.52]							Pn8.1558
		Pn25.196	K02639	Pn-miR159c	ferredoxin 3							Pn18.218
		Pn8.1558	K00873	Pn-miR5021	PK, pyk; pyruvate kinase [EC:2.7.1.40]							Pn26.98
		Pn18.218	K03403	Pn-miR396b-5p	chlH, bchH; magnesium chelatase subunit H [EC:6.6.1.1]							Pn3.2579
		Pn26.98	K01213	Pn-miR397b	E3.2.1.67; galacturan 1,4-alpha-galacturonidase [EC:3.2.1.67]							Pn19.521
		Pn3.2579	K01051	Pn-miR169a-3p	E3.1.1.11; pectinesterase [EC:3.1.1.11]							Pn2.2437
		Pn19.521	K01580	novel_mir14	E4.1.1.15, gadB, gadA, GAD; glutamate decarboxylase [EC:4.1.1.15]							Pn16.665
		Pn2.2437	K00451	Pn-miR396a-5p	HGD, hmgA; homogentisate 1,2-dioxygenase [EC:1.13.11.5]							Pn2.259
		Pn16.665	K00288	Pn-miR396a-5p	MTHFD; methylenetetrahydrofolate dehydrogenase (NADP+) / methenyltetrahydrofolate cyclohydrolase / formyltetrahydrofolate synthetase [EC:1.5.1.5 3.5.4.9 6.3.4.3]							Pn6.2386
		Pn2.259	K00549	Pn-miR408-3p	metE; 5-methyltetrahydropteroyltriglutamate--homocysteine methyltransferase [EC:2.1.1.14]							Pn8.1140
		Pn6.2386	K01738	Pn-miR396a-5p	cysK; cysteine synthase [EC:2.5.1.47]							Pn3.3498
		Pn8.1140	K01850	Pn-miR5021	E5.4.99.5; chorismate mutase [EC:5.4.99.5]							Pn5.1243
		Pn3.3498	K01051	Pn-miR164c-5p	E3.1.1.11; pectinesterase [EC:3.1.1.11]							Pn9.1907
		Pn5.1243	K00943	novel_mir18	tmk, DTYMK; dTMP kinase [EC:2.7.4.9]							Pn11.352
		Pn9.1907	K14175	novel_mir18	NES1; (3S,6E)-nerolidol synthase [EC:4.2.3.48]							Pn11.871
		Pn11.352	K02136	Pn-miR403-3p	ATPeF1G, ATP5C1, ATP3; F-type H+-transporting ATPase subunit gamma							Pn30.293
		Pn11.871	K01255	Pn-miR5658	CARP, pepA; leucyl aminopeptidase [EC:3.4.11.1]							Pn7.365
		Pn30.293	K01191	Pn-miR156g	Protein of unknown function (DUF1644)							Pn24.734
		Pn7.365	K00430	Pn-miR396b-5p	E1.11.1.7; peroxidase [EC:1.11.1.7]							Pn12.1707
		Pn24.734	K01633	Pn-miR396a-5p	folB; 7,8-dihydroneopterin aldolase/epimerase/oxygenase [EC:4.1.2.25 5.1.99.8 1.13.11.81]							Pn2.2503
		Pn12.1707	K00648	Pn-miR845a	fabH; 3-oxoacyl-[acyl-carrier-protein] synthase III [EC:2.3.1.180]							Pn2.2224
		Pn2.2503	K10251	Pn-miR156a-5p, Pn-miR156b-5p, Pn-miR156c-5p, Pn-miR156d-5p, Pn-miR156e, Pn-miR156f-5p, Pn-miR156g	HSD17B12, KAR, IFA38; 17beta-estradiol 17-dehydrogenase / very-long-chain 3-oxoacyl-CoA reductase [EC:1.1.1.62 1.1.1.330]							Pn9.356
		Pn2.2224	K18693	Pn-miR168a-5p, Pn-miR168b-5p	KDP32986.1 hypothetical protein JCGZ_13017							Pn18.1091
		Pn9.356	K01904	Pn-miR166e-5p	4CL; 4-coumarate--CoA ligase [EC:6.2.1.12]							Pn21.952
		Pn18.1091	K00423	Pn-miR396b-3p	E1.10.3.3; L-ascorbate oxidase [EC:1.10.3.3]							Pn4.2519
		Pn21.952	K00895	Pn-miR858b	pfp, PFP; diphosphate-dependent phosphofructokinase [EC:2.7.1.90]							Pn26.213
		Pn4.2519	K00430	Pn-miR396b-5p	E1.11.1.7; peroxidase [EC:1.11.1.7]							Pn1.2516
		Pn26.213	K02145	Pn-miR156j	ATPeV1A, ATP6A; V-type H+-transporting ATPase subunit A [EC:7.1.2.2]							Pn3.1189
		Pn1.2516	K11816	Pn-miR396a-3p	YUCCA; indole-3-pyruvate monooxygenase [EC:1.14.13.168]							Pn5.1253
		Pn3.1189	K01426	Pn-miR408-3p	E3.5.1.4, amiE; amidase [EC:3.5.1.4]							Pn52.28
		Pn5.1253	K00943	novel_mir18	tmk, DTYMK; dTMP kinase [EC:2.7.4.9]							Pn3.710
		Pn52.28	K11422	novel_mir14	SETD1, SET1; [histone H3]-lysine4 N-trimethyltransferase SETD1 [EC:2.1.1.354]							Pn9.1903
		Pn3.710	K19892	Pn-miR5021	GN4; glucan endo-1,3-beta-glucosidase 4 [EC:3.2.1.39]							Pn12.827
		Pn9.1903	K14175	novel_mir18	NES1; (3S,6E)-nerolidol synthase [EC:4.2.3.48]							Pn9.1900
		Pn12.827	K11426	Pn-miR160a-5p, Pn-miR160b, Pn-miR160c-5p	SMYD; [histone H3]-lysine4/36 N-trimethyltransferase SMYD [EC:2.1.1.354 2.1.1.357]							Pn7.1273
		Pn9.1900	K14175	novel_mir18	NES1; (3S,6E)-nerolidol synthase [EC:4.2.3.48]							Pn16.1993
		Pn7.1273	K01213	Pn-miR395b, Pn-miR395c, Pn-miR395f	E3.2.1.67; galacturan 1,4-alpha-galacturonidase [EC:3.2.1.67]							Pn24.105
		Pn16.1993	K01633	Pn-miR396a-5p	folB; 7,8-dihydroneopterin aldolase/epimerase/oxygenase [EC:4.1.2.25 5.1.99.8 1.13.11.81]							Pn16.922
		Pn24.105	K00430	Pn-miR396b-5p	E1.11.1.7; peroxidase [EC:1.11.1.7]							Pn1.284
		Pn16.922	K12657	Pn-miR166e-5p	ALDH18A1, P5CS; delta-1-pyrroline-5-carboxylate synthetase [EC:2.7.2.11 1.2.1.41]							Pn18.238
		Pn1.284	K01244	Pn-miR5658	MTN; 5'-methylthioadenosine nucleosidase [EC:3.2.2.16]							Pn14.1562
		Pn18.238	K03403	Pn-miR396b-5p	chlH, bchH; magnesium chelatase subunit H [EC:6.6.1.1]							Pn11.507
		Pn14.1562	K01193	Pn-miR172a, Pn-miR172b-3p	INV, sacA; beta-fructofuranosidase [EC:3.2.1.26]							Pn24.508
		Pn11.507	K10526	Pn-miR157a-5p, Pn-miR157b-5p, Pn-miR157c-5p, Pn-miR157d	OPCL1; OPC-8:0 CoA ligase 1 [EC:6.2.1.-]							Pn4.487
		Pn24.508	K01735	novel_mir11	aroB; 3-dehydroquinate synthase [EC:4.2.3.4]							Pn3.3473
		Pn4.487	K01520	Pn-miR8178	dut, DUT; dUTP pyrophosphatase [EC:3.6.1.23]							Pn1.2888
		Pn3.3473	K01051	Pn-miR164c-5p	E3.1.1.11; pectinesterase [EC:3.1.1.11]							Pn16.1985
		Pn1.2888	K01176	Pn-miR169a-3p	AMY, amyA, malS; alpha-amylase [EC:3.2.1.1]							Pn2.2494
		Pn16.1985	K01633	Pn-miR396a-5p	folB; 7,8-dihydroneopterin aldolase/epimerase/oxygenase [EC:4.1.2.25 5.1.99.8 1.13.11.81]							Pn3.1607
		Pn2.2494	K00276	novel_mir15	AOC3, AOC2, tynA; primary-amine oxidase [EC:1.4.3.21]							Pn3.447
		Pn3.1607	K11816	Pn-miR396a-3p	YUCCA; indole-3-pyruvate monooxygenase [EC:1.14.13.168]							Pn9.1898
		Pn3.447	K20279	Pn-miR408-3p	SYNJ; synaptojanin [EC:3.1.3.36]							Pn16.1740
		Pn9.1898	K14175	novel_mir18	NES1; (3S,6E)-nerolidol synthase [EC:4.2.3.48]							Pn24.635
		Pn16.1740	K01193	Pn-miR399a, Pn-miR399d, Pn-miR399f	INV, sacA; beta-fructofuranosidase [EC:3.2.1.26]							Pn18.1090
		Pn24.635	K18532	Pn-miR156i	AK6, FAP7; adenylate kinase [EC:2.7.4.3]							Pn2.506
		Pn18.1090	K00423	Pn-miR396b-3p	E1.10.3.3; L-ascorbate oxidase [EC:1.10.3.3]							Pn21.931
		Pn2.506	K01952	Pn-miR8175	PFAS, purL; phosphoribosylformylglycinamidine synthase [EC:6.3.5.3]							Pn8.2568
		Pn21.931	K17193	Pn-miR169a-5p, Pn-miR169b-5p, Pn-miR169c, Pn-miR169g-5p, Pn-miR169k, Pn-miR169n	UDP-Glycosyltransferase superfamily protein							Pn13.831
		Pn8.2568	K13566	Pn-miR396a-5p, Pn-miR396b-5p	NIT2, yafV; omega-amidase [EC:3.5.1.3]							Pn3.2774
		Pn13.831	K00799	Pn-miR399b, Pn-miR399c-3p	GST, gst; glutathione S-transferase [EC:2.5.1.18]							Pn10.1770
		Pn3.2774	K00279	Pn-miR156h	cytokinin oxidase/dehydrogenase 6							Pn6.638
		Pn10.1770	K03841	Pn-miR164a, Pn-miR164b-5p, Pn-miR164c-5p	FBP, fbp; fructose-1,6-bisphosphatase I [EC:3.1.3.11]							Pn12.1315
		Pn6.638	K13566	Pn-miR396a-5p, Pn-miR396b-5p	NIT2, yafV; omega-amidase [EC:3.5.1.3]							Pn16.1695
		Pn12.1315	K05310	novel_mir10	Alkaline-phosphatase-like family protein							Pn16.989
		Pn16.1695	K01444	Pn-miR397b	aluminum-activated, malate transporter 12							Pn8.4
		Pn16.989	K00430	Pn-miR396b-5p	E1.11.1.7; peroxidase [EC:1.11.1.7]							Pn24.888
		Pn8.4	K13811	Pn-miR395a, Pn-miR395b, Pn-miR395c, Pn-miR395d, Pn-miR395e, Pn-miR395f	PAPSS; 3'-phosphoadenosine 5'-phosphosulfate synthase [EC:2.7.7.4 2.7.1.25]							Pn22.977
		Pn24.888	K00028	novel_mir11	E1.1.1.39; malate dehydrogenase (decarboxylating) [EC:1.1.1.39]							Pn1.3592
		Pn22.977	K05284	Pn-miR399f	PIGM; GPI mannosyltransferase 1 subunit M [EC:2.4.1.-]							Pn18.1182
		Pn1.3592	K01051	Pn-miR169a-3p	E3.1.1.11; pectinesterase [EC:3.1.1.11]							Pn10.1727
		Pn18.1182	K01599	Pn-miR395a, Pn-miR395d, Pn-miR395e	hemE, UROD; uroporphyrinogen decarboxylase [EC:4.1.1.37]							Pn17.100
		Pn10.1727	K03841	Pn-miR164a, Pn-miR164b-5p, Pn-miR164c-5p	FBP, fbp; fructose-1,6-bisphosphatase I [EC:3.1.3.11]							Pn3.1397
		Pn17.100	K10526	Pn-miR157a-5p, Pn-miR157b-5p, Pn-miR157c-5p, Pn-miR157d	OPCL1; OPC-8:0 CoA ligase 1 [EC:6.2.1.-]							Pn21.928
		Pn3.1397	K12309	Pn-miR156j	GLB1, ELNR1; beta-galactosidase [EC:3.2.1.23]							Pn1.2305
		Pn21.928	K17193	Pn-miR169k, Pn-miR169n	UDP-Glycosyltransferase superfamily protein							Pn15.891
		Pn1.2305	K01657	novel_mir18	trpE; anthranilate synthase component I [EC:4.1.3.27]							Pn21.925
		Pn15.891	K03849	Pn-miR164a, Pn-miR164b-5p	ALG8; alpha-1,3-glucosyltransferase [EC:2.4.1.265]							Pn6.2746
		Pn21.925	K17193	Pn-miR169k, Pn-miR169n	UDP-Glycosyltransferase superfamily protein							Pn21.922
		Pn6.2746	K01592	Pn-miR159a, Pn-miR159b-3p, Pn-miR159c	TYDC; tyrosine decarboxylase [EC:4.1.1.25]							Pn9.1716
		Pn21.922	K17193	Pn-miR169k, Pn-miR169n	UDP-Glycosyltransferase superfamily protein							Pn30.45
		Pn9.1716	K00549	Pn-miR408-3p	metE; 5-methyltetrahydropteroyltriglutamate--homocysteine methyltransferase [EC:2.1.1.14]							Pn2.1617
		Pn30.45	K02136	Pn-miR403-3p	ATPeF1G, ATP5C1, ATP3; F-type H+-transporting ATPase subunit gamma							Pn8.1618
		Pn2.1617	K12373	novel_mir18	HEXA_B; hexosaminidase [EC:3.2.1.52]							Pn51.20
		Pn8.1618	K13811	Pn-miR395a, Pn-miR395b, Pn-miR395c, Pn-miR395d, Pn-miR395e, Pn-miR395f	PAPSS; 3'-phosphoadenosine 5'-phosphosulfate synthase [EC:2.7.7.4 2.7.1.25]							Pn16.732
		Pn51.20	K07407	Pn-miR5021	E3.2.1.22B, galA, rafA; alpha-galactosidase [EC:3.2.1.22]							Pn4.1521
		Pn16.732	K01735	novel_mir11	aroB; 3-dehydroquinate synthase [EC:4.2.3.4]							Pn12.1901
		Pn4.1521	K00288	Pn-miR396a-5p	MTHFD; methylenetetrahydrofolate dehydrogenase (NADP+) / methenyltetrahydrofolate cyclohydrolase / formyltetrahydrofolate synthetase [EC:1.5.1.5 3.5.4.9 6.3.4.3]							Pn9.1274
		Pn12.1901	K00648	Pn-miR845a	fabH; 3-oxoacyl-[acyl-carrier-protein] synthase III [EC:2.3.1.180]							Pn6.1780
		Pn9.1274	K12373	novel_mir18	HEXA_B; hexosaminidase [EC:3.2.1.52]							Pn17.192
		Pn6.1780	K00021	novel_mir7	HMGCR; hydroxymethylglutaryl-CoA reductase (NADPH) [EC:1.1.1.34]							Pn12.1451
		Pn17.192	K07407	Pn-miR5021	E3.2.1.22B, galA, rafA; alpha-galactosidase [EC:3.2.1.22]							Pn15.2664
		Pn12.1451	K15920	Pn-miR166b-3p, Pn-miR166c, Pn-miR166d, Pn-miR166e-3p, Pn-miR166f, Pn-miR166g	XYL4; xylan 1,4-beta-xylosidase [EC:3.2.1.37]							Pn6.2876
		Pn15.2664	K01213	Pn-miR397b	E3.2.1.67; galacturan 1,4-alpha-galacturonidase [EC:3.2.1.67]							Pn1.1868
		Pn6.2876	K00873	Pn-miR5021	PK, pyk; pyruvate kinase [EC:2.7.1.40]							Pn11.784
		Pn1.1868	K13800	novel_mir3	CMPK1, UMPK; UMP-CMP kinase [EC:2.7.4.14]							Pn24.664
		Pn11.784	K02136	Pn-miR403-3p	ATPeF1G, ATP5C1, ATP3; F-type H+-transporting ATPase subunit gamma							Pn9.1821
		Pn24.664	K18532	Pn-miR156i	AK6, FAP7; adenylate kinase [EC:2.7.4.3]							Pn4.2600
		Pn9.1821	K00549	Pn-miR408-3p	metE; 5-methyltetrahydropteroyltriglutamate--homocysteine methyltransferase [EC:2.1.1.14]							Pn36.37
		Pn4.2600	K01183	Pn-miR169a-3p	E3.2.1.14; chitinase [EC:3.2.1.14]
		Pn36.37	K01805	Pn-miR396b-5p	xylA; xylose isomerase [EC:5.3.1.5]

## Sheet: Supplementary Table 8
Supplementary Table 8: Transcription factor prediction of 1,757 targets in black pepper.
Transcription factors (TFs)	number
MYB	34
SBP	19
ARF	18
GRF	15
NAC	11
GRAS	9
AP2	8
HD-ZIP	6
MYB_related	6
bHLH	5
ERF	4
HSF	4
G2-like	3
M-type_MADS	3
B3	2
C3H	2
LBD	2
Trihelix	2
Dof	1
MIKC_MADS	1
NZZ/SPL	1
WRKY	1
WOX	1
Total	158

## Sheet: Supplementary Table 9
Supplementary Table 9: Primers used in this study.
Category	Name	Primer	Sequences
Endogenous reference	PnHis3	5' primer	ACGACTGGAGGTGTCAAGAAGC
		3' primer	TGGCTCTGGAACCTCAGATCC
miRNA qRT-PCR	universe primer	3' primer	CCAGTGCAGGGTCCGAGGT
	Pn-miR156a-5p	5' primer	CGGCGGTGACAGAAGAGA
	Pn-miR159a	5' primer	GGCGGTTTGGATTGAAGGG
	Pn-miR164a	5' primer	GCGGTGGAGAAGCAGGGC
	Pn-miR165a-5p	5' primer	GGCGGGGAATGTTGTCTG
	Pn-miR165b	5' primer	GCGGTCGGACCAGGCTTC
	Pn-miR166a-5p	5' primer	CGGCGGGGACTGTTGTCT
	Pn-miR168a-3p	5' primer	GCGTACCCGCCTTGCATC
	Pn-miR319a	5' primer	GGCGGTTGGACTGAAGGG
	Pn-miR396a-5p	5' primer	CGGCGGTTCCACAGCTTTC
	Pn-miR397b	5' primer	CGCGTATCATTGAGTGCATCG
	Pn-miR398c-3p	5' primer	GCGGCGGTGTGTTCTCAG
	Pn-miR408-3p	5' primer	GGCGGATGCACTGCCTCTT
	novel_mir3	5' primer	CGCGTGGAGGTGCCATTG
	novel_mir5	5' primer	CGCGGTGTGTTCTCAGGTCG
	novel_mir7	5' primer	CGCGTTCGAAGTTCGTTCG
	novel_mir9	5' primer	CGGCAGCTCCCCTCGATC
	novel_mir18	5' primer	CGGCGGGTTTGAAAACCTT
Reverse transcription	Pn-miR156a-5p-Stemloop	Reverse transcription primer	GTCGTATCCAGTGCAGGGTCCGAGGTATTCGCACTGGATACGACgtgctc
	Pn-miR159a-Stemloop	Reverse transcription primer	GTCGTATCCAGTGCAGGGTCCGAGGTATTCGCACTGGATACGACtagagc
	Pn-miR164a-Stemloop	Reverse transcription primer	GTCGTATCCAGTGCAGGGTCCGAGGTATTCGCACTGGATACGACtgcacg
	Pn-miR165a-5p-Stemloop	Reverse transcription primer	GTCGTATCCAGTGCAGGGTCCGAGGTATTCGCACTGGATACGACcctcga
	Pn-miR165b-Stemloop	Reverse transcription primer	GTCGTATCCAGTGCAGGGTCCGAGGTATTCGCACTGGATACGACggggga
	Pn-miR166a-5p-Stemloop	Reverse transcription primer	GTCGTATCCAGTGCAGGGTCCGAGGTATTCGCACTGGATACGACcctcga
	Pn-miR168a-3p-Stemloop	Reverse transcription primer	GTCGTATCCAGTGCAGGGTCCGAGGTATTCGCACTGGATACGACattcag
	Pn-miR319a-Stemloop	Reverse transcription primer	GTCGTATCCAGTGCAGGGTCCGAGGTATTCGCACTGGATACGACagggag
	Pn-miR396a-5p-Stemloop	Reverse transcription primer	GTCGTATCCAGTGCAGGGTCCGAGGTATTCGCACTGGATACGACcagttc
	Pn-miR397b -Stemloop	Reverse transcription primer	GTCGTATCCAGTGCAGGGTCCGAGGTATTCGCACTGGATACGACcatcaa
	Pn-miR398c-3p-Stemloop	Reverse transcription primer	GTCGTATCCAGTGCAGGGTCCGAGGTATTCGCACTGGATACGACcagggg
	Pn-miR408-3p-Stemloop	Reverse transcription primer	GTCGTATCCAGTGCAGGGTCCGAGGTATTCGCACTGGATACGACgccagg
	novel_mir3-Stemloop	Reverse transcription primer	GTCGTATCCAGTGCAGGGTCCGAGGTATTCGCACTGGATACGACtccaat
	novel_mir5-Stemloop	Reverse transcription primer	GTCGTATCCAGTGCAGGGTCCGAGGTATTCGCACTGGATACGACcagggg
	novel_mir7-Stemloop	Reverse transcription primer	GTCGTATCCAGTGCAGGGTCCGAGGTATTCGCACTGGATACGACtaaaga
	novel_mir9-Stemloop	Reverse transcription primer	GTCGTATCCAGTGCAGGGTCCGAGGTATTCGCACTGGATACGACtacgtt
	novel_mir18-Stemloop	Reverse transcription primer	GTCGTATCCAGTGCAGGGTCCGAGGTATTCGCACTGGATACGACgggtca
Target genes qRT-PCR	4CL (Pn9.356)	5' primer	CGGGTGAGGGCAGTACACTTTG
		3' primer	TTTGTTCCCACTTCGTTGATTCTT
	CCR (Pn15.2487)	5' primer	GCAGCGAATCCTTCATTTTGGT
		3' primer	ACCTCCCTGATGCCTCCTTCTT
	PER (Pn24.105)	5' primer	GCTCTATAAGTGCCCGGACGC
		3' primer	TTGACGAAGGGCTTGGTGAGT
5' RLM-RACE	4CL (Pn9.356)	3' primer	GGTGAGTGACACGAGATTGAGTG
		3' nested primer	GCCTTAGCGAACCTGTGCGTATG
	CCR (Pn15.2487)	3' primer	ATGCTCTCGTTGTGGTCGGGA
		3' nested primer	TTGACGAAGGGCTTGGTGAGTTT
	PER (Pn24.105)	3' primer	AAGCCACATGGACGATGACAAGAG
		3' nested primer	CAAGCCACAAATGGACGATGA
