# Supplementary material for: Small RNA sequencing reveals various microRNAs involved in piperine biosynthesis in black pepper (Piper nigrum L.)
Source: BMC Genomics. 2021 Nov 19;22:838. doi: 10.1186/s12864-021-08154-4 (PMC8603596; doi:10.1186/s12864-021-08154-4)
Supplement: Supplementary file 11 — Additional file 11. [file 12864_2021_8154_MOESM11_ESM.xlsx]

## Sheet: Supplementary Table 8
Supplementary Table 8: Transcription factor prediction of 1,757 targets in black pepper.
Transcription factors (TFs)	number
MYB	34
SBP	19
ARF	18
GRF	15
NAC	11
GRAS	9
AP2	8
HD-ZIP	6
MYB_related	6
bHLH	5
ERF	4
HSF	4
G2-like	3
M-type_MADS	3
B3	2
C3H	2
LBD	2
Trihelix	2
Dof	1
MIKC_MADS	1
NZZ/SPL	1
WRKY	1
WOX	1
Total	158
