# Supplementary material for: Small RNA sequencing reveals various microRNAs involved in piperine biosynthesis in black pepper (Piper nigrum L.)
Source: BMC Genomics. 2021 Nov 19;22:838. doi: 10.1186/s12864-021-08154-4 (PMC8603596; doi:10.1186/s12864-021-08154-4)
Supplement: Supplementary file 12 — Additional file 12. [file 12864_2021_8154_MOESM12_ESM.xlsx]

## Sheet: Supplementary Table 9
Supplementary Table 9: Primers used in this study.
Category	Name	Primer	Sequences
Endogenous reference	PnHis3	5' primer	ACGACTGGAGGTGTCAAGAAGC
		3' primer	TGGCTCTGGAACCTCAGATCC
miRNA qRT-PCR	universe primer	3' primer	CCAGTGCAGGGTCCGAGGT
	Pn-miR156a-5p	5' primer	CGGCGGTGACAGAAGAGA
	Pn-miR159a	5' primer	GGCGGTTTGGATTGAAGGG
	Pn-miR164a	5' primer	GCGGTGGAGAAGCAGGGC
	Pn-miR165a-5p	5' primer	GGCGGGGAATGTTGTCTG
	Pn-miR165b	5' primer	GCGGTCGGACCAGGCTTC
	Pn-miR166a-5p	5' primer	CGGCGGGGACTGTTGTCT
	Pn-miR168a-3p	5' primer	GCGTACCCGCCTTGCATC
	Pn-miR319a	5' primer	GGCGGTTGGACTGAAGGG
	Pn-miR396a-5p	5' primer	CGGCGGTTCCACAGCTTTC
	Pn-miR397b	5' primer	CGCGTATCATTGAGTGCATCG
	Pn-miR398c-3p	5' primer	GCGGCGGTGTGTTCTCAG
	Pn-miR408-3p	5' primer	GGCGGATGCACTGCCTCTT
	novel_mir3	5' primer	CGCGTGGAGGTGCCATTG
	novel_mir5	5' primer	CGCGGTGTGTTCTCAGGTCG
	novel_mir7	5' primer	CGCGTTCGAAGTTCGTTCG
	novel_mir9	5' primer	CGGCAGCTCCCCTCGATC
	novel_mir18	5' primer	CGGCGGGTTTGAAAACCTT
Reverse transcription	Pn-miR156a-5p-Stemloop	Reverse transcription primer	GTCGTATCCAGTGCAGGGTCCGAGGTATTCGCACTGGATACGACgtgctc
	Pn-miR159a-Stemloop	Reverse transcription primer	GTCGTATCCAGTGCAGGGTCCGAGGTATTCGCACTGGATACGACtagagc
	Pn-miR164a-Stemloop	Reverse transcription primer	GTCGTATCCAGTGCAGGGTCCGAGGTATTCGCACTGGATACGACtgcacg
	Pn-miR165a-5p-Stemloop	Reverse transcription primer	GTCGTATCCAGTGCAGGGTCCGAGGTATTCGCACTGGATACGACcctcga
	Pn-miR165b-Stemloop	Reverse transcription primer	GTCGTATCCAGTGCAGGGTCCGAGGTATTCGCACTGGATACGACggggga
	Pn-miR166a-5p-Stemloop	Reverse transcription primer	GTCGTATCCAGTGCAGGGTCCGAGGTATTCGCACTGGATACGACcctcga
	Pn-miR168a-3p-Stemloop	Reverse transcription primer	GTCGTATCCAGTGCAGGGTCCGAGGTATTCGCACTGGATACGACattcag
	Pn-miR319a-Stemloop	Reverse transcription primer	GTCGTATCCAGTGCAGGGTCCGAGGTATTCGCACTGGATACGACagggag
	Pn-miR396a-5p-Stemloop	Reverse transcription primer	GTCGTATCCAGTGCAGGGTCCGAGGTATTCGCACTGGATACGACcagttc
	Pn-miR397b -Stemloop	Reverse transcription primer	GTCGTATCCAGTGCAGGGTCCGAGGTATTCGCACTGGATACGACcatcaa
	Pn-miR398c-3p-Stemloop	Reverse transcription primer	GTCGTATCCAGTGCAGGGTCCGAGGTATTCGCACTGGATACGACcagggg
	Pn-miR408-3p-Stemloop	Reverse transcription primer	GTCGTATCCAGTGCAGGGTCCGAGGTATTCGCACTGGATACGACgccagg
	novel_mir3-Stemloop	Reverse transcription primer	GTCGTATCCAGTGCAGGGTCCGAGGTATTCGCACTGGATACGACtccaat
	novel_mir5-Stemloop	Reverse transcription primer	GTCGTATCCAGTGCAGGGTCCGAGGTATTCGCACTGGATACGACcagggg
	novel_mir7-Stemloop	Reverse transcription primer	GTCGTATCCAGTGCAGGGTCCGAGGTATTCGCACTGGATACGACtaaaga
	novel_mir9-Stemloop	Reverse transcription primer	GTCGTATCCAGTGCAGGGTCCGAGGTATTCGCACTGGATACGACtacgtt
	novel_mir18-Stemloop	Reverse transcription primer	GTCGTATCCAGTGCAGGGTCCGAGGTATTCGCACTGGATACGACgggtca
Target genes qRT-PCR	4CL (Pn9.356)	5' primer	CGGGTGAGGGCAGTACACTTTG
		3' primer	TTTGTTCCCACTTCGTTGATTCTT
	CCR (Pn15.2487)	5' primer	GCAGCGAATCCTTCATTTTGGT
		3' primer	ACCTCCCTGATGCCTCCTTCTT
	PER (Pn24.105)	5' primer	GCTCTATAAGTGCCCGGACGC
		3' primer	TTGACGAAGGGCTTGGTGAGT
5' RLM-RACE	4CL (Pn9.356)	3' primer	GGTGAGTGACACGAGATTGAGTG
		3' nested primer	GCCTTAGCGAACCTGTGCGTATG
	CCR (Pn15.2487)	3' primer	ATGCTCTCGTTGTGGTCGGGA
		3' nested primer	TTGACGAAGGGCTTGGTGAGTTT
	PER (Pn24.105)	3' primer	AAGCCACATGGACGATGACAAGAG
		3' nested primer	CAAGCCACAAATGGACGATGA
